# Supplementary material for: Comprehensive identification of sphingolipid species by in silico retention time and tandem mass spectral library
Source: J Cheminform. 2017 Mar 15;9:19. doi: 10.1186/s13321-017-0205-3 (PMC5352698; doi:10.1186/s13321-017-0205-3)
Supplement: Supplementary file 2 — Additional file 2. Table S1. Details of chemical descriptors for retention time predictions. Table S2. Details of lipid identification in HEK cells. Table S3. Details of lipid identification in HeLa cells. Table S4. Details of lipid identification in mouse liver tissue. Table S5. Details of lipid identification in mouse ear tissue. Table S6. Binary vector matrix as lipid descriptors used in hierarchical clustering analysis. [file 13321_2017_205_MOESM2_ESM.xlsx]

## Sheet: Table S1
	MS-DIAL original output
	Title	Scans	RT(min)	Precursor m/z	Height	Area	AdductIon	SMILES	InChIKey	Dot product	Reverse dot product	Fragment presence %	Total score	MSMS spectrum	nAcid	ALogP	ALogp2	AMR	apol	naAromAtom	nAromBond	nAtom	nHeavyAtom	nH	nB	nC	nN	nO	nS	nP	nF	nCl	nBr	nI	nX	ATS0m	ATS1m	ATS2m	ATS3m	ATS4m	ATS5m	ATS6m	ATS7m	ATS8m	ATS0v	ATS1v	ATS2v	ATS3v	ATS4v
	Cer[ADS] 32:0; Cer[ADS](d16:0/16:0); [M+Hac-H]-	965	9.19718	586.502	4314.67	44319.7	[M+Hac-H]-	CCCCCCCCCCCCCCC(O)C(=O)NC(CO)C(O)CCCCCCCCCCCCC	BXEGKFUIBCHBIZ-UHFFFAOYNA-N	954.442	974.342	692.308	896.14	211.19461 20;211.20282 31;225.21626 61;240.23499 41;253.22415 41;255.23323 20;268.26276 20;270.24005 41;271.21982 31;272.25256 41;279.23248 10;296.25824 61;494.46738 41;508.44894 20;508.48077 41;524.82776 31;526.4809 548;539.47827 41;540.48816 61;	0	-9.3594	87.5984	114.553	103.97	0	0	102	37	65	0	32	1	4	0	0	0	0	0	0	0	5902.56	6234.09	7617.34	8321.27	8157.75	8213.98	7895.62	7227.26	6969.05	16681.9	21890.4	30354.2	33679	33592.5
	Cer[ADS] 33:0; Cer[ADS](d17:0/16:0); [M+Hac-H]-	982	9.59527	600.517	17978.9	177046	[M+Hac-H]-	CCCCCCCCCCCCCCC(O)C(CO)NC(=O)C(O)CCCCCCCCCCCCCC	IETAKJALHLJGRK-UHFFFAOYNA-N	981.264	996.043	916.667	953.516	225.2184 327;236.2494 10;239.23875 41;251.24315 31;253.21744 163;254.2491 112;266.2421 31;267.23532 20;268.26047 82;270.24008 51;271.22913 112;275.9928 10;278.24542 51;286.26971 143;296.25342 173;312.24759 41;314.26297 31;456.46454 31;474.46741 31;492.48334 31;508.47134 92;522.49335 133;536.52631 10;538.77728 42;540.50146 1803;541.49261 32;553.49042 20;553.50702 31;554.49341 51;	0	-9.6474	93.0723	117.465	107.063	0	0	105	38	67	0	33	1	4	0	0	0	0	0	0	0	6048.86	6402.57	7811.05	8518.02	8354.51	8410.73	8092.37	7424.02	7165.8	17167.5	22543.4	31267.8	34685.8	34599.3
	Cer[ADS] 33:0; Cer[ADS](d17:0/16:0); [M-H]-	981	9.57173	540.497	7094.22	65150.6	[M-H]-	CCCCCCCCCCCCCCC(O)C(CO)NC(=O)C(O)CCCCCCCCCCCCCC	IETAKJALHLJGRK-UHFFFAOYNA-N	853.245	934.424	1000	946.28	223.20268 31;225.22043 296;236.2363 10;239.23865 20;246.9738 10;252.23479 20;253.21281 51;254.25121 51;255.23537 20;266.24423 20;268.26492 41;271.22662 61;271.24524 20;278.25229 31;284.24622 10;286.27908 61;296.25562 71;310.28564 10;312.27725 10;474.46677 31;492.48267 20;506.86194 10;508.46744 31;522.48938 41;540.23822 21;540.49738 388;	0	-9.6474	93.0723	117.465	107.063	0	0	105	38	67	0	33	1	4	0	0	0	0	0	0	0	6048.86	6402.57	7811.05	8518.02	8354.51	8410.73	8092.37	7424.02	7165.8	17167.5	22543.4	31267.8	34685.8	34599.3
	Cer[ADS] 34:0; Cer[ADS](d18:0/16:0); [M+Hac-H]-	1002	10.0482	614.531	10747.9	129082	[M+Hac-H]-	CCCCCCCCCCCCCCCC(O)C(CO)NC(=O)C(O)CCCCCCCCCCCCCC	NQXMVCBJWMTLGK-UHFFFAOYNA-N	987.109	998.999	923.077	941.52	225.22031 194;237.2218 10;239.23633 92;253.20369 51;255.22623 20;265.255 20;268.2648 102;271.22418 61;278.24982 51;280.26114 41;282.27734 61;286.27176 20;296.2579 133;300.28369 112;310.27057 31;312.24966 31;322.24451 10;486.39526 10;488.48251 41;506.49646 31;522.49237 71;536.50244 71;552.76263 32;554.52228 1331;555.52289 22;	0	-9.9354	98.7122	120.377	110.157	0	0	108	39	69	0	34	1	4	0	0	0	0	0	0	0	6195.16	6571.04	8004.76	8714.78	8551.27	8607.49	8289.13	7620.78	7362.56	17653.2	23196.4	32181.3	35692.6	35606
	Cer[ADS] 34:0; Cer[ADS](d18:0/16:0); [M-H]-	1002	10.0482	554.511	3760.89	49566.1	[M-H]-	CCCCCCCCCCCCCCCC(O)C(CO)NC(=O)C(O)CCCCCCCCCCCCCC	NQXMVCBJWMTLGK-UHFFFAOYNA-N	952.458	967.074	833.333	924.388	223.20889 20;225.21608 143;237.22833 10;239.24071 61;240.97017 20;253.21268 71;254.24208 20;268.26712 82;271.2265 31;274.52936 10;280.26587 31;282.2821 61;292.26172 20;296.2579 92;300.27634 41;312.25217 20;328.98669 10;485.40305 10;488.47937 31;506.48694 20;518.48456 20;524.48431 10;536.49585 31;554.51233 464;	0	-9.9354	98.7122	120.377	110.157	0	0	108	39	69	0	34	1	4	0	0	0	0	0	0	0	6195.16	6571.04	8004.76	8714.78	8551.27	8607.49	8289.13	7620.78	7362.56	17653.2	23196.4	32181.3	35692.6	35606
	Cer[ADS] 43:0; Cer[ADS](d17:0/26:0); [M+Hac-H]-	1158	13.4326	740.671	49368.2	659053	[M+Hac-H]-	CCCCCCCCCCCCCCCCCCCCCCCCC(O)C(=O)NC(CO)C(O)CCCCCCCCCCCCCC	LYDKKJOSFBRGIW-UHFFFAOYNA-N	906.558	80.7151	846.154	832.536	84.0448 51;96.04589 31;223.20284 41;224.2074 82;225.21211 61;238.25769 31;249.21648 51;250.22211 51;251.2253 31;254.23338 31;254.25139 112;255.24907 51;266.2467 31;268.26511 61;279.24902 41;286.27451 265;292.25726 61;294.23621 41;295.23911 41;296.25098 61;297.25974 102;298.26532 51;326.26453 309;327.27713 416;328.26831 163;328.97687 41;340.28201 31;341.28748 82;375.35706 71;379.35895 51;393.36749…	0	-12.5274	156.936	146.581	137.999	0	0	135	48	87	0	43	1	4	0	0	0	0	0	0	0	7511.82	8087.35	9748.13	10485.6	10322.1	10378.3	10059.9	9391.59	9133.37	22024.4	29073.3	40403.2	44753.8	44667.2
	Cer[ADS] 44:0; Cer[ADS](d18:0/26:0); [M+Hac-H]-	1163	13.5506	754.686	32959	423562	[M+Hac-H]-	CCCCCCCCCCCCCCCCCCCCCCCCC(O)C(=O)NC(CO)C(O)CCCCCCCCCCCCCCC	BAZWIFLKHLJIPY-UHFFFAOYNA-N	876.554	816.437	846.154	879.133	82.02641 10;225.22308 20;237.21378 20;237.22466 51;238.22542 71;239.23483 51;252.26898 51;263.23267 51;264.2478 31;265.24881 31;268.24933 20;268.26321 112;269.26947 31;282.27573 31;292.26489 20;293.26685 31;296.26111 31;300.28934 204;300.98663 31;306.28268 31;310.26392 51;311.27631 51;312.2804 41;324.29776 10;327.26736 20;328.98752 61;340.28506 184;341.29312 245;342.29224 194;365.38089 41;375.365…	0	-12.8154	164.234	149.493	141.093	0	0	138	49	89	0	44	1	4	0	0	0	0	0	0	0	7658.12	8255.83	9941.84	10682.3	10518.8	10575.1	10256.7	9588.34	9330.13	22510.1	29726.3	41316.8	45760.6	45674
	Cer[AP] 33:0; Cer[AP](t17:0/16:0); [M+Hac-H]-	954	8.93857	616.511	5112.56	49894.3	[M+Hac-H]-	CCCCCCCCCCCCCCC(O)C(=O)NC(CO)C(O)C(O)CCCCCCCCCCCCC	ZGOQJHMXTCNGPI-UHFFFAOYNA-N	905.956	941.063	833.333	913.373	211.20683 31;221.19818 10;225.22041 102;239.24301 10;241.2113 71;253.21057 51;266.24887 31;268.22336 10;271.229 133;276.33502 10;294.23367 20;296.25815 31;300.2717 10;312.25742 51;314.27032 71;325.24063 10;326.26187 82;340.83136 10;520.48883 31;538.48883 31;554.83545 21;556.49518 684;	0	-9.8701	97.4189	120.516	107.865	0	0	106	39	67	0	33	1	5	0	0	0	0	0	0	0	6304.83	6598.75	8198.38	9188.54	9028.43	9128.64	8783.08	8112.7	7644.86	17383.9	22813.4	31809.4	35609.5	35726.2
	Cer[AP] 33:0; Cer[AP](t17:0/16:0); [M-H]-	954	8.93857	556.491	2729.11	27996.5	[M-H]-	CCCCCCCCCCCCCCC(O)C(=O)NC(CO)C(O)C(O)CCCCCCCCCCCCC	ZGOQJHMXTCNGPI-UHFFFAOYNA-N	680.258	744.454	800	877.582	225.22041 122;239.20372 10;241.21786 61;253.21732 51;257.21396 10;270.23764 20;271.23132 82;282.24911 10;296.27271 20;312.25241 10;326.26697 31;556.49188 92;	0	-9.8701	97.4189	120.516	107.865	0	0	106	39	67	0	33	1	5	0	0	0	0	0	0	0	6304.83	6598.75	8198.38	9188.54	9028.43	9128.64	8783.08	8112.7	7644.86	17383.9	22813.4	31809.4	35609.5	35726.2
	Cer[AP] 34:0; Cer[AP](t18:0/16:0); [M+Hac-H]-	964	9.17355	630.529	24474.2	251735	[M+Hac-H]-	CCCCCCCCCCCCCCC(O)C(O)C(CO)NC(=O)C(O)CCCCCCCCCCCCCC	RHIXBFQKTNYVCX-UHFFFAOYNA-N	925.477	997.119	666.667	908.904	74.9193 10;88.03899 31;223.20911 42;225.22054 437;253.21071 82;255.22878 245;264.26804 10;266.2421 51;267.23074 153;268.26974 31;270.23779 143;271.21985 505;278.2478 61;279.23251 31;280.27094 61;282.23978 31;284.25595 92;296.2583 92;298.27997 31;308.2536 51;312.26505 51;314.27048 318;326.26712 256;534.492 41;538.48584 41;550.76837 10;552.50165 71;570.50964 2075;	0	-10.1581	103.187	123.428	110.959	0	0	109	40	69	0	34	1	5	0	0	0	0	0	0	0	6451.12	6767.23	8392.09	9385.3	9225.19	9325.4	8979.84	8309.45	7841.62	17869.6	23466.4	32723	36616.3	36733
	Cer[AP] 34:0; Cer[AP](t18:0/16:0); [M-H]-	964	9.17355	570.504	14928.6	164994	[M-H]-	CCCCCCCCCCCCCCC(O)C(O)C(CO)NC(=O)C(O)CCCCCCCCCCCCCC	RHIXBFQKTNYVCX-UHFFFAOYNA-N	926.371	999.609	800	898.923	88.04032 10;221.19609 5;223.2132 31;225.21829 436;239.24081 20;241.21567 15;250.24649 10;250.25096 25;253.21281 61;255.23087 245;263.24124 5;266.24884 46;267.23288 127;270.24457 107;271.22433 386;278.24997 46;279.23233 25;280.26367 51;282.23721 15;284.26053 66;296.25323 56;298.2822 10;306.88986 5;308.26083 25;312.24738 36;314.26526 270;316.2821 36;326.26691 240;504.47928 20;534.48828 36;540.48126…	0	-10.1581	103.187	123.428	110.959	0	0	109	40	69	0	34	1	5	0	0	0	0	0	0	0	6451.12	6767.23	8392.09	9385.3	9225.19	9325.4	8979.84	8309.45	7841.62	17869.6	23466.4	32723	36616.3	36733
	Cer[AP] 35:0; Cer[AP](t18:0/17:0); [M+Hac-H]-	980	9.54822	644.544	7240.56	94249.7	[M+Hac-H]-	CCCCCCCCCCCCCCCC(O)C(=O)NC(CO)C(O)C(O)CCCCCCCCCCCCCC	JDYGRFHKPIRNHH-UHFFFAOYNA-N	916.162	942.517	833.333	931.657	225.22255 41;239.23865 133;253.23302 10;255.22861 71;267.22363 71;268.2626 31;271.2243 31;284.24622 31;285.23672 163;308.25583 10;314.81577 10;324.04559 10;326.26172 31;328.27319 82;336.27478 10;340.28436 92;566.50854 31;584.53003 863;	0	-10.4461	109.121	126.339	114.052	0	0	112	41	71	0	35	1	5	0	0	0	0	0	0	0	6597.42	6935.71	8585.8	9582.05	9421.95	9522.15	9176.6	8506.21	8038.37	18355.3	24119.4	33636.5	37623.1	37739.8
	Cer[AP] 35:0; Cer[AP](t18:0/17:0); [M-H]-	980	9.54822	584.521	4451	54379.3	[M-H]-	CCCCCCCCCCCCCCCC(O)C(=O)NC(CO)C(O)C(O)CCCCCCCCCCCCCC	JDYGRFHKPIRNHH-UHFFFAOYNA-N	778.257	855.585	1000	924.096	225.22487 20;239.22359 41;239.23886 102;251.24101 10;255.21983 20;255.23787 61;262.24655 10;267.22852 92;269.24597 20;271.22458 31;280.25919 20;284.26315 51;285.23462 92;294.29437 20;300.94711 10;310.26855 31;312.27005 10;316.29492 10;326.26205 31;328.28629 61;336.32169 10;340.2691 20;340.28732 61;538.49219 20;552.55115 10;584.5238 225;	0	-10.4461	109.121	126.339	114.052	0	0	112	41	71	0	35	1	5	0	0	0	0	0	0	0	6597.42	6935.71	8585.8	9582.05	9421.95	9522.15	9176.6	8506.21	8038.37	18355.3	24119.4	33636.5	37623.1	37739.8
	Cer[AP] 36:0; Cer[AP](t18:0/18:0); [M+Hac-H]-	1000	10.0011	658.561	2122.44	30387.2	[M+Hac-H]-	CCCCCCCCCCCCCCCCC(O)C(=O)NC(CO)C(O)C(O)CCCCCCCCCCCCCC	BBAFBDLICMHBNU-UHFFFAOYNA-N	864.379	937.408	666.667	888.31	246.98289 31;253.25571 41;267.23773 20;285.23935 20;294.28467 10;299.26047 51;327.29764 10;331.07889 10;342.28928 41;342.31277 20;354.29956 31;568.55963 10;593.85687 10;598.50458 72;598.54254 320;	0	-10.7341	115.221	129.251	117.146	0	0	115	42	73	0	36	1	5	0	0	0	0	0	0	0	6743.72	7104.19	8779.51	9778.81	9618.7	9718.91	9373.35	8702.97	8235.13	18841	24772.4	34550.1	38629.9	38746.6
	Cer[AP] 38:0; Cer[AP](t18:0/20:0); [M+Hac-H]-	1048	11.1113	686.589	1829.89	31723.8	[M+Hac-H]-	CCCCCCCCCCCCCCCCCCC(O)C(=O)NC(CO)C(O)C(O)CCCCCCCCCCCCCC	RYCCNLKFNBMCIU-UHFFFAOYNA-N	912.616	964.837	666.667	875.563	255.23083 31;260.86111 10;280.26361 10;281.29211 41;284.27237 20;326.29739 20;327.28964 61;338.32462 10;370.30551 20;370.32452 41;380.91852 10;382.34085 31;626.56567 246;	0	-11.3101	127.918	135.074	123.333	0	0	121	44	77	0	38	1	5	0	0	0	0	0	0	0	7036.31	7441.14	9166.92	10172.3	10012.2	10112.4	9766.87	9096.48	8628.64	19812.4	26078.3	36377.1	40643.5	40760.2
	Cer[AP] 42:1; Cer[AP](t17:0/25:1); [M-H]-	1077	11.7929	680.614	1980.44	30731.5	[M-H]-	CCCCCCCCCCCCC\C=C/CCCCCCCCC(O)C(=O)NC(CO)C(O)C(O)CCCCCCCCCCCCC	GUCQKXNUMKMFJX-DQRAZIAONA-N	681.129	815.558	800	829.42	96.04858 4;100.04572 4;114.05795 4;139.01382 2;188.93585 4;202.98949 2;209.19186 8;211.20692 6;213.95134 2;221.18358 2;222.21936 6;232.96428 2;234.22804 4;238.21622 6;240.23277 10;247.00935 4;255.23094 8;266.22128 4;267.22833 10;270.94098 24;274.22806 2;276.23422 6;280.2543 4;282.85632 4;285.02713 4;288.23541 2;294.90451 4;298.27985 4;305.03143 2;322.27521 6;323.32983 16;331.0325 2;338.27286 4;34…	0	-10.3311	106.732	154.296	134.374	0	0	131	48	83	0	42	1	5	0	0	0	0	0	0	0	7619.46	8090.84	9891.3	10903.8	10742.7	10842.9	10497.3	9826.95	9359.11	21692.9	28460.8	39510.2	43994.2	44079.8
	Cer[AS] 32:1; Cer[AS](d16:1/16:0); [M+Hac-H]-	955	8.962	584.485	11915	97844.3	[M+Hac-H]-	CCCCCCCCCCCCCCC(O)C(=O)NC(CO)C(O)\C=C\CCCCCCCCCCC	SLQDIXBNESQKPY-SHHOIMCANA-N	930.639	958.752	857.143	924.94	211.20474 41;217.22047 10;223.20473 31;225.22461 61;240.23486 51;253.21057 41;257.20941 41;268.22568 31;270.23532 20;270.2446 41;271.21738 31;271.23364 82;282.242 31;296.25815 82;296.28488 10;312.24994 31;392.20697 20;464.29367 10;476.44565 61;492.44568 41;506.46237 63;508.79587 10;522.80615 31;524.47552 566;584.46948 31;	0	-7.772	60.404	120.589	102.636	0	0	100	37	63	0	32	1	4	0	0	0	0	0	0	0	5900.53	6209.87	7566.88	8250.61	8071.97	8126.16	7806.81	7140.48	6896.36	16619.7	21660.9	29833.1	32951.6	32746.9
	Cer[AS] 32:1; Cer[AS](d16:1/16:0); [M-H]-	954	8.93857	524.466	5435.67	45596.6	[M-H]-	CCCCCCCCCCCCCCC(O)C(=O)NC(CO)C(O)\C=C\CCCCCCCCCCC	SLQDIXBNESQKPY-SHHOIMCANA-N	788.193	810.028	461.538	827.07	225.22264 51;240.23718 20;266.24896 10;268.26273 20;270.24701 20;276.90771 10;284.26538 10;296.26306 20;360.98114 10;435.42584 10;464.26913 10;476.44852 31;492.43915 20;522.79938 10;524.46875 92;	0	-7.772	60.404	120.589	102.636	0	0	100	37	63	0	32	1	4	0	0	0	0	0	0	0	5900.53	6209.87	7566.88	8250.61	8071.97	8126.16	7806.81	7140.48	6896.36	16619.7	21660.9	29833.1	32951.6	32746.9
	Cer[AS] 33:1; Cer[AS](d17:1/16:0); [M+Hac-H]-	969	9.29127	598.503	70807.6	646988	[M+Hac-H]-	CCCCCCCCCCCCCCC(O)C(=O)NC(CO)C(O)\C=C\CCCCCCCCCCCC	MRCZDNIYJMMBIJ-IMVLJIQENA-N	927.104	867.937	923.077	953.009	211.20923 51;221.19226 31;223.20093 321;225.22078 1321;235.20547 31;236.23668 214;237.22232 51;239.23685 82;249.21674 133;252.23521 173;253.21773 475;254.15041 41;254.24489 515;255.23131 71;264.23163 51;266.25162 204;267.23334 92;268.25848 82;270.24271 275;271.22943 562;276.22055 31;276.23697 71;278.25046 204;282.24246 31;284.26102 214;294.23654 41;296.25861 1110;298.24619 31;311.24142 41;312.250…	0	-8.06	64.9636	123.501	105.73	0	0	103	38	65	0	33	1	4	0	0	0	0	0	0	0	6046.83	6378.35	7760.59	8447.37	8268.72	8322.91	8003.56	7337.24	7093.12	17105.4	22313.9	30746.6	33958.4	33753.7
	Cer[AS] 33:1; Cer[AS](d17:1/16:0); [M-H]-	968	9.26807	538.479	34464.7	329455	[M-H]-	CCCCCCCCCCCCCCC(O)C(=O)NC(CO)C(O)\C=C\CCCCCCCCCCCC	MRCZDNIYJMMBIJ-IMVLJIQENA-N	829.067	987.157	916.667	920.988	211.205 41;221.19002 20;223.2029 235;224.51604 31;225.22064 971;234.22606 41;235.22047 10;236.23869 122;237.22652 31;239.23016 31;241.21593 31;248.21964 20;249.22104 61;252.21938 31;252.23282 102;253.21758 277;254.24474 163;264.22919 41;266.24454 112;270.24023 153;271.22696 235;276.22742 41;278.24792 92;284.25607 51;294.24847 31;296.25842 329;311.23624 31;312.25272 184;314.26559 71;456.81747 10;4…	0	-8.06	64.9636	123.501	105.73	0	0	103	38	65	0	33	1	4	0	0	0	0	0	0	0	6046.83	6378.35	7760.59	8447.37	8268.72	8322.91	8003.56	7337.24	7093.12	17105.4	22313.9	30746.6	33958.4	33753.7
	Cer[AS] 34:1; Cer[AS](d18:1/16:0); [M+Hac-H]-	986	9.68962	612.519	53527.4	658665	[M+Hac-H]-	CCCCCCCCCCCCCCC(O)C(=O)NC(CO)C(O)\C=C\CCCCCCCCCCCCC	YWZGQPJRQXHVQX-BYCLXTJYNA-N	974.285	589.07	928.571	937.109	223.20297 51;225.22073 906;236.23877 31;237.22006 296;239.23241 214;250.25128 133;252.22615 41;253.21313 349;255.2357 71;261.21484 20;263.23471 92;266.24918 133;267.22861 82;268.26297 410;269.24146 41;270.24026 265;271.22699 388;278.24796 133;280.25693 153;282.23755 31;284.2561 31;285.24423 41;290.25388 71;296.26086 702;298.27768 122;308.2562 31;310.26367 61;312.24521 207;312.24771 313;314.26559 …	0	-8.348	69.6891	126.412	108.823	0	0	106	39	67	0	34	1	4	0	0	0	0	0	0	0	6193.12	6546.83	7954.3	8644.13	8465.48	8519.67	8200.32	7534	7289.88	17591.1	22966.9	31660.2	34965.2	34760.5
	Cer[AS] 36:1; Cer[AS](d18:1/18:0); [M+Hac-H]-	1030	10.7069	640.549	1830.89	37949.9	[M+Hac-H]-	CCCCCCCCCCCCCCCCC(O)C(=O)NC(CO)C(O)\C=C\CCCCCCCCCCCCC	ZNZKGWLGVHSOIV-SJCQXOIGNA-N	919.414	951.366	571.429	860.32	209.19794 3;235.21808 3;240.23053 10;253.242 7;253.24649 20;262.21661 3;263.24811 7;268.26263 10;281.24011 7;281.28271 17;282.28226 7;298.27975 17;306.28702 10;313.27545 3;324.27426 10;327.28714 10;340.26617 7;340.28961 17;350.29483 3;352.32333 7;395.02014 7;516.87964 3;532.51306 17;550.5127 10;559.17755 3;562.50909 10;580.52856 163;581.52173 10;640.52692 7;	0	-8.924	79.6378	132.236	115.01	0	0	112	41	71	0	36	1	4	0	0	0	0	0	0	0	6485.72	6883.79	8341.71	9037.64	8858.99	8913.18	8593.83	7927.51	7683.39	18562.4	24272.9	33487.3	36978.8	36774.1
	Cer[AS] 42:1; Cer[AS](d16:1/26:0); [M+Hac-H]-	1131	12.7938	724.638	4629.67	61556.3	[M+Hac-H]-	CCCCCCCCCCCCCCCCCCCCCCCCC(O)C(=O)NC(CO)C(O)\C=C\CCCCCCCCCCC	DALDXDWDMQKPSM-JMUUFCRMNA-N	896.026	934.094	571.429	803.765	209.18806 20;222.22385 41;232.96889 15;240.23746 15;246.97418 25;290.27078 5;309.31009 15;313.23846 5;314.9765 31;321.32382 5;323.3302 20;328.97968 25;337.34738 46;393.37341 31;396.96936 20;406.36646 15;408.38278 15;410.40128 31;411.38519 20;420.40051 5;422.39914 25;430.81586 5;434.40515 25;436.41907 66;452.41592 15;454.43204 25;614.61536 10;616.59686 76;628.59558 15;632.58533 15;664.6377 467;	0	-10.652	113.465	149.705	133.572	0	0	130	47	83	0	42	1	4	0	0	0	0	0	0	0	7363.49	7894.66	9503.97	10218.2	10039.5	10093.7	9774.37	9108.05	8863.93	21476.5	28190.8	38968.6	43019.5	42814.9
	Cer[AS] 42:1; Cer[AS](d16:1/26:0); [M+Hac-H]-	1143	13.0777	724.645	44055	307530	[M+Hac-H]-	CCCCCCCCCCCCCCCCCCCCCCCCC(O)C(=O)NC(CO)C(O)\C=C\CCCCCCCCCCC	DALDXDWDMQKPSM-JMUUFCRMNA-N	889.969	885.893	857.143	930.482	95.03907 20;96.04452 71;209.1899 214;211.20288 102;218.21378 10;222.21942 498;223.2028 61;234.21947 82;235.20738 112;236.23209 71;238.2141 61;240.23283 255;243.66771 10;246.97392 41;249.22313 41;250.24216 71;252.23268 92;253.21294 31;254.24908 92;263.23221 31;266.24435 51;268.26736 51;270.24469 153;276.22018 20;278.25009 82;284.25113 31;290.25366 51;306.2822 31;314.96365 61;328.96655 41;337.34961…	0	-10.652	113.465	149.705	133.572	0	0	130	47	83	0	42	1	4	0	0	0	0	0	0	0	7363.49	7894.66	9503.97	10218.2	10039.5	10093.7	9774.37	9108.05	8863.93	21476.5	28190.8	38968.6	43019.5	42814.9
	Cer[AS] 42:1; Cer[AS](d16:1/26:0); [M-H]-	1143	13.0777	664.619	8890.89	58059.7	[M-H]-	CCCCCCCCCCCCCCCCCCCCCCCCC(O)C(=O)NC(CO)C(O)\C=C\CCCCCCCCCCC	DALDXDWDMQKPSM-JMUUFCRMNA-N	905.273	958.239	692.308	844.968	93.03316 10;209.17969 20;209.18376 51;211.20699 41;222.22151 82;223.2028 31;235.20738 51;236.23209 51;238.21628 31;240.23283 71;249.22536 10;254.24908 20;337.33926 41;364.35345 31;365.35071 41;375.35968 51;379.35608 51;390.38977 31;393.3674 194;396.40408 31;406.40582 20;410.38654 31;410.40369 51;422.41028 31;433.03531 10;434.38998 31;436.40976 92;452.41245 41;454.41049 31;454.42554 51;616.59973 9…	0	-10.652	113.465	149.705	133.572	0	0	130	47	83	0	42	1	4	0	0	0	0	0	0	0	7363.49	7894.66	9503.97	10218.2	10039.5	10093.7	9774.37	9108.05	8863.93	21476.5	28190.8	38968.6	43019.5	42814.9
	Cer[AS] 43:1; Cer[AS](d17:1/26:0); [M+Hac-H]-	1149	13.2197	738.655	78162	560626	[M+Hac-H]-	CCCCCCCCCCCCCCCCCCCCCCCCC(O)C(=O)NC(CO)C(O)\C=C\CCCCCCCCCCCC	OBRFICYLOPCELS-MHAUTQJVNA-N	897.409	915.372	785.714	880.466	96.05013 102;223.20697 286;225.21838 133;234.22157 31;235.49739 42;236.24069 525;237.21982 41;246.9805 296;248.23944 92;249.22083 204;250.25323 51;252.23485 92;254.24901 338;263.23441 31;266.24426 112;281.25195 10;284.25339 255;289.09598 10;290.24393 61;292.25705 112;302.24802 10;304.26538 41;326.26425 51;328.98685 326;337.34943 122;351.36514 31;365.37744 71;375.35944 184;379.35858 61;390.37836 5…	0	-10.94	119.684	152.617	136.665	0	0	133	48	85	0	43	1	4	0	0	0	0	0	0	0	7509.79	8063.14	9697.67	10414.9	10236.3	10290.5	9971.13	9304.81	9060.69	21962.2	28843.8	39882.1	44026.3	43821.7
	Cer[AS] 43:1; Cer[AS](d17:1/26:0); [M-H]-	1149	13.2197	678.638	16685.2	98528.8	[M-H]-	CCCCCCCCCCCCCCCCCCCCCCCCC(O)C(=O)NC(CO)C(O)\C=C\CCCCCCCCCCCC	OBRFICYLOPCELS-MHAUTQJVNA-N	877.387	955.341	769.231	901.476	96.04466 41;223.20078 163;225.20369 20;225.22063 61;235.20963 10;236.24083 214;248.25069 31;249.22096 143;252.22826 51;254.2424 92;266.24442 41;270.24707 20;284.24402 20;284.25354 82;290.25128 41;292.26447 51;334.98502 10;337.33923 61;363.36026 31;365.38571 41;375.36511 102;379.36429 41;388.39886 10;390.35626 31;392.39124 42;393.36731 534;409.12686 10;410.39789 153;418.4032 20;434.37222 20;434.39…	0	-10.94	119.684	152.617	136.665	0	0	133	48	85	0	43	1	4	0	0	0	0	0	0	0	7509.79	8063.14	9697.67	10414.9	10236.3	10290.5	9971.13	9304.81	9060.69	21962.2	28843.8	39882.1	44026.3	43821.7
	Cer[AS] 44:1; Cer[AS](d18:1/26:0); [M+Hac-H]-	1154	13.3381	752.674	39310.6	310710	[M+Hac-H]-	CCCCCCCCCCCCCCCCCCCCCCCCC(O)C(=O)NC(CO)C(O)\C=C\CCCCCCCCCCCCC	GPDLYLZQDLYUMP-BSKJHSHCNA-N	864.277	852.119	928.571	922.294	96.04077 20;96.0463 92;217.04039 31;222.22215 31;223.20764 41;236.23706 82;237.21835 153;239.23724 102;240.22693 31;249.22156 41;250.25623 439;254.24751 51;261.07394 10;262.24713 51;263.23749 133;266.25427 102;268.25882 275;280.2645 71;284.25659 51;292.26758 41;296.27109 10;298.27332 173;304.26627 61;306.28046 61;318.28867 41;337.34262 71;340.28271 61;351.36349 31;365.37039 31;374.21594 10;375.35…	0	-11.228	126.068	155.528	139.759	0	0	136	49	87	0	44	1	4	0	0	0	0	0	0	0	7656.09	8231.61	9891.38	10611.7	10433	10487.2	10167.9	9501.57	9257.44	22447.9	29496.8	40795.7	45033.1	44828.5
	Cer[AS] 45:1; Cer[AS](d17:1/28:0); [M+Hac-H]-	1159	13.4562	766.693	7277.78	64433.2	[M+Hac-H]-	CCCCCCCCCCCCCCCCCCCCCCCCCCC(O)C(=O)NC(CO)C(O)\C=C\CCCCCCCCCCCC	FMGGZVKRWPBSJF-NHFVQZBWNA-N	923.062	947.468	571.429	863.267	85.01279 10;192.95265 31;216.99423 20;223.20299 41;235.20757 10;236.2301 51;249.22107 31;250.25574 31;254.24927 51;266.24683 31;268.25137 20;274.95544 20;299.00912 31;354.29684 20;356.95245 51;407.39072 41;421.39886 112;438.43134 31;450.40091 20;450.43982 41;460.97015 10;462.4285 51;464.45154 51;480.44223 41;658.65906 61;676.65881 31;688.64777 31;706.50226 41;706.6673 1061;707.68042 21;736.98212 …	0	-11.516	132.618	158.44	142.853	0	0	139	50	89	0	45	1	4	0	0	0	0	0	0	0	7802.38	8400.09	10085.1	10808.5	10629.8	10684	10364.6	9698.32	9454.2	22933.6	30149.8	41709.2	46039.9	45835.3
	Cer[BDS] 42:0; Cer[BDS](d16:0/26:0); [M+Hac-H]-	1153	13.3145	726.656	38828.9	477157	[M+Hac-H]-	CCCCCCCCCCCCCCCCCCCCCCCC(O)CC(=O)NC(CO)C(O)CCCCCCCCCCCCC	OPMAUBLMZXTMTE-UHFFFAOYNA-N	785.857	980.548	833.333	875.198	84.04648 153;100.04339 71;203.04243 10;211.20555 133;223.20764 31;225.21695 92;234.97653 31;239.20232 41;239.23288 41;250.22273 31;253.21361 31;254.25201 31;255.23167 82;266.24277 194;267.23138 224;268.26575 31;272.2579 92;280.2645 122;282.24518 307;286.27756 41;294.26834 41;296.25894 143;300.27982 31;300.29205 31;310.27164 102;312.25571 41;313.27383 41;314.26611 2177;316.95084 61;326.27539 71;32…	0	-11.8099	139.474	145.382	134.905	0	0	132	47	85	0	42	1	4	0	0	0	0	0	0	0	7365.53	7918.87	9554.43	10049.3	10363.9	10018.6	9521.23	9637.22	8998.07	21538.7	28420.3	39489.7	43760	43706.3
	Cer[BDS] 42:0; Cer[BDS](d16:0/26:0); [M-H]-	1152	13.2907	666.64	7499.33	74988.6	[M-H]-	CCCCCCCCCCCCCCCCCCCCCCCC(O)CC(=O)NC(CO)C(O)CCCCCCCCCCCCC	OPMAUBLMZXTMTE-UHFFFAOYNA-N	777.947	959.021	1000	885.838	84.04609 51;85.0451 10;100.03591 31;174.98672 20;209.20012 10;211.20087 61;225.2227 41;239.20171 20;239.2388 31;266.24902 102;267.22842 82;272.27356 41;280.26147 41;282.23029 20;282.24924 82;294.27979 31;296.25827 61;310.27094 61;312.26999 21;314.26544 344;328.27853 133;338.99222 31;342.29703 82;366.37637 92;367.36017 61;380.38474 31;390.362 10;392.38861 51;408.37677 61;410.3981 102;422.4017 153;…	0	-11.8099	139.474	145.382	134.905	0	0	132	47	85	0	42	1	4	0	0	0	0	0	0	0	7365.53	7918.87	9554.43	10049.3	10363.9	10018.6	9521.23	9637.22	8998.07	21538.7	28420.3	39489.7	43760	43706.3
	Cer[BDS] 44:0; Cer[BDS](d18:0/26:0); [M-H]-	1163	13.5506	694.669	3270.56	28149.8	[M-H]-	CCCCCCCCCCCCCCCCCCCCCCCC(O)CC(=O)NC(CO)C(O)CCCCCCCCCCCCCCC	PIPMZHSVWYPAEF-UHFFFAOYNA-N	845.186	958.372	800	898.185	84.05526 31;203.02368 41;211.70552 10;217.00021 82;239.24084 51;267.22363 31;284.98651 31;294.26984 51;298.9917 31;306.93674 31;310.27814 71;328.28079 20;342.29929 296;395.37897 31;418.40289 10;436.41815 31;438.41901 41;450.42435 31;450.44229 31;632.64417 10;634.59766 71;648.60797 31;650.62555 51;650.64716 61;662.64417 31;676.67273 10;694.6698 143;	0	-12.3859	153.411	151.205	141.093	0	0	138	49	89	0	44	1	4	0	0	0	0	0	0	0	7658.12	8255.83	9941.84	10442.8	10757.4	10412.1	9914.74	10030.7	9391.59	22510.1	29726.3	41316.8	45773.6	45719.9
	Cer[BS] 33:1; Cer[BS](d17:1/16:0); [M+Hac-H]-	954	8.93857	598.507	2165	21478.8	[M+Hac-H]-	CCCCCCCCCCCCCC(O)CC(=O)NC(CO)C(O)\C=C\CCCCCCCCCCCC	XCORZVSZFVKUHS-IMVLJIQENA-N	909.05	926.334	714.286	857.045	223.20898 61;239.24301 10;249.21632 41;253.21507 10;270.95486 10;283.78021 10;294.24091 31;296.263 71;326.26187 143;340.29233 20;524.48181 10;538.4823 41;	0	-7.6305	58.2245	125.213	105.73	0	0	103	38	65	0	33	1	4	0	0	0	0	0	0	0	6046.83	6378.35	7760.59	8207.83	8507.27	8159.98	7661.61	7794.74	7155.6	17105.4	22313.9	30746.6	33971.3	33799.6
	Cer[BS] 34:1; Cer[BS](d18:1/16:0); [M+Hac-H]-	968	9.26807	612.516	1924.89	20570.3	[M+Hac-H]-	CCCCCCCCCCCCC\C=C\C(O)C(CO)NC(=O)CC(O)CCCCCCCCCCCCC	OXJZWMWDKDJHAT-BYCLXTJYNA-N	927.452	956.082	571.429	832.928	217.00034 20;237.21997 20;243.58412 10;266.25143 10;308.26364 20;310.27359 41;339.1925 10;340.28485 143;544.82733 10;552.48193 31;	0	-7.9185	62.7026	128.125	108.823	0	0	106	39	67	0	34	1	4	0	0	0	0	0	0	0	6193.12	6546.83	7954.3	8404.59	8704.02	8356.74	7858.37	7991.5	7352.35	17591.1	22966.9	31660.2	34978.1	34806.4
	Cer[BS] 40:1; Cer[BS](d16:1/24:0); [M+Hac-H]-	1134	12.8647	696.611	11309.8	137221	[M+Hac-H]-	CCCCCCCCCCCCCCCCCCCCCC(O)CC(=O)NC(CO)C(O)\C=C\CCCCCCCCCCC	GBNDEDTYBNPHFO-NWBJSICCNA-N	556.349	754.295	714.286	818.545	127.00555 3;143.97684 3;207.72101 3;209.18985 14;235.20302 10;237.23723 7;240.95943 3;246.97832 20;264.22897 7;266.25354 3;276.22485 3;280.21887 10;282.23257 7;282.25864 7;286.96957 7;296.26059 7;309.31219 10;311.27829 7;312.24744 44;324.96332 7;328.987 10;340.28192 14;365.33179 7;368.96555 7;380.35159 10;390.37024 7;406.94931 7;410.35507 7;410.98129 7;420.40292 3;426.4043 3;450.97897 7;464.92599…	0	-9.6465	93.055	145.595	127.385	0	0	124	45	79	0	40	1	4	0	0	0	0	0	0	0	7070.9	7557.7	9116.55	9585.13	9884.56	9537.28	9038.91	9172.04	8532.89	20505.2	26884.8	37141.5	41018.9	40847.2
	Cer[BS] 40:1; Cer[BS](d16:1/24:0); [M-H]-	1133	12.8411	636.588	2860.56	33368.6	[M-H]-	CCCCCCCCCCCCCCCCCCCCCC(O)CC(=O)NC(CO)C(O)\C=C\CCCCCCCCCCC	GBNDEDTYBNPHFO-NWBJSICCNA-N	897.558	951.605	833.333	892.178	84.04749 31;209.18805 71;235.20544 82;239.11026 10;240.23088 41;240.9619 41;249.22559 10;264.22696 31;268.25378 10;280.22391 71;282.23999 71;309.31998 31;310.93018 10;312.25275 194;323.33017 10;368.97675 10;592.87756 10;604.57147 20;631.45721 10;636.58765 92;	0	-9.6465	93.055	145.595	127.385	0	0	124	45	79	0	40	1	4	0	0	0	0	0	0	0	7070.9	7557.7	9116.55	9585.13	9884.56	9537.28	9038.91	9172.04	8532.89	20505.2	26884.8	37141.5	41018.9	40847.2
	Cer[BS] 41:1; Cer[BS](d17:1/24:0); [M+Hac-H]-	1145	13.125	710.625	41276.8	330712	[M+Hac-H]-	CCCCCCCCCCCCCCCCCCCCCC(O)CC(=O)NC(CO)C(O)\C=C\CCCCCCCCCCCC	UAKSBGVGUZJSLR-LAPDZXRHNA-N	885.596	893.583	857.143	900.851	82.03265 21;84.04878 284;100.03741 20;100.04165 102;207.20891 10;209.18993 194;222.22786 41;223.20703 375;227.20061 31;235.20523 204;236.23425 31;238.21629 31;240.22847 51;241.218 41;246.97394 21;249.22758 429;252.23268 71;254.24908 214;264.23358 92;267.233 51;270.24237 61;278.25006 235;278.28067 10;280.23306 122;282.2373 278;284.24872 71;284.25348 82;294.24097 267;295.32144 42;296.26059 684;298.…	0	-9.9345	98.6943	148.506	130.478	0	0	127	46	81	0	41	1	4	0	0	0	0	0	0	0	7217.2	7726.18	9310.26	9781.88	10081.3	9734.03	9235.66	9368.8	8729.65	20990.9	27537.8	38055	42025.7	41854
	Cer[BS] 41:1; Cer[BS](d17:1/24:0); [M-H]-	1145	13.125	650.605	10734.3	67593.3	[M-H]-	CCCCCCCCCCCCCCCCCCCCCC(O)CC(=O)NC(CO)C(O)\C=C\CCCCCCCCCCCC	UAKSBGVGUZJSLR-LAPDZXRHNA-N	829.828	959.415	833.333	900.843	84.041 20;84.04746 51;100.04729 31;158.96446 41;207.18869 10;209.18797 61;223.20505 153;235.20535 41;240.23079 41;240.96619 173;246.98294 10;249.21881 102;254.25598 41;264.23145 41;272.90265 10;278.24319 61;282.24698 82;294.24115 51;296.25351 184;298.23862 31;312.23517 31;312.25763 194;322.96985 184;323.02057 31;326.26205 561;404.96796 82;486.97491 82;590.57758 20;617.56744 10;632.62396 10;650.60…	0	-9.9345	98.6943	148.506	130.478	0	0	127	46	81	0	41	1	4	0	0	0	0	0	0	0	7217.2	7726.18	9310.26	9781.88	10081.3	9734.03	9235.66	9368.8	8729.65	20990.9	27537.8	38055	42025.7	41854
	Cer[BS] 42:1; Cer[BS](d16:1/26:0); [M+Hac-H]-	1151	13.267	724.645	102427	710626	[M+Hac-H]-	CCCCCCCCCCCCCCCCCCCCCCCC(O)CC(=O)NC(CO)C(O)\C=C\CCCCCCCCCCC	COYAVMXNXCSVHV-JMUUFCRMNA-N	889.53	878.715	857.143	924.791	84.04748 628;100.03883 154;196.02026 10;209.18994 906;211.20908 52;217.00032 31;222.22156 61;223.20496 446;225.2227 41;232.96654 31;235.20309 1079;236.24078 51;237.22209 224;238.21413 82;239.23662 31;240.23068 534;241.21365 51;244.82326 10;249.22092 641;252.22823 72;253.21521 102;254.24237 112;263.23453 194;264.23132 635;266.25128 61;267.22839 31;268.25815 61;270.24704 143;271.00375 31;278.25247 …	0	-10.2225	104.5	151.418	133.572	0	0	130	47	83	0	42	1	4	0	0	0	0	0	0	0	7363.49	7894.66	9503.97	9978.64	10278.1	9930.79	9432.42	9565.55	8926.41	21476.5	28190.8	38968.6	43032.5	42860.8
	Cer[BS] 42:1; Cer[BS](d16:1/26:0); [M-H]-	1151	13.267	664.622	24566.2	174374	[M-H]-	CCCCCCCCCCCCCCCCCCCCCCCC(O)CC(=O)NC(CO)C(O)\C=C\CCCCCCCCCCC	COYAVMXNXCSVHV-JMUUFCRMNA-N	772.997	883.987	833.333	892.077	82.03136 10;84.04619 82;100.04166 61;209.19208 153;222.22377 31;223.20717 61;235.2032 153;237.21786 31;238.21425 31;240.23299 71;249.21437 51;253.2086 20;264.23376 102;266.24222 31;277.01828 10;279.03931 10;280.2309 82;282.24463 245;292.93317 10;294.246 41;296.26324 51;310.27356 61;312.25763 448;326.26971 194;337.23837 20;340.27432 51;340.28995 92;664.61182 41;	0	-10.2225	104.5	151.418	133.572	0	0	130	47	83	0	42	1	4	0	0	0	0	0	0	0	7363.49	7894.66	9503.97	9978.64	10278.1	9930.79	9432.42	9565.55	8926.41	21476.5	28190.8	38968.6	43032.5	42860.8
	Cer[BS] 44:1; Cer[BS](d18:1/26:0); [M-H]-	1160	13.4798	692.649	14768	111708	[M-H]-	CCCCCCCCCCCCCCCCCCCCCCCC(O)CC(=O)NC(CO)C(O)\C=C\CCCCCCCCCCCCC	IEKCUFMFBCEFFN-BSKJHSHCNA-N	886.977	959.304	1000	887.637	80.0425 10;84.04644 153;100.0405 61;117.05708 10;141.0145 20;200.94656 20;201.02258 112;209.19028 20;214.64996 10;223.20741 51;237.22462 286;249.22351 61;250.25371 31;254.24498 31;263.23489 204;266.25858 41;268.26083 71;268.26315 102;278.25519 20;282.9422 20;282.97305 31;283.0253 51;290.24445 10;292.25998 102;296.25616 41;298.28027 41;301.92972 10;308.25635 102;309.31012 21;310.27374 320;312.2528…	0	-10.7985	116.608	157.241	139.759	0	0	136	49	87	0	44	1	4	0	0	0	0	0	0	0	7656.09	8231.61	9891.38	10372.2	10671.6	10324.3	9825.93	9959.07	9319.92	22447.9	29496.8	40795.7	45046.1	44874.4
	Cer[EOS] 65:3; Cer[EOS](d17:1/30:0-O-18:2); [M+Hac-H]-	1218	14.8425	1056.95	2534.89	31694.7	[M+Hac-H]-	CCCCCCCCCCCC\C=C\C(O)C(CO)NC(=O)CCCCCCCCCCCCCCCCCCCCCCCCCCCCCOC(=O)CCCCCCCC\C=C/C=C\CCCCC	PXIADTRQOHBKSE-DYAVFOHXNA-N	994.243	996.397	857.143	845.329	200.94641 10;223.20938 21;254.25388 10;279.23041 619;492.49585 31;686.69104 20;734.6825 61;996.93768 122;997.96265 20;1056.96265 41;	0	-12.6297	159.509	234.223	201.526	0	0	194	71	123	0	65	1	5	0	0	0	0	0	0	0	10978.2	11933.1	14117.8	14564.4	14648.4	14538.6	13876.3	13678.6	13511.1	32677.2	42735.8	58541.9	64139.6	63896.2
	Cer[EOS] 67:3; Cer[EOS](d17:1/32:0-O-18:2); [M+Hac-H]-	1235	15.2422	1084.98	15887.9	162336	[M-H]-	CCCCCCCCCCCC\C=C\C(O)C(CO)NC(=O)CCCCCCCCCCCCCCCCCCCCCCCCCCCCCCCOC(=O)CCCCCCCC\C=C/C=C\CCCCC	WFEKVHDCKIRODB-FFFZZPQCNA-N	987.766	638.743	1000	878.734	223.2088 41;249.23167 61;278.35092 34;279.22971 4137;280.23032 143;494.48514 61;495.48972 31;520.49109 82;520.50397 143;732.71252 51;732.75073 61;744.70081 20;744.72009 31;756.94165 31;762.73315 358;782.729 41;782.76849 31;789.72803 20;789.76373 20;838.9516 31;994.98962 31;1021.69812 31;1024.7854 20;1024.96606 928;1025.97375 41;1051.95691 51;1084.97522 185;	0	-13.2057	174.391	240.046	207.713	0	0	200	73	127	0	67	1	5	0	0	0	0	0	0	0	11270.8	12270	14505.2	14957.9	15041.9	14932.1	14269.8	14072.1	13904.6	33648.5	44041.8	60369	66153.2	65909.8
	Cer[EOS] 68:3; Cer[EOS](d17:1/33:0-O-18:2); [M+Hac-H]-	1244	15.454	1098.99	11443.4	133817	[M+Hac-H]-	CCCCCCCCCCCC\C=C\C(O)C(CO)NC(=O)CCCCCCCCCCCCCCCCCCCCCCCCCCCCCCCCOC(=O)CCCCCCCC\C=C/C=C\CCCCC	GMYNKYQVTQHXRZ-SMFCNGJGNA-N	984.382	121.187	714.286	769.865	263.23914 20;279.23251 3182;280.23312 112;503.49707 10;520.48517 20;520.51416 51;525.01465 20;534.52716 51;728.72345 31;744.73993 31;746.7359 31;758.72906 31;772.76996 10;776.76031 245;782.7533 41;796.76678 20;803.77209 51;1038.10461 31;1038.91394 72;1038.99133 779;1039.99207 61;1066.01746 92;1099.0061 204;	0	-13.4937	182.08	242.958	210.806	0	0	203	74	129	0	68	1	5	0	0	0	0	0	0	0	11417.1	12438.5	14698.9	15154.6	15238.7	15128.9	14466.6	14268.8	14101.3	34134.2	44694.8	61282.5	67160	66916.6
	Cer[EOS] 70:3; Cer[EOS](d18:1/34:0-O-18:2); [M+Hac-H]-	1264	15.9243	1127.03	4316.67	60132.6	[M+Hac-H]-	CCCCCCCCCCCCC\C=C\C(O)C(CO)NC(=O)CCCCCCCCCCCCCCCCCCCCCCCCCCCCCCCCCOC(=O)CCCCCCCC\C=C/C=C\CCCCC	IMTCFTGMGAOBSU-IKTZAARCNA-N	966.171	995.004	714.286	846.205	218.94409 5;279.23022 964;280.23557 61;281.24274 20;305.02173 15;307.26099 10;387.02924 15;389.0249 10;469.03934 15;548.53473 36;552.95874 15;634.94666 15;716.9444 15;774.80322 15;786.74573 15;798.95898 15;804.78064 107;810.75201 10;878.96832 5;1067.01294 367;1067.99036 20;1068.04102 20;1094.02075 25;1094.07214 36;1126.97705 15;1127.01025 61;	0	-14.0697	197.956	248.781	216.993	0	0	209	76	133	0	70	1	5	0	0	0	0	0	0	0	11709.7	12775.5	15086.3	15548.1	15632.2	15522.4	14860.1	14662.4	14494.9	35105.6	46000.8	63109.6	69173.6	68930.2
	Cer[EOS] 70:4; Cer[EOS](d20:2/32:0-O-18:2); [M+Hac-H]-	1244	15.454	1125.01	14259.8	200078	[M+Hac-H]-	CCCCCCCCCCC\C=C\CC\C=C\C(O)C(CO)NC(=O)CCCCCCCCCCCCCCCCCCCCCCCCCCCCCCCOC(=O)CCCCCCCC\C=C/C=C\CCCCC	LBHZKUUHDXPCGJ-CCFUIJGANA-N	971.561	210.912	857.143	794.483	218.00966 10;263.23227 31;278.3537 41;279.23251 3514;280.23077 61;292.14627 10;305.02164 71;386.93478 20;387.02914 61;469.02396 61;520.50128 20;546.53046 71;550.94312 20;551.03583 61;633.02802 41;633.0564 92;715.04517 41;772.75818 31;784.7403 31;797.04956 41;802.74432 290;802.77631 252;808.73621 31;873.07123 10;879.02673 20;961.03552 31;1032.98267 20;1035.00183 20;1050.87317 10;1064.93506 167;106…	0	-11.9387	142.533	256.357	215.66	0	0	207	76	131	0	70	1	5	0	0	0	0	0	0	0	11707.6	12751.2	15035.9	15492.6	15575.6	15466.9	14805.6	14591.7	14409.1	35043.4	45771.3	62588.5	68497	68222.5
	Cer[EOS] 71:4; Cer[EOS](d17:1/36:1-O-18:2); [M+Hac-H]-	1254	15.6891	1139.03	6570.11	83932	[M+Hac-H]-	CCCCCCCCCCCC\C=C\C(O)C(CO)NC(=O)CCCCCCCCCCCCCCCCCCC\C=C/CCCCCCCCCCCCCCOC(=O)CCCCCCCC\C=C/C=C\CCCCC	IRHSIJOFORJURD-QJTRYZETNA-N	981.775	993.132	714.286	861.138	141.01413 15;278.39117 21;279.2323 1390;280.23529 36;307.25574 10;560.54938 20;574.54651 31;767.00653 5;784.76764 15;798.78308 20;811.7724 15;816.53528 10;816.78931 127;836.76678 15;836.82391 15;1078.95105 57;1079.01599 403;1080.00806 20;1139.02136 71;	0	-12.2267	149.492	259.269	218.753	0	0	210	77	133	0	71	1	5	0	0	0	0	0	0	0	11853.9	12919.7	15229.6	15689.4	15772.4	15662.6	15000.3	14802.6	14635.1	35529.1	46424.3	63502	69503.8	69229.3
	Cer[EOS] 72:3; Cer[EOS](d18:1/36:0-O-18:2); [M+Hac-H]-	1264	15.9243	1155.06	1692.22	30330.9	[M+Hac-H]-	CCCCCCCCCCCCC\C=C\C(O)C(CO)NC(=O)CCCCCCCCCCCCCCCCCCCCCCCCCCCCCCCCCCCOC(=O)CCCCCCCC\C=C/C=C\CCCCC	GFHXUXDIYAHJDU-KHAWAEMVNA-N	794.905	895.602	571.429	826.781	141.01756 15;279.23013 240;280.23785 168;281.23792 36;739.07892 10;831.79523 25;832.80072 31;930.93976 10;1095.04346 153;1155.07446 36;	0	-14.6457	214.497	254.604	223.181	0	0	215	78	137	0	72	1	5	0	0	0	0	0	0	0	12002.3	13112.4	15473.8	15941.7	16025.7	15915.9	15253.6	15055.9	14888.4	36077	47306.8	64936.7	71187.2	70943.8
	Cer[NDS] 36:0; Cer[NDS](d18:0/18:0); [M+Hac-H]-	1074	11.7225	626.57	5999	90642.5	[M+Hac-H]-	CCCCCCCCCCCCCCCCCC(=O)NC(CO)C(O)CCCCCCCCCCCCCCC	KZTJQXAANJHSCE-UHFFFAOYNA-N	879.196	905.104	700	899.375	217.00209 51;239.24068 41;263.2388 5;265.2504 77;268.26941 15;277.05777 5;282.27261 15;283.26205 26;298.99893 10;308.29037 173;324.28427 36;518.52972 71;534.51404 51;566.54883 384;	0	-9.8592	97.2038	124.862	115.542	0	0	113	40	73	0	36	1	3	0	0	0	0	0	0	0	6231.78	6711.82	8004.84	8422.96	8494.95	8388.24	7727.92	7501.96	7305.21	18408.2	24232.3	33466.8	36878.9	36745
	Cer[NDS] 36:0; Cer[NDS](d18:0/18:0); [M-H]-	1074	11.7225	566.548	1018.11	13035.1	[M-H]-	CCCCCCCCCCCCCCCCCC(=O)NC(CO)C(O)CCCCCCCCCCCCCCC	KZTJQXAANJHSCE-UHFFFAOYNA-N	703.842	738.939	555.556	808.608	91.83649 10;239.24522 31;261.99509 10;265.246 41;268.27655 10;283.25278 20;308.29556 102;310.42249 10;506.11923 10;518.52692 61;534.54059 51;549.92389 10;566.55603 61;	0	-9.8592	97.2038	124.862	115.542	0	0	113	40	73	0	36	1	3	0	0	0	0	0	0	0	6231.78	6711.82	8004.84	8422.96	8494.95	8388.24	7727.92	7501.96	7305.21	18408.2	24232.3	33466.8	36878.9	36745
	Cer[NDS] 38:0; Cer[NDS](d20:0/18:0); [M+Hac-H]-	1142	13.054	654.599	13256.1	105498	[M+Hac-H]-	CCCCCCCCCCCCCCCCCC(O)C(CO)NC(=O)CCCCCCCCCCCCCCCCC	OGWKBOGOKYSQSD-UHFFFAOYNA-N	891.558	941.289	800	898.843	237.22217 20;239.23669 31;265.25076 143;267.27002 112;282.27063 51;282.28247 51;283.25766 71;293.2858 41;296.2923 41;308.29568 508;318.47177 20;324.2897 133;328.31433 31;336.32419 71;546.51416 31;546.5603 173;562.54938 184;576.56451 41;592.74292 22;594.54443 55;594.57886 1424;595.59424 31;	0	-10.4352	108.893	130.685	121.729	0	0	119	42	77	0	38	1	3	0	0	0	0	0	0	0	6524.37	7048.77	8392.26	8816.48	8888.46	8781.75	8121.44	7895.48	7698.72	19379.6	25538.3	35293.8	38892.5	38758.6
	Cer[NDS] 41:0; Cer[NDS](d17:0/24:0); [M+Hac-H]-	1158	13.4326	696.647	34410	360143	[M+Hac-H]-	CCCCCCCCCCCCCCCCCCCCCCCC(=O)NC(CO)C(O)CCCCCCCCCCCCCC	GCORDLXYNZRVLP-UHFFFAOYNA-N	854.947	962.507	900	923.566	209.1862 10;211.20738 41;225.22308 163;252.28018 10;254.24728 61;286.2749 51;335.3291 41;349.35068 286;352.36108 31;363.35544 71;365.37012 51;366.37143 122;367.35791 194;368.97964 31;378.36517 61;378.37888 92;381.37103 71;392.39185 1098;393.39313 41;406.40356 245;407.41116 31;408.38293 173;410.38141 20;422.38766 71;588.60797 516;604.59241 471;618.60626 41;634.63831 31;636.63049 4025;637.64557 41;…	0	-11.2992	127.672	139.42	131.01	0	0	128	45	83	0	41	1	3	0	0	0	0	0	0	0	6963.26	7554.21	8973.39	9406.75	9478.73	9372.02	8711.71	8485.75	8288.99	20836.6	27497.3	38034.5	41912.9	41779
	Cer[NDS] 42:0; Cer[NDS](d18:0/24:0); [M+Hac-H]-	1163	13.5506	710.662	90562.3	749784	[M+Hac-H]-	CCCCCCCCCCCCCCCCCCCCCCCC(=O)NC(CO)C(O)CCCCCCCCCCCCCCC	BPLYVSYSBPLDOA-UHFFFAOYNA-N	723.408	851.259	1000	924.385	211.20488 214;215.95595 10;217.00229 61;225.22047 92;237.22414 31;239.23648 122;240.22835 71;254.24896 51;268.26492 61;269.27582 10;272.26172 122;286.27188 51;299.00879 31;300.29111 92;301.00797 41;322.96182 51;349.34723 214;363.36536 163;365.37735 61;366.37057 51;367.35974 143;377.37683 507;379.40796 31;380.3898 61;381.37289 102;392.38815 881;393.3894 31;394.40317 173;395.38736 328;404.97589 31;…	0	-11.5872	134.263	142.331	134.103	0	0	131	46	85	0	42	1	3	0	0	0	0	0	0	0	7109.56	7722.69	9167.09	9603.5	9675.49	9568.78	8908.47	8682.5	8485.75	21322.3	28150.3	38948	42919.7	42785.8
	Cer[NDS] 43:0; Cer[NDS](d17:0/26:0); [M+Hac-H]-	1168	13.6685	724.679	121974	973746	[M+Hac-H]-	CCCCCCCCCCCCCCCCCCCCCCCCCC(=O)NC(CO)C(O)CCCCCCCCCCCCCC	JRGFDGSOYUGVQS-UHFFFAOYNA-N	837.645	923.2	900	928.62	211.21104 10;217.0023 61;223.20274 71;225.22261 391;231.65024 10;232.96426 41;238.25322 31;239.23869 51;246.98048 61;251.23634 31;254.24449 173;266.24884 31;268.26263 51;284.37231 10;286.27667 194;300.28625 41;314.96344 71;328.97656 51;361.5816 10;363.35733 82;377.34946 73;377.37415 771;379.39426 41;380.39261 51;381.36743 82;391.39377 61;392.39099 31;393.40906 112;394.40881 308;395.36215 73;395.3…	0	-11.8752	141.02	145.243	137.197	0	0	134	47	87	0	43	1	3	0	0	0	0	0	0	0	7255.85	7891.17	9360.8	9800.26	9872.24	9765.53	9105.22	8879.26	8682.5	21808	28803.3	39861.6	43926.5	43792.6
	Cer[NDS] 44:0; Cer[NDS](d18:0/26:0); [M+Hac-H]-	1173	13.7862	738.69	93764.8	725672	[M+Hac-H]-	CCCCCCCCCCCCCCCCCCCCCCCCCC(=O)NC(CO)C(O)CCCCCCCCCCCCCCC	NWERZHCPHDHUMO-UHFFFAOYNA-N	834.182	897.896	1000	898.106	141.01631 41;203.03036 10;239.23503 339;245.93344 31;246.979 512;252.26918 31;265.24673 51;268.26572 102;280.26447 31;300.28955 143;328.9826 752;377.38068 607;379.39532 41;391.39484 71;392.38367 41;393.40454 51;394.40149 255;395.3941 378;405.41162 61;409.40744 51;410.98495 442;420.42398 2507;421.42563 31;423.42087 41;433.18585 10;434.43784 184;436.41055 508;438.42319 41;438.45273 31;448.4483 133;…	0	-12.1632	147.943	148.155	140.291	0	0	137	48	89	0	44	1	3	0	0	0	0	0	0	0	7402.15	8059.64	9554.51	9997.02	10069	9962.29	9301.98	9076.02	8879.26	22293.7	29456.3	40775.1	44933.3	44799.4
	Cer[NDS] 45:0; Cer[NDS](d17:0/28:0); [M+Hac-H]-	1179	13.9273	752.715	11892	106472	[M+Hac-H]-	CCCCCCCCCCCCCCCCCCCCCCCCCCCC(=O)NC(CO)C(O)CCCCCCCCCCCCCC	NPUFQGSPOSOSLD-UHFFFAOYNA-N	789.014	900.088	1000	936.808	225.21819 41;286.26697 20;299.03793 31;342.94955 20;370.96271 10;377.3576 31;391.39368 31;395.38452 31;404.13864 10;405.41611 61;406.40543 31;413.27252 10;420.42279 51;422.45917 20;423.41968 61;431.8934 10;434.43661 102;436.41815 31;437.62167 10;446.4473 21;448.44705 268;450.43036 51;462.47046 31;464.42975 20;464.45712 51;644.67206 143;660.67352 204;692.69299 1688;692.91956 31;752.70093 20;	0	-12.4512	155.032	151.066	143.384	0	0	140	49	91	0	45	1	3	0	0	0	0	0	0	0	7548.45	8228.12	9748.22	10193.8	10265.8	10159	9498.74	9272.77	9076.02	22779.4	30109.3	41688.7	45940.1	45806.2
	Cer[NDS] 46:0; Cer[NDS](d18:0/28:0); [M+Hac-H]-	1184	14.0449	766.724	5643.67	51390.5	[M+Hac-H]-	CCCCCCCCCCCCCCCCCCCCCCCCCCCC(=O)NC(CO)C(O)CCCCCCCCCCCCCCC	LTRSBAYPGMPMNS-UHFFFAOYNA-N	847.558	878.113	600	822.48	190.98973 10;192.96434 41;217.00665 31;296.93149 10;356.96048 41;356.98181 31;395.38791 10;405.39682 41;420.40314 31;423.42609 51;433.43491 41;448.4238 20;448.45068 153;461.02481 10;462.47415 41;464.44257 51;466.89981 10;476.48248 92;658.68109 133;670.68219 10;674.68219 61;674.70056 71;696.85944 21;706.7052 912;707.7146 21;766.71838 20;	0	-12.7392	162.287	153.978	146.478	0	0	143	50	93	0	46	1	3	0	0	0	0	0	0	0	7694.74	8396.6	9941.93	10390.5	10462.5	10355.8	9695.49	9469.53	9272.77	23265.1	30762.2	42602.2	46946.9	46813
	Cer[NP] 34:0; Cer[NP](t18:0/16:0); [M+Hac-H]-	975	9.43097	614.533	10257.9	206541	[M+Hac-H]-	CCCCCCCCCCCCCCCC(=O)NC(CO)C(O)C(O)CCCCCCCCCCCCCC	IVBULNXGVIHEKN-UHFFFAOYNA-N	908.896	929.663	846.154	925.623	225.21854 20;253.26248 20;254.24698 122;255.2334 286;259.16635 10;267.23547 286;268.26523 31;279.23264 31;280.2616 122;284.25607 31;286.96741 20;296.24869 82;296.26083 184;297.49347 21;298.27277 349;309.03458 10;310.27112 265;342.30505 51;478.4715 10;488.46783 31;506.51016 41;518.49518 92;518.60443 10;522.47729 82;536.50671 51;550.4671 10;554.52008 849;555.53394 20;	0	-9.5059	90.3621	122.089	110.157	0	0	108	39	69	0	34	1	4	0	0	0	0	0	0	0	6195.16	6571.04	8004.76	8699.97	8775.36	8712.63	8025.12	7572.4	7360.53	17653.2	23196.4	32181.3	35789.1	35858.3
	Cer[NP] 34:0; Cer[NP](t18:0/16:0); [M-H]-	975	9.43097	554.512	3206	46350.8	[M-H]-	CCCCCCCCCCCCCCCC(=O)NC(CO)C(O)C(O)CCCCCCCCCCCCCC	IVBULNXGVIHEKN-UHFFFAOYNA-N	817.7	820.592	666.667	846.386	206.08539 10;225.21657 31;228.03961 10;253.21097 10;254.24487 82;267.23331 82;280.25702 41;292.2551 10;296.25125 41;298.26556 82;310.27618 112;504.48291 10;554.50336 82;	0	-9.5059	90.3621	122.089	110.157	0	0	108	39	69	0	34	1	4	0	0	0	0	0	0	0	6195.16	6571.04	8004.76	8699.97	8775.36	8712.63	8025.12	7572.4	7360.53	17653.2	23196.4	32181.3	35789.1	35858.3
	Cer[NP] 35:0; Cer[NP](t18:0/17:0); [M+Hac-H]-	992	9.81307	628.547	2322.56	49492.7	[M+Hac-H]-	CCCCCCCCCCCCCCCCC(=O)NC(CO)C(O)C(O)CCCCCCCCCCCCCC	WRBLYLUHABAWGS-UHFFFAOYNA-N	823.934	852.638	769.231	881.675	237.21805 10;240.9642 20;246.97652 10;255.23814 41;267.22189 51;268.26318 20;269.2486 51;272.02951 10;281.24304 41;294.27777 20;296.2854 10;298.27063 51;310.26395 61;312.27792 20;312.28043 51;316.28275 10;324.29019 61;532.50452 31;538.43726 10;568.53021 265;609.97223 10;	0	-9.7939	95.9205	125.001	113.25	0	0	111	40	71	0	35	1	4	0	0	0	0	0	0	0	6341.45	6739.52	8198.47	8896.73	8972.12	8909.39	8221.88	7769.15	7557.28	18138.9	23849.4	33094.9	36795.9	36865.1
	Cer[NP] 38:0; Cer[NP](t18:0/20:0); [M+Hac-H]-	1068	11.5815	670.594	1538.22	39045.7	[M+Hac-H]-	CCCCCCCCCCCCCCCCCCCC(=O)NC(CO)C(O)C(O)CCCCCCCCCCCCCC	HFJJUTILDZFUOE-UHFFFAOYNA-N	874.173	876.503	846.154	895.268	255.23309 20;267.22824 41;286.24326 5;310.31549 20;311.29062 31;322.30042 5;336.33691 15;352.32068 15;354.33643 46;366.31406 10;366.33835 31;573.40436 5;574.56384 15;592.57465 10;610.58435 173;	0	-10.6579	113.591	133.736	122.531	0	0	120	43	77	0	38	1	4	0	0	0	0	0	0	0	6780.34	7244.96	8779.59	9487	9562.39	9499.66	8812.15	8359.42	8147.55	19596	25808.3	35835.5	39816.2	39885.5
	Cer[NS] 33:1; Cer[NS](d17:1/16:0); [M+Hac-H]-	983	9.61883	582.508	4859.44	52678.3	[M+Hac-H]-	CCCCCCCCCCCCCCCC(=O)NC(CO)C(O)\C=C\CCCCCCCCCCCC	KXVLPPCAUYSNGY-BYCLXTJYNA-N	934.768	947.502	818.182	922.306	158.07069 10;221.18573 10;223.2049 71;226.33153 10;237.22206 71;241.218 10;249.21869 41;252.25063 10;254.2536 61;255.22426 31;267.23535 41;278.03128 10;280.26147 173;294.27734 10;472.44397 10;474.46112 20;490.4718 41;492.48633 71;492.98749 10;522.4964 217;	0	-7.4078	54.8755	122.162	104.928	0	0	102	37	65	0	33	1	3	0	0	0	0	0	0	0	5790.86	6182.17	7373.26	7762.04	7818.89	7710.15	7048.84	6840.02	6658.38	16889	22043.9	30205	33131.1	32879.1
	Cer[NS] 34:1; Cer[NS](d18:1/16:0); [M+Hac-H]-	1004	10.0954	596.523	13352	158457	[M+Hac-H]-	CCCCCCCCCCCCCCCC(=O)NC(CO)C(O)\C=C\CCCCCCCCCCCCC	YDNKGFDKKRUKPY-ORIPQNMZNA-N	896.31	910.402	600	861.983	216.99832 10;237.21785 41;254.24025 20;254.24925 31;263.2507 20;268.99374 10;280.26163 71;286.78818 10;294.26782 20;340.30566 10;504.48929 31;534.82489 10;536.50018 92;	0	-7.6958	59.2253	125.074	108.021	0	0	105	38	67	0	34	1	3	0	0	0	0	0	0	0	5937.16	6350.65	7566.96	7958.8	8015.65	7906.9	7245.6	7036.78	6855.14	17374.7	22696.9	31118.5	34137.9	33885.9
	Cer[NS] 34:1; Cer[NS](d18:1/16:0); [M-H]-	1005	10.1189	536.499	2446.67	27868.8	[M-H]-	CCCCCCCCCCCCCCCC(=O)NC(CO)C(O)\C=C\CCCCCCCCCCCCC	YDNKGFDKKRUKPY-ORIPQNMZNA-N	701.976	727.19	777.778	852.665	126.99749 10;237.21747 71;237.25441 10;253.24861 31;254.25108 51;255.23074 41;264.58438 10;280.26114 173;294.25763 10;296.25305 41;477.46494 10;488.50119 31;503.15491 10;506.50281 51;536.49915 61;	0	-7.6958	59.2253	125.074	108.021	0	0	105	38	67	0	34	1	3	0	0	0	0	0	0	0	5937.16	6350.65	7566.96	7958.8	8015.65	7906.9	7245.6	7036.78	6855.14	17374.7	22696.9	31118.5	34137.9	33885.9
	Cer[NS] 35:1; Cer[NS](d17:1/18:0); [M+Hac-H]-	1027	10.6364	610.537	1171.33	18220.5	[M+Hac-H]-	CCCCCCCCCCCCCCCCCC(=O)NC(CO)C(O)\C=C\CCCCCCCCCCCC	KGEXFGDEDXQZLQ-SJCQXOIGNA-N	896.484	956.196	909.091	895.178	116.97878 3;199.15388 3;201.01807 10;201.03008 10;223.20479 10;224.07205 3;249.21855 14;263.23666 7;265.24594 10;268.25571 7;282.27753 14;282.85626 14;285.96643 3;294.28201 10;304.94019 7;306.92694 3;308.293 34;310.26331 7;324.28949 10;359.03192 3;364.85986 14;384.88623 3;446.87106 10;502.50659 17;518.51056 14;520.49487 17;532.51953 3;550.47626 10;550.52594 75;	0	-7.9838	63.7411	127.986	111.115	0	0	108	39	69	0	35	1	3	0	0	0	0	0	0	0	6083.45	6519.12	7760.67	8155.56	8212.4	8103.66	7442.36	7233.54	7051.89	17860.4	23349.9	32032.1	35144.7	34892.7
	Cer[NS] 36:1; Cer[NS](d18:1/18:0); [M+Hac-H]-	1055	11.2759	624.555	4068	60800	[M+Hac-H]-	CCCCCCCCCCCCCCCCCC(=O)NC(CO)C(O)\C=C\CCCCCCCCCCCCC	VODZWWMEJITOND-OWWNRXNENA-N	886.062	892.805	909.091	923.518	237.22195 41;256.92441 5;263.22986 20;265.25058 41;268.2627 15;281.24255 15;282.27283 15;293.28323 10;308.29062 153;324.28708 25;335.30533 5;336.31894 20;516.50793 20;532.49719 31;534.51459 46;562.83087 5;564.53943 235;	0	-8.2718	68.4227	130.897	114.208	0	0	111	40	71	0	36	1	3	0	0	0	0	0	0	0	6229.75	6687.6	7954.38	8352.31	8409.16	8300.42	7639.11	7430.29	7248.65	18346	24002.9	32945.6	36151.5	35899.5
	Cer[NS] 38:1; Cer[NS](d18:1/20:0); [M+Hac-H]-	1132	12.8174	652.583	3915.67	47906.9	[M+Hac-H]-	CCCCCCCCCCCCCCCCCCCC(=O)NC(CO)C(O)\C=C\CCCCCCCCCCCCC	XWBWIAOWSABHFI-QOSDPKFLNA-N	841.413	878.824	727.273	844.716	209.19205 31;237.2222 31;263.23239 41;281.24988 20;293.28348 31;310.31085 20;336.30881 20;336.3295 163;338.33798 31;364.33755 20;364.34833 71;544.53723 31;562.56659 61;590.69781 10;592.5683 258;	0	-8.8478	78.2836	136.72	120.395	0	0	117	42	75	0	38	1	3	0	0	0	0	0	0	0	6522.34	7024.56	8341.8	8745.83	8802.67	8693.93	8032.63	7823.81	7642.16	19317.4	25308.8	34772.7	38165.1	37913.1
	Cer[NS] 39:1; Cer[NS](d17:1/22:0); [M+Hac-H]-	1144	13.1013	666.603	8130.78	64984.4	[M+Hac-H]-	CCCCCCCCCCCCCCCCCCCCCC(=O)NC(CO)C(O)\C=C\CCCCCCCCCCCC	NHEGYDMEFDPAEY-NWBJSICCNA-N	802.272	880.07	1000	933.052	171.39548 10;223.20915 41;241.25526 10;249.21199 31;255.22874 31;256.92902 20;267.21915 31;267.22836 143;321.31332 41;335.33627 31;338.33511 102;339.32727 51;350.34244 51;364.33453 31;364.35336 184;368.96005 10;378.37823 61;380.35703 41;558.55365 51;574.5434 20;576.57446 71;601.56287 10;606.58453 378;633.60327 31;666.62067 133;	0	-9.1358	83.4628	139.632	123.489	0	0	120	43	77	0	39	1	3	0	0	0	0	0	0	0	6668.64	7193.04	8535.51	8942.58	8999.43	8890.69	8229.38	8020.56	7838.92	19803.1	25961.8	35686.3	39171.9	38919.9
	Cer[NS] 40:1; Cer[NS](d16:1/24:0); [M-H]-	1150	13.2434	620.597	4316.22	31389.3	[M-H]-	CCCCCCCCCCCCCCCCCCCCCCCC(=O)NC(CO)C(O)\C=C\CCCCCCCCCCC	UVOIUTYXLKCPEC-LAPDZXRHNA-N	783.985	877.283	1000	936.401	207.49535 10;209.18987 61;211.20695 10;216.99817 112;223.20908 20;235.203 31;237.22417 20;240.22183 10;249.22083 20;267.23059 20;319.30304 10;321.31573 41;329.0022 10;331.00925 20;338.33237 20;339.31937 20;349.34995 92;349.38422 10;364.35593 92;365.36664 20;366.37067 51;367.35172 41;374.98773 102;378.36435 31;386.90402 10;392.36029 41;392.38821 235;394.37244 20;408.38205 51;545.5542 10;561.59216 …	0	-9.4238	88.808	142.544	126.583	0	0	123	44	79	0	40	1	3	0	0	0	0	0	0	0	6814.93	7361.52	8729.22	9139.34	9196.19	9087.44	8426.14	8217.32	8035.68	20288.8	26614.8	36599.8	40178.7	39926.7
	Cer[NS] 41:1; Cer[NS](d17:1/24:0); [M+Hac-H]-	1155	13.3617	694.629	91824.7	719568	[M+Hac-H]-	CCCCCCCCCCCCCCCCCCCCCCCC(=O)NC(CO)C(O)\C=C\CCCCCCCCCCCC	OWQPALVMZWREMV-JMUUFCRMNA-N	847.458	639.136	909.091	868.045	202.98354 41;209.18787 102;217.00652 71;223.18384 52;223.20491 696;225.21632 31;235.20088 92;237.21988 71;238.2141 71;240.22845 41;241.21799 31;249.22089 544;252.23042 92;254.24457 112;267.22836 82;268.26273 31;284.25345 51;284.98428 31;299.0065 51;300.28394 51;306.927 41;335.32593 92;347.33542 31;349.34216 642;352.36841 41;353.33585 41;363.36557 163;365.38297 62;366.37079 626;367.35727 483;378.3…	0	-9.7118	94.3191	145.455	129.676	0	0	126	45	81	0	41	1	3	0	0	0	0	0	0	0	6961.23	7529.99	8922.92	9336.1	9392.94	9284.2	8622.9	8414.08	8232.43	20774.5	27267.8	37513.4	41185.5	40933.5
	Cer[NS] 41:1; Cer[NS](d17:1/24:0); [M-H]-	1156	13.3853	634.61	9893.44	64461.7	[M-H]-	CCCCCCCCCCCCCCCCCCCCCCCC(=O)NC(CO)C(O)\C=C\CCCCCCCCCCCC	OWQPALVMZWREMV-JMUUFCRMNA-N	724.965	956.723	1000	912.453	135.44206 10;141.01253 71;209.18994 61;223.20284 184;224.93057 31;235.20741 31;237.21991 31;243.68755 10;246.97838 184;249.22314 214;252.2327 61;254.25584 61;306.93939 41;306.98883 31;328.98184 92;335.32852 31;349.32635 31;349.34216 437;352.36047 31;363.36557 71;364.35068 10;365.37759 71;366.3681 204;367.35727 173;378.36453 51;380.38455 82;381.36765 41;391.16791 22;392.3884 1252;406.40002 196;408…	0	-9.7118	94.3191	145.455	129.676	0	0	126	45	81	0	41	1	3	0	0	0	0	0	0	0	6961.23	7529.99	8922.92	9336.1	9392.94	9284.2	8622.9	8414.08	8232.43	20774.5	27267.8	37513.4	41185.5	40933.5
	Cer[NS] 42:1; Cer[NS](d16:1/26:0); [M+Hac-H]-	1160	13.4798	708.645	174648	1187619	[M+Hac-H]-	CCCCCCCCCCCCCCCCCCCCCCCCCC(=O)NC(CO)C(O)\C=C\CCCCCCCCCCC	ROQWZFQLNAWOQK-MHAUTQJVNA-N	774.169	956.739	1000	909.334	173.01601 31;207.17677 41;209.19028 689;211.20738 61;217.00275 719;222.22401 71;223.20531 455;235.20345 633;236.23898 51;237.22028 655;238.21231 92;240.23103 143;249.21906 360;250.24925 51;252.23308 92;254.24274 82;263.23489 574;266.24475 82;268.26315 112;270.24277 51;281.25244 41;284.24435 31;298.27051 61;298.92154 41;299.00449 330;348.24371 42;349.34525 715;363.35794 396;365.38342 72;366.37665 …	0	-9.9998	99.996	148.367	132.77	0	0	129	46	83	0	42	1	3	0	0	0	0	0	0	0	7107.53	7698.47	9116.63	9532.85	9589.7	9480.96	8819.65	8610.83	8429.19	21260.1	27920.8	38426.9	42192.3	41940.3
	Cer[NS] 42:1; Cer[NS](d16:1/26:0); [M-H]-	1160	13.4798	648.624	19736.5	135642	[M-H]-	CCCCCCCCCCCCCCCCCCCCCCCCCC(=O)NC(CO)C(O)\C=C\CCCCCCCCCCC	ROQWZFQLNAWOQK-MHAUTQJVNA-N	792.724	960.164	1000	905.973	139.01746 10;141.01601 51;209.18805 133;223.01962 31;223.20299 143;235.20757 112;237.22224 204;238.21646 31;240.23083 61;249.22552 82;263.23697 143;266.24915 31;268.26523 31;277.02768 31;305.02176 31;349.345 224;363.36847 143;365.367 41;366.36832 133;367.35477 102;377.36905 82;377.38275 235;379.39743 41;380.39301 102;381.37057 92;391.29926 21;392.39139 721;393.40945 52;394.40643 194;395.38223 122…	0	-9.9998	99.996	148.367	132.77	0	0	129	46	83	0	42	1	3	0	0	0	0	0	0	0	7107.53	7698.47	9116.63	9532.85	9589.7	9480.96	8819.65	8610.83	8429.19	21260.1	27920.8	38426.9	42192.3	41940.3
	Cer[NS] 42:2; Cer[NS](d18:1/24:1); [M+Hac-H]-	1150	13.2434	706.632	19252.5	176721	[M+Hac-H]-	CCCCCCCCCCCCC\C=C\C(O)C(CO)NC(=O)CCCCCCCCC\C=C/CCCCCCCCCCCC	FUWLDBVRSLAFFJ-DBOQMASJNA-N	860.61	946.125	1000	924.009	235.20958 51;237.21991 133;261.23291 10;263.23453 163;268.2674 51;294.25067 51;324.25912 31;347.33023 163;349.34222 41;364.34805 133;365.33179 82;390.37579 662;392.38846 102;406.3631 112;408.39087 31;598.58002 92;610.55634 10;614.57251 82;616.59253 204;628.52039 71;646.54034 92;646.61212 1656;647.60638 31;706.64471 51;	0	-7.8688	61.918	155.943	131.436	0	0	127	46	81	0	42	1	3	0	0	0	0	0	0	0	7105.49	7674.26	9066.17	9477.31	9533.14	9424.4	8763.1	8554.28	8372.63	21198	27691.3	37905.8	41515.7	41232.6
	Cer[NS] 43:1; Cer[NS](d17:1/26:0); [M+Hac-H]-	1165	13.5978	722.663	213150	1414885	[M+Hac-H]-	CCCCCCCCCCCCCCCCCCCCCCCCCC(=O)NC(CO)C(O)\C=C\CCCCCCCCCCCC	XBALREGFDLAZHO-BSKJHSHCNA-N	870.176	975.364	1000	948.752	209.19606 51;211.20703 41;221.19206 83;223.20494 1982;225.22693 92;236.22342 41;236.23643 153;237.22206 173;241.22458 42;247.88171 21;249.22089 1585;252.23491 275;254.24457 359;263.23676 143;267.23526 61;268.25809 31;281.2449 31;284.26294 122;363.36548 184;376.20193 42;377.37695 2303;379.37509 41;380.38718 214;381.36475 153;391.38824 51;393.40912 173;394.40048 1876;395.0116 44;395.38748 1413;406.…	0	-10.2878	105.839	151.279	135.863	0	0	132	47	85	0	43	1	3	0	0	0	0	0	0	0	7253.82	7866.95	9310.34	9729.61	9786.46	9677.71	9016.41	8807.59	8625.95	21745.8	28573.8	39340.5	43199.1	42947.1
	Cer[NS] 43:1; Cer[NS](d17:1/26:0); [M-H]-	1165	13.5978	662.644	28577.3	183232	[M-H]-	CCCCCCCCCCCCCCCCCCCCCCCCCC(=O)NC(CO)C(O)\C=C\CCCCCCCCCCCC	XBALREGFDLAZHO-BSKJHSHCNA-N	901.207	998.919	1000	958.01	219.42668 10;221.19014 52;223.20511 705;225.22922 31;236.23445 31;237.22226 71;241.2182 20;249.2211 464;252.23288 133;254.24478 92;258.95517 10;263.23471 71;267.19629 51;274.94614 51;284.26559 31;363.36047 82;374.20984 10;376.39667 53;377.37735 739;379.39749 20;380.3848 51;381.3624 41;389.99414 10;393.16049 31;393.40112 71;394.40369 582;395.38229 381;406.40884 339;408.42242 41;418.40344 31;419.10…	0	-10.2878	105.839	151.279	135.863	0	0	132	47	85	0	43	1	3	0	0	0	0	0	0	0	7253.82	7866.95	9310.34	9729.61	9786.46	9677.71	9016.41	8807.59	8625.95	21745.8	28573.8	39340.5	43199.1	42947.1
	Cer[NS] 44:1; Cer[NS](d18:1/26:0); [M+Hac-H]-	1170	13.7156	736.677	102342	719618	[M+Hac-H]-	CCCCCCCCCCCCCCCCCCCCCCCCCC(=O)NC(CO)C(O)\C=C\CCCCCCCCCCCCC	CJROVRTUSFQVMR-NHFVQZBWNA-N	850.473	936.966	1000	929.687	137.38853 10;209.1839 31;223.20291 153;235.20316 61;237.21997 1002;239.23232 51;249.21873 92;250.24446 61;252.23051 31;263.23456 1039;266.24442 163;268.25818 205;281.24026 61;296.29462 10;298.27744 122;377.37701 1123;379.39713 51;391.38831 92;393.40637 102;394.40051 1008;395.38751 795;405.4021 61;408.41635 143;409.39215 61;419.09601 34;420.42004 4792;421.42169 51;422.42163 51;423.41403 31;434.436…	0	-10.5758	111.848	154.19	138.957	0	0	135	48	87	0	44	1	3	0	0	0	0	0	0	0	7400.12	8035.43	9504.05	9926.37	9983.21	9874.47	9213.17	9004.35	8822.7	22231.5	29226.8	40254	44205.9	43953.9
	Cer[NS] 44:1; Cer[NS](d18:1/26:0); [M-H]-	1170	13.7156	676.658	12739.7	82838	[M-H]-	CCCCCCCCCCCCCCCCCCCCCCCCCC(=O)NC(CO)C(O)\C=C\CCCCCCCCCCCCC	CJROVRTUSFQVMR-NHFVQZBWNA-N	926.317	965.331	1000	956.426	141.0177 112;223.02377 31;223.19659 20;230.97441 10;235.21831 10;237.22432 173;238.21637 10;249.22765 31;263.23914 102;263.25516 51;266.2467 51;266.96094 20;267.22382 10;268.25586 41;281.20712 31;305.01666 41;305.05856 71;377.37701 204;387.05954 41;391.39667 31;394.40051 173;395.39032 92;408.41919 31;409.40359 41;419.05557 21;420.41425 658;433.26114 10;434.41321 51;436.41534 153;448.45316 51;628.…	0	-10.5758	111.848	154.19	138.957	0	0	135	48	87	0	44	1	3	0	0	0	0	0	0	0	7400.12	8035.43	9504.05	9926.37	9983.21	9874.47	9213.17	9004.35	8822.7	22231.5	29226.8	40254	44205.9	43953.9
	Cer[NS] 45:1; Cer[NS](d17:1/28:0); [M+Hac-H]-	1176	13.8568	750.692	17413.8	127093	[M+Hac-H]-	CCCCCCCCCCCCCCCCCCCCCCCCCCCC(=O)NC(CO)C(O)\C=C\CCCCCCCCCCCC	PYNHVYPQGNUBHH-OGSMZCTINA-N	806.048	971.319	909.091	850.091	223.20088 163;237.2179 71;249.22107 173;251.23885 31;254.25151 31;258.98239 31;263.2301 51;267.23087 31;280.9707 31;356.87247 10;389.99686 10;391.39697 71;405.40808 153;408.42236 51;420.43198 51;422.43356 173;423.42599 112;434.4371 255;442.95746 10;447.04129 21;448.45355 660;450.43384 41;464.42416 20;464.45154 112;638.61426 10;642.64996 133;658.65186 122;660.67041 247;672.6676 31;688.49225 31;690…	0	-10.8638	118.022	157.102	142.051	0	0	138	49	89	0	45	1	3	0	0	0	0	0	0	0	7546.42	8203.91	9697.76	10123.1	10180	10071.2	9409.92	9201.1	9019.46	22717.2	29879.8	41167.6	45212.7	44960.7
	Cer[NS] 45:1; Cer[NS](d17:1/28:0); [M-H]-	1175	13.8333	690.674	1562.11	10271.4	[M-H]-	CCCCCCCCCCCCCCCCCCCCCCCCCCCC(=O)NC(CO)C(O)\C=C\CCCCCCCCCCCC	PYNHVYPQGNUBHH-OGSMZCTINA-N	770.537	927.237	1000	911.276	116.97272 133;141.01572 61;198.97469 51;199.06227 20;223.20264 41;237.22404 20;249.2207 20;254.26239 10;280.97739 112;283.26923 10;305.01642 31;339.98236 10;362.96735 71;363.06952 31;391.39371 20;405.40475 41;409.39487 20;422.43597 41;423.42258 41;430.49872 10;434.43661 82;440.1402 10;444.97867 31;448.45602 143;462.4826 10;464.44495 31;495.97372 10;526.99811 20;640.62634 10;642.6601 31;658.66205 …	0	-10.8638	118.022	157.102	142.051	0	0	138	49	89	0	45	1	3	0	0	0	0	0	0	0	7546.42	8203.91	9697.76	10123.1	10180	10071.2	9409.92	9201.1	9019.46	22717.2	29879.8	41167.6	45212.7	44960.7
	Cer[NS] 46:1; Cer[NS](d18:1/28:0); [M+Hac-H]-	1181	13.9744	764.713	8380.22	60184.3	[M+Hac-H]-	CCCCCCCCCCCCCCCCCCCCCCCCCCCC(=O)NC(CO)C(O)\C=C\CCCCCCCCCCCCC	NEUDBTFZYJPJMG-OHYVAXEENA-N	800.276	893.362	909.091	902.159	189.97711 31;209.19414 31;237.22437 71;263.23462 122;268.25824 20;271.9873 31;405.38809 31;405.41364 102;419.41693 31;422.43054 92;423.41714 51;433.43466 31;436.43622 20;438.0029 21;448.45041 299;450.45166 20;454.85565 10;462.46475 71;464.43619 51;476.48526 71;492.48901 31;656.66858 71;672.65997 61;674.67426 112;704.44073 21;704.69543 1238;705.51221 31;	0	-11.1518	124.363	160.013	145.144	0	0	141	50	91	0	46	1	3	0	0	0	0	0	0	0	7692.71	8372.39	9891.47	10319.9	10376.7	10268	9606.68	9397.86	9216.22	23202.9	30532.8	42081.1	46219.5	45967.5
	Cer[NS] 47:1; Cer[NS](d17:1/30:0); [M+Hac-H]-	1188	14.1388	778.729	3352.78	28407.9	[M+Hac-H]-	CCCCCCCCCCCCCCCCCCCCCCCCCCCCCC(=O)NC(CO)C(O)\C=C\CCCCCCCCCCCC	CCLRBUCIGBPXLN-MZBAEZDSNA-N	783.025	839.327	818.182	903.221	141.00903 10;211.19254 5;223.2048 15;244.41043 5;246.97824 15;286.97183 15;328.98172 20;368.97079 25;410.98682 25;433.44623 46;450.46048 20;450.97574 20;451.45529 15;461.05469 5;462.47675 25;476.46973 76;492.47324 15;532.97534 15;627.51599 20;628.51318 41;670.70721 10;686.68274 20;688.69196 25;718.54712 36;718.58118 31;718.71735 312;	0	-11.4398	130.869	162.925	148.238	0	0	144	51	93	0	47	1	3	0	0	0	0	0	0	0	7839.01	8540.86	10085.2	10516.6	10573.5	10464.7	9803.44	9594.62	9412.97	23688.6	31185.8	42994.7	47226.3	46974.3
	Cer[NS] 48:1; Cer[NS](d18:1/30:0); [M+Hac-H]-	1194	14.2796	792.74	3030.22	22090.1	[M+Hac-H]-	CCCCCCCCCCCCCCCCCCCCCCCCCCCCCC(=O)NC(CO)C(O)\C=C\CCCCCCCCCCCCC	YTMSJWGKIOCDQT-BOMCYIIUNA-N	728.855	781.309	909.091	881.194	209.19627 31;217.00055 51;237.218 20;263.23026 31;299.00201 41;314.9715 31;381.01001 31;382.98462 41;396.96936 31;408.38278 10;433.44104 31;450.47617 41;464.98734 31;476.48279 61;488.91699 10;490.50323 31;492.48026 31;504.5051 31;627.51343 31;684.69592 20;700.70172 31;702.7052 41;716.59406 10;732.58441 21;732.71808 538;	0	-11.7278	137.541	165.837	151.331	0	0	147	52	95	0	48	1	3	0	0	0	0	0	0	0	7985.3	8709.34	10278.9	10713.4	10770.2	10661.5	10000.2	9791.38	9609.73	24174.3	31838.7	43908.2	48233.1	47981.1
	Cer[NS] 49:1; Cer[NS](d17:1/32:0); [M+Hac-H]-	1201	14.4438	806.76	1871.67	13728	[M+Hac-H]-	CCCCCCCCCCCCCCCCCCCCCCCCCCCCCCCC(=O)NC(CO)C(O)\C=C\CCCCCCCCCCCC	PCGUIZBESVXNKI-SJPSBLAZNA-N	717.094	850.073	727.273	847.604	141.01929 15;184.99821 5;209.18997 5;216.99205 20;223.20288 15;232.96655 31;246.9762 41;299.00165 10;314.96613 71;328.97931 46;353.02295 15;396.97162 66;410.98688 61;461.46988 36;478.51089 20;478.96472 25;479.4744 15;492.98376 20;504.5043 51;560.97717 36;574.98303 15;638.93127 5;642.99298 20;697.40259 5;698.71484 20;714.67902 10;714.7243 20;716.71368 31;746.73956 275;747.72699 10;773.75848 15;	0	-12.0158	144.379	168.748	154.425	0	0	150	53	97	0	49	1	3	0	0	0	0	0	0	0	8131.6	8877.82	10472.6	10910.2	10967	10858.3	10197	9988.13	9806.49	24659.9	32491.7	44821.7	49239.9	48987.9
	FA 16:0; [M-H]-	845	6.44063	255.231	363786	2579419	[M-H]-	CCCCCCCCCCCCCCCC(O)=O	IPCSVZSSVZVIGE-UHFFFAOYSA-N	997.187	1000	1000	743.684	237.21561 10;254.44948 21;255.23335 618;	1	-3.8977	15.1921	55.518	51.1014	0	0	50	18	32	0	16	0	2	0	0	0	0	0	0	0	2852.68	2939.74	3403.69	3077.33	2866.47	2669.72	2472.96	2276.2	2079.45	8203.73	10597.1	14163.7	14749.4	13722.7
	FA 16:1; [M-H]-	810	5.88048	253.215	6364.11	45259.2	[M-H]-	CCCCCCCC\C=C/CCCCCC(O)=O	PJHOFUXBXJNUAC-KTKRTIGZSA-N	990.813	1000	1000	738.168	99.95383 2;113.44529 1;131.93901 2;171.92584 2;217.19145 1;238.13347 2;253.21515 58;	1	-1.7667	3.12123	63.0938	49.7678	0	0	48	18	30	0	16	0	2	0	0	0	0	0	0	0	2850.64	2915.52	3353.23	3021.78	2809.92	2613.16	2416.4	2219.65	2004.78	8141.56	10367.6	13642.6	14072.8	13015.1
	FA 17:0; [M-H]-	859	6.76497	269.248	4893.22	36181.6	[M-H]-	CCCCCCCCCCCCCCCCC(O)=O	KEMQGTRYUADPNZ-UHFFFAOYSA-N	993.129	1000	1000	745.134	251.24762 5;269.24591 82;	1	-4.1857	17.5201	58.4296	54.195	0	0	53	19	34	0	17	0	2	0	0	0	0	0	0	0	2998.97	3108.21	3597.4	3274.08	3063.23	2866.47	2669.72	2472.96	2276.2	8689.42	11250.1	15077.3	15756.2	14729.5
	FA 18:0; [M-H]-	874	7.11747	283.264	354356	2472465	[M-H]-	CCCCCCCCCCCCCCCCCC(O)=O	QIQXTHQIDYTFRH-UHFFFAOYSA-N	998.385	1000	1000	745.55	265.24417 82;282.38004 41;283.26517 3265;	1	-4.4737	20.014	61.3412	57.2885	0	0	56	20	36	0	18	0	2	0	0	0	0	0	0	0	3145.27	3276.69	3791.11	3470.84	3259.99	3063.23	2866.47	2669.72	2472.96	9175.1	11903	15990.8	16763	15736.3
	FA 18:1; [M-H]-	851	6.57887	281.248	46855.2	347477	[M-H]-	CCCCCC\C=C/CCCCCCCCCC(O)=O	UWHZIFQPPBDJPM-FPLPWBNLSA-N	998.577	1000	1000	745.696	116.9804 10;224.46313 10;281.24741 539;	1	-2.3427	5.48824	68.917	55.955	0	0	54	20	34	0	18	0	2	0	0	0	0	0	0	0	3143.24	3252.48	3740.65	3415.3	3203.43	3006.67	2809.92	2613.16	2427.49	9112.93	11673.6	15469.7	16086.4	15028.7
	FA 18:2; [M-H]-	825	6.12892	279.232	23895.1	154743	[M-H]-	CCCCC\C=C\C=C\CCCCCCCCC(O)=O	GKJZMAHZJGSBKD-BLHCBFLLSA-N	996.409	1000	1000	744.841	259.21173 7;261.2193 14;279.23257 365;	1	-1.2989	1.68714	73.4124	54.6214	0	0	52	20	32	0	18	0	2	0	0	0	0	0	0	0	3141.2	3228.26	3690.19	3360.77	3148.91	2951.13	2753.36	2567.69	2385.08	9050.77	11444.1	14948.6	15441	14383.2
	FA 18:3; [M-H]-	794	5.67953	277.217	1357.56	9584.73	[M-H]-	CC\C=C\C=C\C=C\CCCCCCCCCC(O)=O	ZSXWVPXJLXTOQQ-ARQDATDDSA-N	632.779	1000	1000	715.927	89.95437 2;104.95371 2;116.95116 2;134.03484 2;136.92209 1;138.9588 1;146.98906 3;170.92824 2;179.06798 1;182.91769 7;191.048 3;222.92249 3;233.08711 2;233.10004 8;277.16855 2;277.21552 12;	1	-0.7987	0.637922	76.3676	53.2878	0	0	50	20	30	0	18	0	2	0	0	0	0	0	0	0	3139.17	3204.05	3639.73	3306.25	3105.47	2921.84	2738.2	2554.57	2370.94	8988.6	11214.6	14427.5	14795.5	13821.4
	FA 20:0; [M-H]-	900	7.68888	311.293	8241	65248.5	[M-H]-	CCCCCCCCCCCCCCCCCCCC(O)=O	VKOBVWXKNCXXDE-UHFFFAOYSA-N	998.64	1000	1000	740.322	188.9355 10;293.28046 7;311.29034 476;	1	-5.0497	25.4995	67.1644	63.4757	0	0	62	22	40	0	20	0	2	0	0	0	0	0	0	0	3437.86	3613.65	4178.53	3864.35	3653.5	3456.74	3259.99	3063.23	2866.47	10146.5	13209	17817.9	18776.5	17749.9
	FA 20:1; [M-H]-	878	7.19178	309.279	13747.1	86879	[M-H]-	CCCCCCCC\C=C\CCCCCCCCCC(O)=O	BITHHVVYSMSWAG-MDZDMXLPSA-N	-1000	-1000	-1000	244.628		1	-2.9187	8.51881	74.7402	62.1421	0	0	60	22	38	0	20	0	2	0	0	0	0	0	0	0	3435.83	3589.44	4128.07	3808.81	3596.94	3400.19	3203.43	3006.67	2809.92	10084.3	12979.5	17296.8	18100	17042.3
	FA 20:4; [M-H]-	822	6.0578	303.231	2387.44	13682.4	[M-H]-	CCCCC\C=C\C\C=C\C\C=C\C\C=C\CCCC(O)=O	YZXBAPSDXZZRGB-CGRWFSSPSA-N	472.873	1000	1000	700.964	158.96271 2;189.09323 18;217.08159 4;275.21075 6;303.2233 10;	1	1.2639	1.59744	94.0878	58.1414	0	0	54	22	32	0	20	0	2	0	0	0	0	0	0	0	3429.73	3516.79	3976.68	3642.19	3430.32	3236.61	3018.69	2845.13	2696.8	9897.8	12291.1	15733.4	16070.4	15012.7
	FA 21:0; [M-H]-	911	7.92968	325.307	1847.11	17201.5	[M-H]-	CCCCCCCCCCCCCCCCCCCCC(O)=O	CKDDRHZIAZRDBW-UHFFFAOYSA-N	947.994	1000	1000	721.292	82.98321 4;120.59397 4;183.0092 4;188.92406 4;188.93958 16;325.30438 100;	1	-5.3377	28.491	70.076	66.5693	0	0	65	23	42	0	21	0	2	0	0	0	0	0	0	0	3584.16	3782.13	4372.23	4061.11	3850.26	3653.5	3456.74	3259.99	3063.23	10632.2	13862	18731.4	19783.3	18756.7
	FA 22:0; [M-H]-	922	8.18828	339.327	17701.5	120667	[M-H]-	CCCCCCCCCCCCCCCCCCCCCC(O)=O	UKMSUNONTOPOIO-UHFFFAOYSA-N	997.169	1000	1000	740.998	158.04387 5;163.11464 20;170.11737 5;321.31589 20;339.24161 21;339.32736 946;	1	-5.6257	31.6485	72.9876	69.6629	0	0	68	24	44	0	22	0	2	0	0	0	0	0	0	0	3730.45	3950.61	4565.94	4257.87	4047.01	3850.26	3653.5	3456.74	3259.99	11117.8	14515	19645	20790.1	19763.5
	FA 22:1; [M-H]-	902	7.7358	337.311	8990.56	66553.2	[M-H]-	CCCCCCCCCC\C=C\CCCCCCCCCC(O)=O	KJDZDTDNIULJBE-VAWYXSNFSA-N	993.009	1000	1000	742.596	78.96107 2;166.98479 1;174.00221 4;255.22847 38;256.22809 5;272.65057 1;276.83942 4;282.85614 2;317.28409 1;319.29294 3;336.25409 5;337.31317 626;	1	-3.4947	12.2129	80.5634	68.3293	0	0	66	24	42	0	22	0	2	0	0	0	0	0	0	0	3728.42	3926.39	4515.48	4202.32	3990.46	3793.7	3596.94	3400.19	3203.43	11055.7	14285.5	19123.9	20113.6	19055.9
	HexCer[NDS] 38:1; HexCer[NDS](d18:0/20:1); [M-H]-	1067	11.5579	754.616	1264	28145.8	[M-H]-	CCCCCCCCCCCCCCCC(O)C(COC1O[C@H](CO)[C@@H](O)C(O)C1O)NC(=O)CCCCCCCCC\C=C/CCCCCCCC	XJLAAMDYFFRQHN-AXCLVCIJSA-N	828.915	926.906	500	806.9	85.03294 5;89.02647 20;113.02308 20;116.97987 5;119.03536 31;161.04489 5;209.46277 5;239.5983 5;283.26157 10;305.03561 5;311.2825 10;326.27893 5;334.32599 5;352.32529 10;406.78909 5;450.30713 5;546.84644 10;592.56 41;666.98804 5;672.52399 10;692.35474 5;752.27484 5;754.62585 102;	0	-10.0511	101.025	170.674	141.633	0	0	138	53	85	0	44	1	8	0	0	0	0	0	0	0	8677.93	9224.16	11876.7	13528.8	13039.6	12570.7	12307	12850.7	13343.5	23251.3	30594.7	43153.8	48641.4	48362.9
	HexCer[NDS] 44:0; HexCer[NDS](d18:0/26:0); [M+Hac-H]-	1164	13.5742	900.75	2877.33	24232.5	[M+Hac-H]-	CCCCCCCCCCCCCCCCCCCCCCCCCC(=O)NC(COC1O[C@H](CO)[C@@H](O)C(O)C1O)C(O)CCCCCCCCCCCCCCC	GTRFIKUZMLUSGB-CTNKBJAOSA-N	894.137	927.309	428.571	804.687	113.02379 10;149.04088 10;216.9984 10;282.97049 10;320.65121 10;407.89221 10;420.41467 20;490.978 41;572.94171 20;660.65247 20;678.64618 51;678.68292 133;704.90564 10;840.72339 373;841.64417 20;891.90906 10;900.83124 20;	0	-13.9101	193.491	180.568	161.529	0	0	158	59	99	0	50	1	8	0	0	0	0	0	0	0	9557.74	10259.2	13089.4	14764.9	14276.7	13807.8	13544.1	14087.8	14580.6	26227.6	34742.1	49156.1	55358.7	55111.3
	HexCer[NS] 34:1; HexCer[NS](d18:1/16:0); [M+Hac-H]-	976	9.4544	758.578	10223.6	95472.7	[M+Hac-H]-	CCCCCCCCCCCCCCCC(=O)NC(COC1O[C@H](CO)[C@@H](O)C(O)C1O)C(O)\C=C\CCCCCCCCCCCCC	VJLLLMIZEJJZTE-ATMLAZQGSA-N	863.862	888.957	714.286	887.196	87.01189 10;89.0267 82;101.02177 31;101.02744 61;107.03544 20;113.02037 51;113.05637 10;119.03568 82;119.75261 10;143.03011 20;159.03357 10;179.04529 20;179.05473 61;237.22198 51;254.2513 51;255.22871 31;256.147 10;280.26852 102;296.26309 20;488.49274 31;504.47656 41;506.50058 61;513.25525 10;518.48871 51;528.89905 10;536.50018 485;537.50726 20;572.88824 10;689.57117 10;698.50378 41;698.5672 843;	0	-9.4427	89.1646	157.487	129.259	0	0	126	49	77	0	40	1	8	0	0	0	0	0	0	0	8092.74	8550.25	11101.9	12726.6	12223.3	11752.4	11476.6	12008.2	12485.9	21308.6	27982.8	39499.6	44563.3	44197.8
	HexCer[NS] 34:1; HexCer[NS](d18:1/16:0); [M-H]-	976	9.4544	698.556	3717.67	38590.8	[M-H]-	CCCCCCCCCCCCCCCC(=O)NC(COC1O[C@H](CO)[C@@H](O)C(O)C1O)C(O)\C=C\CCCCCCCCCCCCC	VJLLLMIZEJJZTE-ATMLAZQGSA-N	845.502	904.148	833.333	918.948	87.00822 10;89.02431 51;91.67854 10;101.02204 20;110.97934 10;113.03115 20;119.02979 51;179.05876 20;237.22438 31;255.23343 41;263.24841 20;280.2569 51;294.27509 10;296.25598 20;368.99295 10;479.38852 10;500.47534 10;504.92029 10;506.51321 41;536.46082 20;536.50659 173;617.21704 10;694.09875 10;698.56311 204;	0	-9.4427	89.1646	157.487	129.259	0	0	126	49	77	0	40	1	8	0	0	0	0	0	0	0	8092.74	8550.25	11101.9	12726.6	12223.3	11752.4	11476.6	12008.2	12485.9	21308.6	27982.8	39499.6	44563.3	44197.8
	HexCer[NS] 36:1; HexCer[NS](d18:1/18:0); [M+Hac-H]-	1015	10.3542	786.61	7569.11	88860.7	[M+Hac-H]-	CCCCCCCCCCCCCCCCCC(=O)NC(COC1O[C@H](CO)[C@@H](O)C(O)C1O)C(O)\C=C\CCCCCCCCCCCCC	YMYQEDCYNANIPI-FMXJKXJTSA-N	848.324	877.367	714.286	897.589	85.04643 5;89.02563 46;101.02628 41;113.02811 25;114.66615 5;119.03283 51;143.0303 15;161.04549 15;179.05299 25;237.22638 10;283.25992 25;301.97589 5;308.29309 31;526.98553 5;532.52283 5;534.52722 15;541.00604 5;564.5423 133;726.58832 635;727.57379 10;	0	-10.0187	100.374	163.311	135.446	0	0	132	51	81	0	42	1	8	0	0	0	0	0	0	0	8385.33	8887.2	11489.3	13120.2	12616.9	12146	11870.1	12401.7	12879.4	22279.9	29288.8	41326.7	46576.9	46211.4
	HexCer[NS] 38:1; HexCer[NS](d18:1/20:0); [M+Hac-H]-	1069	11.605	814.639	4817.89	79934.4	[M+Hac-H]-	CCCCCCCCCCCCCCCCCCCC(=O)NC(COC1O[C@H](CO)[C@@H](O)C(O)C1O)C(O)\C=C\CCCCCCCCCCCCC	DFELABABMXOKTD-IQGHVAKLSA-N	874.192	916.649	857.143	912.568	89.02534 36;101.02455 18;113.0248 13;119.03712 36;143.03839 10;161.03795 5;161.04153 8;171.09592 3;179.05638 20;237.22594 8;240.959 8;309.28687 5;311.28772 8;322.96912 18;336.31317 13;336.32611 18;404.9671 25;486.96774 25;537.06439 3;557.17999 3;562.5553 8;568.96906 10;574.55298 5;592.56702 92;650.98187 8;754.61816 331;755.64185 8;781.62421 8;814.64929 5;	0	-10.5947	112.248	169.134	141.633	0	0	138	53	85	0	44	1	8	0	0	0	0	0	0	0	8677.93	9224.16	11876.7	13513.7	13010.4	12539.5	12263.6	12795.2	13272.9	23251.3	30594.7	43153.8	48590.5	48225
	HexCer[NS] 40:1; HexCer[NS](d18:1/22:0); [M+Hac-H]-	1139	12.983	842.669	15074.1	143520	[M+Hac-H]-	CCCCCCCCCCCCCCCCCCCCCC(=O)NC(COC1O[C@H](CO)[C@@H](O)C(O)C1O)C(O)\C=C\CCCCCCCCCCCCC	YIGARKIIFOHVPF-GJXXEZNZSA-N	877.217	928.924	714.286	865.406	85.03065 10;89.02412 102;96.04575 10;101.02469 61;113.02196 20;119.03268 92;120.60811 10;149.04227 31;159.04431 10;161.04895 51;171.10725 10;179.05478 61;223.02357 10;266.95163 10;339.31699 51;364.35623 41;367.36826 31;572.57043 31;588.56995 31;590.59479 31;602.58838 20;615.56689 10;618.66205 21;620.60089 421;647.625 41;782.65967 1391;809.61646 31;809.67664 143;842.67267 20;	0	-11.1707	124.785	174.957	147.821	0	0	144	55	89	0	46	1	8	0	0	0	0	0	0	0	8970.52	9561.12	12264.1	13907.2	13403.9	12933	12657.1	13188.7	13666.4	24222.7	31900.7	44980.8	50604.1	50238.6
	HexCer[NS] 41:1; HexCer[NS](d18:1/23:0); [M+Hac-H]-	1147	13.1723	856.685	11600.3	92420.9	[M+Hac-H]-	CCCCCCCCCCCCCCCCCCCCCCC(=O)NC(COC1O[C@H](CO)[C@@H](O)C(O)C1O)C(O)\C=C\CCCCCCCCCCCCC	SJGWLQDELUWRDA-AZJVPOITSA-N	889.396	931.758	571.429	826.694	85.02962 10;89.02173 41;89.02839 82;101.02921 41;102.93004 10;113.02522 41;119.03755 122;131.03812 31;141.02428 20;149.04767 20;159.96944 10;177.09485 10;179.05499 61;283.02969 31;352.36057 20;353.34921 31;378.37283 51;392.40527 31;446.97855 31;574.31696 10;604.60199 31;611.2818 10;616.59253 31;632.60931 31;634.61609 431;774.72089 31;787.62469 10;796.67542 1275;797.66742 41;823.68408 31;841.02179…	0	-11.4587	131.302	177.869	150.914	0	0	147	56	91	0	47	1	8	0	0	0	0	0	0	0	9116.82	9729.59	12457.8	14103.9	13600.6	13129.7	12853.9	13385.5	13863.2	24708.4	32553.7	45894.4	51610.9	51245.4
	HexCer[NS] 42:1; HexCer[NS](d16:1/26:0); [M-H]-	1152	13.2907	810.686	10538.9	76136.6	[M-H]-	CCCCCCCCCCCCCCCCCCCCCCCCCC(=O)NC(COC1O[C@H](CO)[C@@H](O)C(O)C1O)C(O)\C=C\CCCCCCCCCCC	QITUEAYAJMNSPH-PPZFPFFMSA-N	886.735	946.994	500	839.627	78.96393 10;89.02693 51;100.92983 20;116.97124 10;128.0014 10;139.00891 10;141.01411 20;161.04372 20;179.05679 31;252.21928 10;279.22778 20;367.35474 31;381.06201 10;547.99976 10;600.61548 20;630.63092 20;648.63422 122;728.56415 20;777.75244 41;810.68842 214;	0	-11.7467	137.985	180.78	154.008	0	0	150	57	93	0	48	1	8	0	0	0	0	0	0	0	9263.11	9898.07	12651.5	14300.7	13797.4	13326.5	13050.6	13582.2	14059.9	25194	33206.7	46807.9	52617.7	52252.2
	HexCer[NS] 42:2; HexCer[NS](d18:1/24:1); [M-H]-	1139	12.983	808.663	5606	73618.5	[M-H]-	CCCCCCCCCCCCC\C=C\C(O)C(COC1O[C@H](CO)[C@@H](O)C(O)C1O)NC(=O)CCCCCCCCC\C=C/CCCCCCCCCCCC	PBAGXITYDFFJEO-NSXPLPNPSA-N	908.276	951.619	500	822.958	87.01067 10;89.02546 61;113.02196 31;119.03421 71;161.04536 41;279.23477 51;280.22833 10;364.36429 31;388.36288 10;390.36478 71;544.91248 10;616.59656 31;645.00989 10;646.61633 184;716.61279 10;726.56622 41;808.67322 438;	0	-9.6157	92.4617	188.356	152.674	0	0	148	57	91	0	48	1	8	0	0	0	0	0	0	0	9261.08	9873.86	12601.1	14245.2	13740.8	13269.9	12994.1	13525.7	14003.4	25131.9	32977.2	46286.8	51941.1	51544.6
	HexCer[NS] 42:2; HexCer[NS](d20:2/22:0); [M+Hac-H]-	1139	12.983	868.684	22354.3	213581	[M+Hac-H]-	CCCCCCCCCCCCCCCCCCCCCC(=O)NC(COC1O[C@H](CO)[C@@H](O)C(O)C1O)C(O)\C=C\CC\C=C\CCCCCCCCCCC	SOKRXQYNCUAJQC-NGINQHRBSA-N	835.983	947.999	714.286	867.4	87.87227 21;89.02412 165;99.92713 10;101.02185 61;107.03991 10;113.02795 61;119.03729 184;131.03787 41;143.03186 41;149.04054 31;150.51183 10;161.04179 61;161.30333 10;179.05099 102;263.24362 41;364.35083 51;390.37872 102;406.3775 31;616.62109 41;628.60236 31;640.64532 10;646.61993 515;806.11121 41;808.67322 2560;809.66461 61;809.70477 41;	0	-9.6157	92.4617	188.356	152.674	0	0	148	57	91	0	48	1	8	0	0	0	0	0	0	0	9261.08	9873.86	12601.1	14245.2	13740.8	13271	12996.1	13511.6	13974.2	25131.9	32977.2	46286.8	51941.1	51544.6
	HexCer[NS] 42:3; HexCer[NS](d18:1/24:2); [M+Hac-H]-	1082	11.9105	866.667	4082.67	73217.6	[M+Hac-H]-	CCCCCCCCCCCCC\C=C\C(O)C(COC1O[C@H](CO)[C@@H](O)C(O)C1O)NC(=O)CCCCCCCCCCCCCCCC\C=C/C\C=C/CC	BZGJJXJQWYTKIY-VIUBVIECSA-N	844.402	882.656	571.429	809.139	89.02419 31;89.64166 5;101.02474 25;113.0265 20;119.03735 41;161.04721 20;171.14236 5;179.0567 31;388.35449 15;644.60126 56;806.65985 359;	0	-8.7651	76.827	193.265	151.341	0	0	146	57	89	0	48	1	8	0	0	0	0	0	0	0	9259.05	9849.64	12550.6	14189.6	13696.4	13240.6	12966.8	13508.5	14000.3	25069.7	32747.7	45765.7	51264.6	50951.7
	HexCer[NS] 43:1; HexCer[NS](d17:1/26:0); [M+Hac-H]-	1157	13.409	884.713	9865.89	70378.6	[M+Hac-H]-	CCCCCCCCCCCCCCCCCCCCCCCCCC(=O)NC(COC1O[C@H](CO)[C@@H](O)C(O)C1O)C(O)\C=C\CCCCCCCCCCCC	WYDWMVMOOIIZLA-XRLWVKASSA-N	897.145	931.139	714.286	850.875	89.01632 20;89.02563 82;101.02486 61;101.03479 31;110.9912 10;113.02512 51;119.03284 71;141.01581 20;157.06296 10;161.04192 41;179.05489 51;395.37643 51;414.93823 10;420.4231 61;614.6145 20;630.60571 20;632.63416 31;644.63666 41;652.98578 21;662.64844 427;802.7406 20;822.08124 20;824.70087 1214;884.74255 31;	0	-12.0347	144.834	183.692	157.101	0	0	153	58	95	0	49	1	8	0	0	0	0	0	0	0	9409.41	10066.6	12845.2	14497.5	13994.2	13523.3	13247.4	13779	14256.7	25679.7	33859.7	47721.5	53624.5	53259
	LysoPC 16:0; [M+Hac-H]-	844	6.41747	554.343	29980.8	181771	[M+Hac-H]-	CCCCCCCCCCCCCCCC(=O)OC[C@@H](O)COP([O-])(=O)OCC[N+](C)(C)C	ASWBNKHCZGQVJV-QWVACARCNA-N	983.067	23.2239	750	857.72	78.96147 61;141.01764 10;152.99431 51;168.0446 61;224.06621 316;237.21594 10;242.07387 82;254.43858 86;255.23146 4093;471.26471 10;480.31033 1018;	0	-6.2755	39.3819	106.15	85.9236	0	0	83	33	50	0	24	1	7	0	1	0	0	0	0	0	6460.49	7014.26	8369.2	7767.65	7812.78	8429.61	7797.21	6473.73	6373.73	14073.4	17865.3	24772.5	27421.3	26020.5
	LysoPC 18:0; [M+Hac-H]-	871	7.0477	582.376	9986.22	76133.9	[M+Hac-H]-	CCCCCCCCCCCCCCCCCC(=O)OC[C@@H](O)COP([O-])(=O)OCC[N+](C)(C)C	IHNKQIMGVNPMTC-KSYWNVGFNA-N	943.64	955.621	500	870.148	202.84879 5;269.92014 5;283.26483 296;383.86044 5;418.85995 10;500.81668 20;508.33801 51;	0	-6.8515	46.9431	111.974	92.1108	0	0	89	35	54	0	26	1	7	0	1	0	0	0	0	0	6753.08	7351.22	8756.62	8161.16	8206.3	8823.12	8190.73	6867.25	6767.25	15044.8	19171.2	26599.6	29434.9	28034.1
	LysoPC 18:1; [M+Hac-H]-	849	6.5327	580.361	3671	33536.7	[M+Hac-H]-	C[N+](C)(C)CCOP([O-])(=O)OC[C@H](O)COC(=O)CCCCCCCCCCCCCCCC=C	NSJGLXLPVGZSLK-KSYWNVGFNA-N	983.616	990.501	750	927.45	78.96275 4;143.22462 2;156.69733 4;168.03911 4;224.05353 4;224.06409 37;242.06726 4;242.07603 18;281.24783 329;282.25204 4;292.8345 4;294.90265 6;295.79504 2;310.9404 4;334.89267 6;372.92856 4;388.81134 2;398.92319 2;400.85886 6;416.9046 4;440.86115 4;461.27402 4;494.76929 2;506.32013 96;	0	-5.3637	28.7693	114.851	90.7772	0	0	87	35	52	0	26	1	7	0	1	0	0	0	0	0	6751.05	7327	8717.25	8130.85	8178.02	8794.84	8162.45	6838.97	6738.97	14982.6	18941.8	26162.1	29018.9	27680.3
	LysoPC 18:2; [M+Hac-H]-	824	6.10532	578.344	3171.44	19533.9	[M+Hac-H]-	CCCCCCCC\C=C/C\C=C/CCCCC(=O)OC[C@@H](O)COP([O-])(=O)OCC[N+](C)(C)C	WRPXGDSOGAJSPL-FDSGYIAINA-N	992.074	995.495	750	933.417	78.95997 13;114.0036 3;223.01312 3;224.06796 48;229.48206 3;242.07568 20;266.93332 3;278.35614 8;279.23257 456;350.9003 3;352.93851 5;504.30566 143;	0	-3.3263	11.0643	125.999	89.4436	0	0	85	35	50	0	26	1	7	0	1	0	0	0	0	0	6749.02	7302.79	8655.7	8050.08	8094.2	8712.04	8078.63	6736.02	6638.05	14920.5	18712.3	25557.4	28081.8	26649.9
	LysoPC 22:0; [M+Hac-H]-	917	8.07098	638.438	2641.22	18872.9	[M+Hac-H]-	CCCCCCCCCCCCCCCCCCCCCC(=O)OC[C@@H](O)COP([O-])(=O)OCC[N+](C)(C)C	UIINDYGXBHJQHX-KSTXGFNDNA-N	992.596	993.279	750	928.36	207.28622 5;224.07658 31;242.07367 15;339.33301 435;564.39935 219;	0	-8.0035	64.056	123.62	104.485	0	0	101	39	62	0	30	1	7	0	1	0	0	0	0	0	7338.27	8025.13	9531.45	8948.19	8993.33	9610.15	8977.75	7654.27	7554.27	16987.5	21783.2	30253.8	33462.1	32061.3
	LysoPC 23:0; [M+Hac-H]-	926	8.28225	652.447	1420.44	11909.1	[M+Hac-H]-	CCCCCCCCCCCCCCCCCCCCCCC(=O)OC[C@@H](O)COP([O-])(=O)OCC[N+](C)(C)C	JYGYVEYUGGTFCT-ITTNFTAPNA-N	989.031	989.728	750	823.518	153.00278 5;209.2634 5;224.06799 25;353.34152 178;576.61279 5;578.41675 102;	0	-8.2915	68.749	126.531	107.579	0	0	104	40	64	0	31	1	7	0	1	0	0	0	0	0	7484.56	8193.61	9725.16	9144.95	9190.08	9806.9	9174.51	7851.03	7751.03	17473.2	22436.2	31167.3	34468.8	33068.1
	LysoPC 24:0; [M+Hac-H]-	937	8.54078	666.47	11101.4	90628.9	[M+Hac-H]-	CCCCCCCCCCCCCCCCCCCCCCCC(=O)OC[C@@H](O)COP([O-])(=O)OCC[N+](C)(C)C	SKJMUADLQLZAGH-GUZXWJHPNA-N	985.1	986.305	1000	978.428	224.06598 71;242.06264 10;242.0802 20;366.20932 11;367.35782 635;368.37 15;588.53979 5;592.44519 388;666.48016 15;	0	-8.5795	73.6078	129.443	110.672	0	0	107	41	66	0	32	1	7	0	1	0	0	0	0	0	7630.86	8362.09	9918.87	9341.7	9386.84	10003.7	9371.27	8047.79	7947.79	17958.9	23089.2	32080.9	35475.6	34074.9
	LysoPE 16:0; [M-H]-	847	6.48665	452.279	1775	12622.1	[M-H]-	CCCCCCCCCCCCCCCC(=O)OC[C@@H](O)COP(O)(=O)OCCN	YVYMBNSKXOXSKW-GNLPSFAGNA-N	949.843	954.217	600	866.874	182.92361 7;196.03612 24;246.97191 3;248.90044 7;255.23122 248;452.28406 17;	1	-5.2106	27.1504	95.5601	76.6429	0	0	74	30	44	0	21	1	7	0	1	0	0	0	0	0	6021.6	6444.95	7423.85	7011.98	7069.5	7240.82	5928.91	5650.93	5799.72	12616.4	16125.5	21565.7	22964.3	22510.3
	LysoPE 18:0; [M-H]-	873	7.09445	480.311	2187.44	14867.7	[M-H]-	CCCCCCCCCCCCCCCCCC(=O)OC[C@@H](O)COP(O)(=O)OCCN	BBYWOYAFBUOUFP-ANBDAQEENA-N	959.805	959.805	600	878.81	196.03618 41;283.26041 307;480.30115 20;	1	-5.7866	33.4847	101.383	82.8301	0	0	80	32	48	0	23	1	7	0	1	0	0	0	0	0	6314.19	6781.91	7811.27	7405.5	7463.01	7634.33	6322.42	6044.45	6193.23	13587.7	17431.5	23392.8	24977.8	24523.9
	LysoPE 18:1; [M-H]-	852	6.602	478.289	2209.89	19600.8	[M-H]-	NCCOP(O)(=O)OC[C@H](O)COC(=O)CCCCCCCCCCCCCCCC=C	KBVGWTQXKFZGFI-ANBDAQEENA-N	911.304	919.361	800	901.425	182.26221 2;196.0383 4;214.04256 4;255.22913 4;274.82236 2;281.25012 104;307.21683 2;426.81589 2;478.28036 6;	1	-4.2988	18.4797	104.26	81.4965	0	0	78	32	46	0	23	1	7	0	1	0	0	0	0	0	6312.16	6757.69	7771.9	7375.18	7434.73	7606.05	6294.14	6016.17	6164.95	13525.6	17202	22955.3	24561.9	24170.1
	PC 32:0; PC(16:0/16:0); [M+Hac-H]-	1005	10.1189	792.573	20209.5	233639	[M+Hac-H]-	CCCCCCCCCCCCCCCC(=O)OC[C@H](COP([O-])(=O)OCC[N+](C)(C)C)OC(=O)CCCCCCCCCCCCCCC	KILNVBDSWZSGLL-WHUAGQPENA-N	834.809	793.76	1000	947.279	168.03694 41;222.93713 10;224.0636 51;227.20258 41;254.44247 51;254.46498 45;255.23309 3790;256.23047 20;283.2598 31;459.09949 10;462.30075 71;462.31894 31;480.27802 20;480.30276 143;480.31512 214;716.26819 20;718.54333 1825;723.52197 31;733.48871 41;792.5545 102;792.56641 163;	0	-9.5642	91.4739	158.176	134.889	0	0	130	50	80	0	40	1	8	0	1	0	0	0	0	0	9055.16	9921.74	11892.9	11428.6	11931.1	13086.9	13321.3	12779.2	12171.1	21998.6	28298.3	39130.2	43401.3	42644.6
	PC 32:1; PC(16:0/16:1); [M+Hac-H]-	974	9.40758	790.557	18687.1	214062	[M+Hac-H]-	CCCCCCCCCCCCCCCC(=O)OC[C@H](COP([O-])(=O)OCC[N+](C)(C)C)OC(=O)CCCCCCC\C=C/CCCCCC	QIBZFHLFHCIUOT-NKDTYDCDNA-N	934.007	997.226	888.889	927.989	164.57431 10;168.04622 41;217.01077 10;224.06383 51;227.19856 51;252.42783 63;253.21307 1454;255.22664 726;281.24753 102;283.24353 71;327.23392 184;460.79184 10;462.29846 61;478.3172 41;480.29736 82;714.27319 20;716.48853 143;716.52631 1247;731.48517 20;790.55518 323;	0	-7.4332	55.2525	165.752	133.556	0	0	128	50	78	0	40	1	8	0	1	0	0	0	0	0	9053.13	9897.53	11842.5	11373	11874.6	13030.4	13264.8	12722.6	12125.6	21936.4	28068.8	38609.1	42724.8	41936.9
	PC 32:2; PC(16:1/16:1); [M+Hac-H]-	950	8.84528	788.539	6609.78	83309.3	[M+Hac-H]-	CCCCCC\C=C/CCCCCCCC(=O)OC[C@H](COP([O-])(=O)OCC[N+](C)(C)C)OC(=O)CCCCCCC\C=C/CCCCCC	GPWHCUUIQMGELX-SGPKHDFFNA-N	918.821	962	666.667	848.366	227.20044 51;241.20473 10;251.2229 21;253.21732 394;279.23474 153;417.23526 20;420.26419 31;452.27756 31;478.28909 20;701.51239 31;714.51044 374;788.55255 71;	0	-5.3022	28.1133	173.328	132.222	0	0	126	50	76	0	40	1	8	0	1	0	0	0	0	0	9051.1	9873.32	11792	11317.5	11818	12973.8	13208.2	12666.1	12080.2	21874.3	27839.3	38088	42048.3	41229.3
	PC 33:1; PC(15:0/18:1); [M+Hac-H]-	990	9.78382	804.572	4547	64170.3	[M+Hac-H]-	CCCCCCCCCCCCCCC(=O)OC[C@H](COP([O-])(=O)OCC[N+](C)(C)C)OC(=O)CCCCCCCCC\C=C/CCCCCC	GXTATYLPYLLNLV-ZSEWSUKINA-N	865.681	948.457	444.445	815.637	239.20851 10;241.21391 112;253.21776 92;255.22908 102;257.25513 10;267.22876 153;269.24393 41;279.22812 20;281.24298 216;461.28601 10;722.51837 31;728.24542 10;730.49762 52;730.53955 448;804.5105 20;804.57458 61;	0	-7.7212	59.6169	168.663	136.649	0	0	131	51	80	0	41	1	8	0	1	0	0	0	0	0	9199.43	10066	12036.2	11569.8	12071.3	13227.1	13461.5	12919.4	12322.4	22422.1	28721.8	39522.7	43731.6	42943.7
	PC 34:1; PC(16:0/18:1); [M+Hac-H]-	1011	10.2602	818.59	42580.2	557102	[M+Hac-H]-	CCCCCCCCCCCCCCCC(=O)OC[C@H](COP([O-])(=O)OCC[N+](C)(C)C)OC(=O)CCCCCCCCC\C=C/CCCCCC	AEPVLLKGEBHLEJ-QMLBNRTLNA-N	904.969	943.066	1000	975.506	77.11146 5;168.04221 76;224.06969 112;242.07744 20;253.21704 143;254.43547 31;255.23061 2036;280.36261 41;281.24692 4859;282.24878 25;283.25717 87;304.23804 20;327.23068 76;391.21497 10;431.21329 5;462.30051 66;480.29636 288;488.29221 20;488.31091 51;506.32809 87;508.33673 31;673.4798 25;742.2005 20;742.22742 25;744.51648 78;744.55884 3807;745.56793 46;759.52203 51;818.58514 330;	0	-8.0092	64.1473	171.575	139.743	0	0	134	52	82	0	42	1	8	0	1	0	0	0	0	0	9345.72	10234.5	12229.9	11766.5	12268.1	13423.9	13658.3	13116.1	12519.2	22907.8	29374.8	40436.2	44738.4	43950.5
	PC 34:2; PC(16:1/18:1); [M+Hac-H]-	982	9.59527	816.575	47260.2	556669	[M+Hac-H]-	CCCCCC\C=C/CCCCCCCCCC(=O)O[C@H](COC(=O)CCCCCCC\C=C/CCCCCC)COP([O-])(=O)OCC[N+](C)(C)C	JUVGBPLHSDPAMK-METZEQBANA-N	946.924	991.746	666.667	910.922	155.51965 10;206.06114 10;225.35431 21;251.20103 21;253.2178 838;255.22913 71;279.23523 194;281.23355 96;281.24777 959;324.98166 10;327.23163 61;448.3078 10;478.28354 51;478.32367 20;506.30722 31;506.33264 61;742.53687 982;816.50934 20;816.57385 122;	0	-5.8782	34.5532	179.151	138.409	0	0	132	52	80	0	42	1	8	0	1	0	0	0	0	0	9343.69	10210.3	12179.4	11711	12211.5	13367.3	13601.7	13059.6	12473.7	22845.6	29145.3	39915.1	44061.9	43242.9
	PC 34:3; PC(16:1/18:2); [M+Hac-H]-	957	9.00903	814.555	3542.78	42781.2	[M+Hac-H]-	CCCCCC\C=C/CCCCCCCC(=O)OC[C@H](COP([O-])(=O)OCC[N+](C)(C)C)OC(=O)CCCCCCC\C=C/C=C\CCCCCC	BTRRVWGQNBWFHD-PGPJJVSONA-N	934.081	940.511	555.556	842.4	253.22214 173;262.01822 10;279.23273 296;307.25128 10;404.96823 20;478.2988 31;486.96909 31;495.67957 10;568.97064 20;727.52942 41;740.52716 278;814.53876 51;814.56293 82;	0	-4.8344	23.3714	183.646	137.076	0	0	130	52	78	0	42	1	8	0	1	0	0	0	0	0	9341.66	10186.1	12129	11656.5	12157	13311.8	13545.2	13003	12417.1	22783.5	28915.9	39394	43416.4	42597.5
	PC 35:1; PC(17:0/18:1); [M+Hac-H]-	1027	10.6364	832.606	7272.67	130414	[M+Hac-H]-	CCCCCCCCCCCCCCCCC(=O)OC[C@H](COP([O-])(=O)OCC[N+](C)(C)C)OC(=O)CCCCCCCCC\C=C/CCCCCC	NCGVDDGZSNIVGP-MJSRXMTMNA-N	911.186	916.509	666.667	894.498	269.24817 194;279.23007 31;280.36536 21;281.24731 604;283.26233 21;476.31598 31;494.31329 51;708.19495 10;758.37592 21;758.58185 583;766.54626 10;771.5824 31;832.56885 31;832.61359 102;	0	-8.2972	68.8435	174.487	142.837	0	0	137	53	84	0	43	1	8	0	1	0	0	0	0	0	9492.02	10403	12423.6	11963.3	12464.8	13620.6	13855	13312.9	12715.9	23393.5	30027.8	41349.8	45745.2	44957.3
	PC 35:2; PC(17:1/18:1); [M+Hac-H]-	997	9.93057	830.589	4271	59180.9	[M+Hac-H]-	CCCCCCC\C=C/CCCCCCCC(=O)OC[C@H](COP([O-])(=O)OCC[N+](C)(C)C)OC(=O)CCCCCCCCC\C=C/CCCCCC	INVQOHVOBKMGIL-XJFRFWHMNA-N	921.77	966.211	888.889	925.953	224.06805 10;267.23318 160;269.24603 82;279.22556 136;281.24515 235;284.23941 10;293.24725 10;295.24652 10;307.25864 10;327.23392 7;418.27094 7;452.48193 3;458.26013 10;474.30151 10;492.31119 20;494.32635 10;506.31964 10;748.48889 7;748.53522 20;756.5672 439;757.55719 10;770.61554 20;771.47363 7;830.50702 7;830.61273 31;	0	-6.1662	38.022	182.062	141.503	0	0	135	53	82	0	43	1	8	0	1	0	0	0	0	0	9489.99	10378.8	12373.1	11907.8	12408.3	13564.1	13798.5	13256.3	12659.4	23331.3	29798.3	40828.7	45068.7	44249.7
	PC 35:3; PC(17:1/18:2); [M+Hac-H]-	972	9.361	828.573	2216.89	22579.1	[M+Hac-H]-	CCCCCCC\C=C/CCCCCCCC(=O)O[C@H](COC(=O)CCCCCCC\C=C/C=C\CCCCCC)COP([O-])(=O)OCC[N+](C)(C)C	MUJMOPHTRUMJAF-AZJWKVOHNA-N	936.974	952.99	333.333	815.987	251.20093 10;253.2222 31;255.23579 10;265.20502 20;267.23331 92;279.23276 163;693.88684 10;754.52679 163;755.56976 10;828.60059 20;	0	-5.1224	26.239	186.558	140.169	0	0	133	53	80	0	43	1	8	0	1	0	0	0	0	0	9487.96	10354.5	12322.7	11853.2	12353.8	13508.5	13741.9	13199.8	12602.8	23269.1	29568.8	40307.5	44423.2	43604.3
	PC 36:1; PC(18:0/18:1); [M+Hac-H]-	1062	11.4405	846.622	9464.44	183615	[M+Hac-H]-	CCCCCCCCCCCCCCCCCC(=O)OC[C@H](COP([O-])(=O)OCC[N+](C)(C)C)OC(=O)CCCCCCCCCCCCCCCC=C	NJSUSQUXZJAWBT-QXUBVJOUNA-N	895.416	965.147	888.889	941.189	168.04041 20;221.04691 5;224.0676 25;255.22836 66;271.98215 5;278.94919 11;281.24692 1064;282.24878 16;283.26431 340;309.2746 46;309.66928 5;488.31396 20;490.33344 20;508.3335 66;772.58929 944;773.57794 15;787.54901 25;846.62854 92;	0	-9.2284	85.1634	172.7	145.93	0	0	140	54	86	0	44	1	8	0	1	0	0	0	0	0	9638.32	10571.4	12628.4	12185.3	12689.9	13845.7	14080.1	13537.9	12929.9	23879.2	30680.8	42347	47012.5	46317.9
	PC 36:2; PC(18:1/18:1); [M+Hac-H]-	1017	10.4012	844.603	21393.9	426413	[M+Hac-H]-	CCCCCC\C=C/CCCCCCCCCC(=O)OC[C@H](COP([O-])(=O)OCC[N+](C)(C)C)OC(=O)CCCCCCCCC\C=C/CCCCCC	XUCDYRWWRZBNCQ-JTLUPVCHNA-N	909.694	990.201	1000	945.279	168.03854 51;224.07396 36;253.22159 15;255.23293 56;279.23212 342;280.36505 41;281.24463 2539;282.2536 15;283.25961 133;307.26303 102;488.31738 46;506.32834 138;508.3338 25;770.58313 2009;771.5744 25;785.52747 31;844.61865 229;	0	-6.4542	41.6567	184.974	144.597	0	0	138	54	84	0	44	1	8	0	1	0	0	0	0	0	9636.28	10547.2	12566.9	12104.5	12605	13760.8	13995.2	13453.1	12867.2	23817	30451.3	41742.2	46075.5	45256.5
	PC 36:3; PC(18:1/18:2); [M+Hac-H]-	987	9.7132	842.592	28790.5	392370	[M+Hac-H]-	CCCCCC\C=C/CCCCCCCCCC(=O)OC[C@H](COP([O-])(=O)OCC[N+](C)(C)C)OC(=O)CCCCCCC\C=C/C=C\CCCCCC	AKZLBPKQUPBHDS-UGKUAWBVNA-N	956.992	996.789	1000	973.588	166.90106 10;168.04416 61;214.0482 10;224.06351 51;243.20956 22;253.21497 20;279.23224 2612;280.36514 44;280.97742 22;281.24475 2212;305.25555 10;307.26312 51;486.30212 71;488.32367 41;500.18753 10;504.30157 112;504.32376 82;506.28714 31;506.32205 184;768.55939 2832;769.54938 41;783.53156 31;842.59406 206;	0	-5.4104	29.2724	189.469	143.263	0	0	136	54	82	0	44	1	8	0	1	0	0	0	0	0	9634.25	10523	12516.4	12050	12550.5	13705.3	13938.7	13396.5	12810.6	23754.8	30221.8	41221.1	45430	44611.1
	PC 36:4; PC(16:0/20:4); [M+Hac-H]-	981	9.57173	840.573	17941.8	197534	[M+Hac-H]-	CCCCCCCCCCCCCCCC(=O)OC[C@H](COP([O-])(=O)OCC[N+](C)(C)C)OC(=O)CCC\C=C/C\C=C/C\C=C/C\C=C/CCCCC	IIZPXYDJLKNOIY-QGJGKUTNNA-N	914.402	996.404	888.889	936.181	168.0369 31;205.19269 41;224.06995 51;255.23315 623;259.2388 82;283.26465 31;301.22357 10;303.23016 1387;462.29504 41;480.30316 143;528.30829 20;764.12262 32;766.54279 1363;767.54321 20;781.50336 51;840.55621 61;840.58893 143;	0	-4.4026	19.3829	196.746	141.929	0	0	134	54	80	0	44	1	8	0	1	0	0	0	0	0	9632.22	10498.8	12465.9	11993.4	12495	13653.8	13867	13337	12752.1	23692.7	29992.4	40700	44722.4	43934.5
	PC 36:4; PC(18:2/18:2); [M+Hac-H]-	964	9.17355	840.573	14149.8	125680	[M+Hac-H]-	CCCCCC\C=C/C=C\CCCCCCCC(=O)OC[C@H](COP([O-])(=O)OCC[N+](C)(C)C)OC(=O)CCCCCCC\C=C/C=C\CCCCCC	FDJMFFOKIXCKTF-IAYRAYMUNA-N	880.658	994.25	1000	960.403	168.04077 31;208.39487 10;224.06178 41;251.19417 10;278.34689 20;278.36102 41;279.23276 2079;305.24133 31;486.29999 51;504.30579 82;753.52405 31;760.72235 10;766.50482 167;766.54388 1229;779.41516 10;840.57373 122;840.586 122;	0	-4.3666	19.0672	193.965	141.929	0	0	134	54	80	0	44	1	8	0	1	0	0	0	0	0	9632.22	10498.8	12465.9	11995.5	12496	13649.8	13882.1	13340	12754.1	23692.7	29992.4	40700	44784.6	43965.6
	PC 38:3; PC(20:1/18:2); [M+Hac-H]-	1025	10.5894	870.619	2727.78	48647.6	[M+Hac-H]-	CCCCCCCC\C=C/CCCCCCCCCC(=O)O[C@H](COC(=O)CCCCCCC\C=C/C=C\CCCCCC)COP([O-])(=O)OCC[N+](C)(C)C	FPTCXWZHJXKIDS-KPOVWVRXNA-N	879.724	945.993	555.556	837.984	141.01915 8;153.99931 3;224.06587 5;279.22781 125;281.24506 59;283.26715 8;303.2254 8;307.26096 64;309.28256 59;528.3894 3;533.23004 3;534.34497 8;783.63092 3;796.5965 194;870.59338 13;870.64752 31;870.68085 10;	0	-5.9864	35.837	195.293	149.45	0	0	142	56	86	0	46	1	8	0	1	0	0	0	0	0	9926.85	10860	12903.8	12443.5	12944	14098.8	14332.2	13790	13193.1	24726.2	31527.8	43048.2	47443.6	46624.7
	PC 38:4; PC(18:0/20:4); [M+Hac-H]-	1022	10.5188	868.607	7737.78	122046	[M+Hac-H]-	CCCCCCCCCCCCCCCCCC(=O)O[C@H](COC(=O)CCC\C=C/C\C=C/C\C=C/C\C=C/CCCCC)COP([O-])(=O)OCC[N+](C)(C)C	DNYKSJQVBCVGOF-DFBYNLKZNA-N	947.76	950.796	666.667	885.668	141.01735 15;152.99225 5;168.03328 15;196.02802 5;205.20284 25;224.06152 20;259.2388 41;283.26227 229;285.2225 15;303.23016 516;508.34048 56;787.56189 5;792.14612 5;794.58246 615;868.60846 56;868.62506 92;	0	-4.9786	24.7865	202.569	148.117	0	0	140	56	84	0	46	1	8	0	1	0	0	0	0	0	9924.81	10835.8	12853.4	12387	12888.5	14047.3	14260.6	13730.5	13156.7	24664	31298.3	42527.1	46736	45948.1
	PC 38:5; PC(18:1/20:4); [M+Hac-H]-	985	9.66602	866.593	7917.44	98389.1	[M+Hac-H]-	CCCCCC\C=C/CCCCCCCCCC(=O)OC[C@H](COP([O-])(=O)OCC[N+](C)(C)C)OC(=O)CCC\C=C/C\C=C/C\C=C/C\C=C/CCCCC	BHFJAGXKWFRMSK-BPDJPWGBNA-N	926.53	952.621	666.667	864.33	217.19997 10;255.23112 71;259.2413 41;281.24985 265;284.02292 10;301.2287 21;303.23038 624;329.24576 112;499.25443 10;506.31946 122;510.28326 31;779.58368 31;792.55957 690;863.82886 10;866.59723 122;	0	-2.8476	8.10883	210.145	146.783	0	0	138	56	82	0	46	1	8	0	1	0	0	0	0	0	9922.78	10811.5	12802.9	12331.4	12831.9	13990.8	14204	13674	13100.2	24601.9	31068.9	42006	46059.5	45240.5
	PC 38:6; PC(16:0/22:6); [M+Hac-H]-	976	9.4544	864.572	24463.9	241561	[M+Hac-H]-	CCCCCCCCCCCCCCCC(=O)O[C@H](COC(=O)CC\C=C/C\C=C/C\C=C/C\C=C/C\C=C/C\C=C/CC)COP([O-])(=O)OCC[N+](C)(C)C	YALZVLCVXOASDL-PGLUZIADNA-N	927.444	999.273	1000	963.825	151.0038 10;163.08952 10;168.04236 41;189.17247 10;224.05942 41;224.06786 61;227.72401 10;229.19562 71;249.18521 31;254.43584 52;255.23096 1022;283.24097 437;327.22357 866;327.23376 1219;456.12695 10;462.2832 31;480.27563 20;480.30658 286;525.13824 10;534.29633 41;552.30933 51;788.05786 20;790.48792 56;790.53552 1941;791.56732 31;805.52698 51;864.58032 256;	0	-2.7338	7.47366	213.927	145.449	0	0	136	56	80	0	46	1	8	0	1	0	0	0	0	0	9920.75	10787.3	12752.4	12275.9	12788.5	13945.4	14179.8	13665.8	13040.7	24539.7	30839.4	41484.8	45382.9	44678.7
	PC 40:2; PC(22:0/18:2); [M+Hac-H]-	1142	13.054	900.67	7711.22	68716.4	[M+Hac-H]-	CCCCCCCCCCCCCCCCCCCCCC(=O)O[C@H](COC(=O)CCCC\C=C/C\C=C/CCCCCCCC)COP([O-])(=O)OCC[N+](C)(C)C	FIWDIMLJLFZJSR-OMGFWXEENA-N	927.253	950.342	555.556	849.95	251.19841 71;252.86952 10;268.23502 21;279.23245 617;281.24496 31;337.23819 10;339.32214 255;367.36008 31;393.37579 10;490.97162 31;564.42175 51;678.62775 41;736.55719 41;813.61957 61;814.65027 10;818.59381 31;826.63922 721;827.61725 31;840.65387 51;840.6825 143;840.76025 31;900.67041 143;	0	-8.343	69.6056	195.494	156.971	0	0	150	58	92	0	48	1	8	0	1	0	0	0	0	0	10221.5	11221.1	13341.7	12891.5	13393.1	14549.9	14783.3	14222	13616	25759.7	33063.3	45396.4	50102.6	49314.8
	PC 40:6; PC(18:0/22:6); [M+Hac-H]-	1015	10.3542	892.605	7636.44	106992	[M+Hac-H]-	CCCCCCCCCCCCCCCCCC(=O)OC[C@H](COP([O-])(=O)OCC[N+](C)(C)C)OC(=O)CC\C=C/C\C=C/C\C=C/C\C=C/C\C=C/C\C=C/CC	FAUYAENFVCNTAL-DOQLJHQANA-N	980.449	982.829	777.778	916.899	224.06567 10;229.19341 20;283.24316 107;283.25742 189;327.23093 291;365.33432 5;488.49518 5;490.3338 20;508.33383 56;801.64557 5;818.58142 573;818.65814 10;892.54529 20;892.58746 61;	0	-3.3098	10.9548	219.75	151.637	0	0	142	58	84	0	48	1	8	0	1	0	0	0	0	0	10213.3	11124.3	13139.8	12669.4	13182	14338.9	14573.3	14048.3	13416.1	25511.1	32145.4	43311.9	47396.5	46692.3
	PC 40:7; PC(18:1/22:6); [M+Hac-H]-	980	9.54822	890.586	3446.67	71376	[M+Hac-H]-	CCCCCC\C=C/CCCCCCCCCC(=O)O[C@H](COC(=O)CC\C=C/C\C=C/C\C=C/C\C=C/C\C=C/C\C=C/CC)COP([O-])(=O)OCC[N+](C)(C)C	FZSMGXUQJBBGOW-ALCTYVKJNA-N	952.026	969.437	666.667	872.648	193.47614 10;224.06793 20;224.98343 10;281.24966 224;283.2338 82;327.22595 163;477.8815 10;506.32526 61;524.73016 10;764.99963 10;816.55188 466;817.55615 20;890.59436 71;	0	-1.1788	1.38957	227.326	150.303	0	0	140	58	82	0	48	1	8	0	1	0	0	0	0	0	10211.3	11100.1	13089.4	12613.8	13125.5	14282.4	14516.7	14002.8	13388.8	25448.9	31915.9	42790.8	46720	45984.7
	PC 42:1; PC(24:0/18:1); [M+Hac-H]-	1160	13.4798	930.72	10510	77446.9	[M+Hac-H]-	CCCCCCCCCCCCCCCCCCCCCCCC(=O)O[C@H](COC(=O)CCCCCCCCCCCCCCCC=C)COP([O-])(=O)OCC[N+](C)(C)C	WQMHEJHJXCCFJM-KQCFKWRENA-N	954.802	984.546	555.556	830.003	216.99857 10;258.05243 10;274.96268 21;281.24536 885;363.08102 10;366.19308 21;367.35776 414;378.94711 10;438.96365 31;504.8537 10;559.03461 10;592.43433 92;602.98334 20;624.94617 41;856.68542 1244;857.66864 41;870.73901 31;930.72089 184;	0	-10.9564	120.043	190.169	164.492	0	0	158	60	98	0	50	1	8	0	1	0	0	0	0	0	10516.1	11582.3	13790.7	13365.8	13870.4	15026.2	15260.6	14718.5	14110.4	26793.3	34598.7	47828.3	53053.3	52358.7
	PC 42:2; PC(24:0/18:2); [M+Hac-H]-	1154	13.3381	928.694	12238	92633.4	[M+Hac-H]-	CCCCCCCCCCCCCCCCCCCCCCCC(=O)O[C@H](COC(=O)CCCC\C=C/C\C=C/CCCCCCCC)COP([O-])(=O)OCC[N+](C)(C)C	GBMFRTFMATXOES-MZSXUVNNNA-N	923.731	990.254	777.778	852.078	217.01337 10;261.21988 10;265.21918 21;277.21143 10;279.2308 1359;281.24332 31;322.99072 10;353.99481 10;367.36087 450;486.29395 31;574.42969 31;592.44183 122;851.97223 31;854.67206 1894;855.63348 31;855.66241 61;868.74249 31;928.69543 365;	0	-8.919	79.5486	201.317	163.158	0	0	156	60	96	0	50	1	8	0	1	0	0	0	0	0	10514.1	11558.1	13729.1	13285.1	13786.6	14943.4	15176.8	14615.5	14009.5	26731.1	34369.2	47223.5	52116.2	51328.4
	PE 34:1; PE(16:0/18:1); [M-H]-	1018	10.4247	716.521	9777.67	125726	[M-H]-	CCCCCCCCCCCCCCCC(=O)OC[C@H](COP(O)(=O)OCCN)OC(=O)CCCCCCCCCCCCCCCC=C	IKNRGXRPSIVTCW-SJVFTIDDNA-N	881.543	968.229	750	910.63	140.0087 41;196.03783 61;253.21727 122;253.24197 21;255.22859 573;259.2569 21;267.23517 51;280.3605 22;281.24719 1539;283.26456 112;306.99121 20;328.98178 20;431.73544 10;434.26642 41;452.27435 61;453.27716 10;480.30301 41;653.81927 10;714.26111 10;716.51801 403;	1	-7.5875	57.5702	156.286	130.462	0	0	125	49	76	0	39	1	8	0	1	0	0	0	0	0	8906.84	9665.17	11295.6	11036.1	11553.1	12263.4	11818.2	12332.7	11990.6	21450.7	27635.1	37313.1	40541.9	40794.2
	PE 34:2; PE(16:0/18:2); [M-H]-	987	9.7132	714.506	13112.4	194725	[M-H]-	CCCCCCCCCCCCCCCC(=O)OC[C@H](COP(O)(=O)OCCN)OC(=O)CCCC\C=C/C\C=C/CCCCCCCC	ZLLGGRIORLJMAS-ZZZYJHAFNA-N	923.059	949.539	750	920.012	133.94533 10;140.01236 31;180.22765 10;196.03825 41;253.20209 20;253.21107 102;255.23364 472;274.85513 21;279.23053 1086;281.24542 113;434.26141 31;452.25427 20;452.27826 51;697.44196 10;714.50391 441;	1	-5.5501	30.8036	167.434	129.129	0	0	123	49	74	0	39	1	8	0	1	0	0	0	0	0	8904.8	9640.96	11234.1	10955.3	11469.3	12180.6	11734.4	12229.7	11889.6	21388.6	27405.6	36708.3	39604.8	39763.8
	PE 34:3; PE(16:1/18:2); [M-H]-	962	9.12648	712.494	4454	46967.3	[M-H]-	CCCCCC\C=C/CCCCCCCC(=O)OC[C@H](COP(O)(=O)OCCN)OC(=O)CCCCCCC\C=C/C=C\CCCCCC	UVWWWNGLVXBVIN-CQQIEDJSNA-N	889.374	895.585	625	880.156	139.00378 10;140.01208 31;196.03595 20;253.21519 163;256.57407 10;279.23486 470;450.26944 41;570.51636 20;712.49432 153;	1	-3.7695	14.2091	173.056	127.795	0	0	121	49	72	0	39	1	8	0	1	0	0	0	0	0	8902.77	9616.75	11183.6	10900.8	11413.7	12123	11676.8	12191.3	11871.4	21326.4	27176.1	36187.2	38959.4	39087.3
	PE 35:1; PE(17:0/18:1); [M-H]-	1043	10.9941	730.538	1399	32850.3	[M-H]-	CCCCCCCCCCCCCCCCC(=O)OC[C@H](COP(O)(=O)OCCN)OC(=O)CCCCCCCCCCCCCCCC=C	CJIYBLCHNGQIQJ-WHUAGQPENA-N	839.522	951.214	750	885.047	137.09573 2;141.01917 6;168.04073 4;253.20625 4;255.23331 45;256.23065 6;269.24591 57;280.3678 4;281.24976 116;283.26239 6;295.26578 4;319.90616 2;340.31845 2;448.27731 4;458.81876 2;466.29013 10;474.35648 4;478.30139 4;483.24542 2;506.93854 4;522.922 4;730.51538 20;730.54211 45;730.68323 4;	1	-7.8755	62.0235	159.198	133.556	0	0	128	50	78	0	40	1	8	0	1	0	0	0	0	0	9053.13	9833.65	11489.4	11232.9	11749.8	12460.1	12015	12529.4	12187.3	21936.4	28288.1	38226.6	41548.7	41801
	PE 35:2; PE(17:1/18:1); [M-H]-	1003	10.0718	728.52	3707.67	65464.9	[M-H]-	CCCCCCC\C=C/CCCCCCCC(=O)OC[C@H](COP(O)(=O)OCCN)OC(=O)CCCCCCCCCCCCCCCC=C	BZMIZWPOOJZFAL-ZTUSTWJTNA-N	965.42	974.555	375	839.466	140.01373 31;224.0656 10;253.20819 41;255.27357 21;264.91498 10;267.23044 626;269.24792 41;279.23218 51;280.23044 42;281.24942 480;647.5163 21;728.52136 247;	1	-5.7445	32.9993	166.774	132.222	0	0	126	50	76	0	40	1	8	0	1	0	0	0	0	0	9051.1	9809.44	11438.9	11177.3	11693.3	12403.6	11958.4	12472.9	12130.8	21874.3	28058.6	37705.5	40872.2	41093.4
	PE 36:1; PE(18:0/18:1); [M-H]-	1073	11.699	744.554	8544.78	142500	[M-H]-	CCCCCCCCCCCCCCCCCC(=O)OC[C@H](COP(O)(=O)OCCN)OC(=O)CCCCCCCCCCCCCCCC=C	ILFFPIJZLJOIBI-BMUACLJHNA-N	891.937	930.448	750	913.79	140.01364 25;181.69252 5;196.03969 25;255.2262 15;281.24466 1213;283.25964 405;309.28214 36;462.29465 25;480.30273 66;744.56299 393;	1	-8.1635	66.6427	162.109	136.649	0	0	131	51	80	0	41	1	8	0	1	0	0	0	0	0	9199.43	10002.1	11683.1	11429.6	11946.6	12656.9	12211.8	12726.2	12384.1	22422.1	28941.1	39140.2	42555.5	42807.8
	PE 36:2; PE(18:1/18:1); [M-H]-	1024	10.5659	742.537	50156.9	763747	[M-H]-	NCCOP(O)(=O)OC[C@@H](COC(=O)CCCCCCCCCCCCCCCC=C)OC(=O)CCCCCCCCCCCCCCCC=C	CIRUSOHZQWDHDE-BMUACLJHNA-N	921.337	962.002	1000	980.913	76.86275 10;124.47239 10;140.00714 71;196.03596 184;253.21291 31;268.60721 10;279.23715 51;280.37009 71;281.21655 30;281.24496 7972;309.2775 31;460.26157 20;460.2858 133;478.25201 21;478.28595 318;742.53973 2029;	1	-6.6757	44.565	164.987	135.316	0	0	129	51	78	0	41	1	8	0	1	0	0	0	0	0	9197.4	9977.92	11643.7	11399.3	11918.3	12628.6	12183.5	12697.9	12355.8	22359.9	28711.6	38702.7	42139.6	42454
	PE 36:3; PE(18:1/18:2); [M-H]-	994	9.85998	740.52	32264.5	352831	[M-H]-	CCCCCCCCCCC\C=C/CCCCC(=O)OC[C@H](COP(O)(=O)OCCN)OC(=O)CCCCCCC\C=C/C=C\CCCCCC	LOSFLTFZNPARED-KNXTWLMKNA-N	946.354	994.55	1000	973.39	140.01056 71;194.51974 10;196.04001 122;259.1958 10;261.22156 31;279.07224 34;279.23254 4490;280.05841 20;280.24026 41;281.24979 2483;307.26593 31;355.43719 10;458.26593 61;460.27985 61;476.26697 61;478.29224 153;740.52264 1475;	1	-4.3455	18.8834	178.879	133.982	0	0	127	51	76	0	41	1	8	0	1	0	0	0	0	0	9195.36	9953.7	11571	11294.3	11807.2	12516.5	12070.4	12566.7	12237.7	22297.8	28482.1	38014.3	40973	41100.9
	PE 36:4; PE(16:0/20:4); [M-H]-	987	9.7132	738.507	7913.11	79537	[M-H]-	CCCCCCCCCCCCCCCC(=O)OC[C@H](COP(O)(=O)OCCN)OC(=O)CCC\C=C/C\C=C/C\C=C/C\C=C/CCCCC	DRIVXEVMDWCWLI-TVTABPEENA-N	937.462	956.092	750	908.019	78.96133 20;189.47937 10;205.1989 41;214.06288 10;246.97398 41;246.98508 41;255.23106 416;256.25101 10;259.23895 82;285.22983 21;289.51382 10;301.20172 21;303.23282 796;328.98975 51;410.98163 20;434.26974 20;452.28076 82;482.28152 20;736.1828 10;738.51617 336;	1	-3.3377	11.1402	186.156	132.649	0	0	125	51	74	0	41	1	8	0	1	0	0	0	0	0	9193.33	9929.49	11520.6	11237.8	11751.7	12465	11998.7	12525.3	12206.4	22235.6	28252.6	37493.2	40265.4	40424.4
	PE 36:4; PE(18:2/18:2); [M-H]-	969	9.29127	738.504	7154.33	68931.3	[M-H]-	CCCCCC\C=C/C=C\CCCCCCCC(=O)OC[C@H](COP(O)(=O)OCCN)OC(=O)CCCCCCC\C=C/C=C\CCCCCC	CMCPQFKZYMRAKT-PDLZYUPINA-N	910.356	930.692	800	906.632	196.0341 41;230.18378 10;246.9785 41;256.25562 10;279.23499 1062;328.97449 20;410.98462 31;450.28757 10;474.81799 10;476.26111 41;688.53412 41;736.55829 21;738.51642 259;	1	-3.3017	10.9012	183.375	132.649	0	0	125	51	74	0	41	1	8	0	1	0	0	0	0	0	9193.33	9929.49	11520.6	11239.8	11752.7	12461	12013.8	12528.3	12208.3	22235.6	28252.6	37493.2	40327.5	40455.5
	PE 38:2; PE(18:1/20:1); [M-H]-	1077	11.7929	770.569	4388	75535.8	[M-H]-	CCCCCCCC\C=C/CCCCCCCCCC(=O)O[C@H](COC(=O)CCCCCCCCCCCCCCCC=C)COP(O)(=O)OCCN	MOPKLVOBMIJLDQ-IOZMROMBNA-N	974.822	977.359	625	895.588	100.92975 15;140.00546 10;178.02162 5;196.03595 25;248.93358 5;280.36298 15;280.40787 21;281.24966 457;283.26706 15;307.26086 10;309.2775 286;336.24133 5;476.7843 5;486.96545 5;506.32239 31;770.57184 273;	1	-6.6085	43.6723	175.508	141.503	0	0	135	53	82	0	43	1	8	0	1	0	0	0	0	0	9489.99	10314.9	12020	11767.6	12283.5	12993.8	12548.7	13063.2	12721	23331.3	30017.6	40446.2	43892.6	44113.8
	PE 38:3; PE(18:0/20:3); [M-H]-	1051	11.1819	768.557	2043.56	35488.8	[M-H]-	CCCCCCCCCCCCCCCCCC(=O)OC[C@H](COP(O)(=O)OCCN)OC(=O)CCC\C=C/C\C=C/C\C=C/CCCCCCCC	ZXGWUCRPMYBWGO-CELPVUPSNA-N	910.341	926.524	375	806.748	283.26215 122;305.24573 316;768.51233 61;768.54364 143;	1	-5.3079	28.1738	185.53	140.169	0	0	133	53	80	0	43	1	8	0	1	0	0	0	0	0	9487.96	10290.7	11958.5	11686.8	12200.7	12913.1	12447.8	12963.3	12629.2	23269.1	29788.1	39841.4	42955.5	43114.5
	PE 38:4; PE(18:0/20:4); [M-H]-	1030	10.7069	766.537	35162.2	453517	[M-H]-	CCCCCCCCCCCCCCCCCC(=O)OC[C@H](COP(O)(=O)OCCN)OC(=O)CCC\C=C/C\C=C/C\C=C/C\C=C/CCCCC	ANRKEHNWXKCXDB-GBRUZJNVNA-N	941.287	998.856	1000	982.152	78.95889 17;122.00063 10;137.21132 3;140.01215 41;196.03592 71;205.19473 58;210.5 3;214.04831 14;217.00432 7;231.21443 17;259.23877 201;282.37469 14;283.26456 1213;285.22955 17;301.21616 10;302.27991 20;303.1539 14;303.23007 2506;304.09802 10;305.24576 10;394.98361 3;426.23807 10;462.29474 48;480.30591 258;482.25919 31;500.26007 20;764.11792 10;764.17249 17;766.54199 1278;	1	-3.9137	15.317	191.979	138.836	0	0	131	53	78	0	43	1	8	0	1	0	0	0	0	0	9485.92	10266.4	11908	11631.3	12145.2	12858.5	12392.2	12918.8	12599.9	23207	29558.6	39320.3	42279	42438
	PE 38:5; PE(18:1/20:4); [M-H]-	991	9.80735	764.52	18275.5	203224	[M-H]-	CCCCCCCCCC\C=C/CCCCCC(=O)OC[C@H](COP(O)(=O)OCCN)OC(=O)CCC\C=C/C\C=C/C\C=C/C\C=C/CCCCC	MKOJFOXMAAAUBP-FKIVAZIDNA-N	952.955	997.243	1000	963.811	78.96397 20;140.00568 20;196.03825 82;219.14471 10;255.23138 61;259.24384 163;267.20575 10;279.23526 21;281.25015 866;285.2254 21;292.85138 10;303.20367 42;303.23318 1624;329.24356 112;460.28961 61;478.29294 163;482.26965 51;491.97986 10;500.26447 31;682.83716 10;764.53345 884;	1	-1.7827	3.17802	199.555	137.502	0	0	129	53	76	0	43	1	8	0	1	0	0	0	0	0	9483.89	10242.2	11857.5	11575.7	12088.6	12802	12335.7	12862.3	12525.2	23144.8	29329.2	38799.2	41602.4	41730.4
	PE 40:4; PE(18:0/22:4); [M-H]-	1071	11.652	794.564	1988.89	31397	[M-H]-	CCCCCCCCCCCCCCCCCC(=O)OC[C@H](COP(O)(=O)OCCN)OC(=O)CCCCC\C=C/C\C=C/C\C=C/C\C=C/CCCCC	HNFSZKRUPTYBOQ-FKLOOIQTNA-N	904.483	913.463	875	847.513	118.96939 2;139.00192 1;140.01189 3;141.01712 4;156.97772 1;196.03168 4;233.22458 2;246.99123 2;263.59818 1;279.22964 3;281.25635 2;283.26425 45;287.27518 6;301.96075 2;325.21219 1;326.27161 4;328.97629 3;330.23666 2;331.26056 117;352.95624 1;356.92249 1;382.95053 2;397.0134 1;404.8934 2;405.01834 1;410.98935 2;426.91385 1;460.79688 1;462.3035 4;464.32932 2;466.93564 3;480.31174 11;510.29507 3;54…	1	-4.4897	20.1574	197.802	145.023	0	0	137	55	82	0	45	1	8	0	1	0	0	0	0	0	9778.52	10603.4	12295.4	12024.8	12538.7	13252.1	12803.9	13328.4	12984.3	24178.3	30864.6	41147.4	44292.6	44451.6
	PE 40:6; PE(18:0/22:6); [M-H]-	1022	10.5188	790.535	23245.5	283592	[M-H]-	CCCCCCCCCCCCCCCCCC(=O)OC[C@H](COP(O)(=O)OCCN)OC(=O)CC\C=C/C\C=C/C\C=C/C\C=C/C\C=C/C\C=C/CC	XYYHNDVKALDFHQ-XTOQWGMANA-N	971.714	999.017	1000	971.126	140.01222 41;177.15858 41;196.03403 71;214.05048 10;229.19568 51;283.23145 51;283.26233 1140;286.80945 21;309.23282 73;325.21265 21;327.23364 1178;462.28583 51;480.27209 20;480.30612 235;506.27145 31;524.27472 31;730.59912 10;788.08838 10;790.5462 1159;	1	-2.2449	5.03958	209.16	142.356	0	0	133	55	78	0	45	1	8	0	1	0	0	0	0	0	9774.45	10555	12194.5	11913.7	12438.7	13150.1	12705	13236.5	12870.3	24054	30405.7	40105.1	42939.5	43182.2
	PG 34:1; PG(16:0/18:1); [M-H]-	943	8.68185	747.514	9017.22	72150.3	[M-H]-	CCCCCCCCCCCCCCCC(=O)OC[C@H](COP(O)(=O)OC[C@@H](O)CO)OC(=O)CCCCCCCCC\C=C/CCCCCC	ADYWCMPUNIVOEA-BEVGHQLBNA-N	854.563	945.394	857.143	917.457	152.99228 41;171.00209 31;253.21288 41;255.23318 492;256.06116 21;263.6192 21;281.24728 1329;391.2294 51;465.26077 41;483.27945 61;491.28436 71;687.53027 51;745.19116 32;747.52722 989;	1	-7.1654	51.343	165.29	133.393	0	0	128	51	77	0	40	0	10	0	1	0	0	0	0	0	9367.86	10041.7	11880.4	11778.8	12281.1	13404.8	12806.6	12756.5	12602.1	22094.8	28447.9	38510.6	41786.9	41681.8
	PG 36:2; PG(18:1/18:1); [M-H]-	933	8.44675	773.53	3430.78	32322.9	[M-H]-	CCCCCC\C=C/CCCCCCCCCC(=O)OC[C@H](COP(O)(=O)OC[C@@H](O)CO)OC(=O)CCCCCCCCC\C=C/CCCCCC	SOLXJHKVRWSNJX-BMRYCAQHNA-N	980.21	982.364	750	903.842	242.22079 5;269.23227 5;279.22809 20;281.25003 744;283.25555 20;309.2804 20;491.27902 15;686.48132 15;773.53735 337;	1	-5.6104	31.4766	178.689	138.247	0	0	132	53	79	0	42	0	10	0	1	0	0	0	0	0	9658.42	10354.4	12217.4	12116.8	12618	13741.7	13143.6	13093.4	12950.2	23004	29524.4	39816.6	43123.9	42987.8
	PG 36:3; PG(18:1/18:2); [M-H]-	923	8.21173	771.514	3443.89	25401.2	[M-H]-	CCCCCC\C=C/CCCCCCCCCC(=O)OC[C@H](COP(O)(=O)OC[C@@H](O)CO)OC(=O)CCCCCCC\C=C/C=C\CCCCCC	YPZRGWKJDFWDEC-UPQXALBZNA-N	980.269	980.285	571.429	868	141.01874 5;279.23209 557;281.24698 455;491.29041 15;771.50812 323;	1	-4.5666	20.8538	183.184	136.913	0	0	130	53	77	0	42	0	10	0	1	0	0	0	0	0	9656.38	10330.2	12166.9	12062.3	12563.5	13686.2	13087	13036.9	12893.6	22941.8	29294.9	39295.5	42478.5	42342.4
	PG 36:4; PG(18:2/18:2); [M-H]-	913	7.97677	769.495	2850.33	22203.4	[M-H]-	CCCCCC\C=C/C=C\CCCCCCCC(=O)OC[C@H](COP(O)(=O)OC[C@@H](O)CO)OC(=O)CCCCCCC\C=C/C=C\CCCCCC	MUGKUHMGJKZQNV-IHIMNWLHNA-N	973.38	975.945	750	875.342	141.0226 10;152.99426 10;261.23798 3;278.3566 17;279.23068 765;281.24557 14;415.22119 10;433.23914 10;483.29636 3;507.27356 17;769.50909 261;	1	-3.5228	12.4101	187.68	135.579	0	0	128	53	75	0	42	0	10	0	1	0	0	0	0	0	9654.35	10306	12116.4	12007.8	12509	13630.6	13030.5	12980.3	12837.1	22879.7	29065.4	38774.4	41833	41696.9
	PG 40:7; PG(18:1/22:6); [M-H]-	920	8.1414	819.518	3076.44	25274	[M-H]-	CCCCCC\C=C/CCCCCCCCCC(=O)O[C@H](COC(=O)CC\C=C/C\C=C/C\C=C/C\C=C/C\C=C/C\C=C/CC)COP(O)(=O)OC[C@@H](O)CO	WOOJFJAPBRHLEE-SJWIJTSXNA-N	746.742	770.575	428.571	804.119	141.02238 5;171.00583 5;221.40831 5;231.21678 5;241.01216 31;241.21373 36;265.22787 5;279.22797 36;281.24518 265;283.24832 56;315.0491 5;327.22635 143;377.21048 15;539.2724 25;627.51764 25;759.61774 15;819.51648 424;	1	-0.335	0.112225	221.041	143.953	0	0	134	57	77	0	46	0	10	0	1	0	0	0	0	0	10233.4	10907.2	12739.9	12626.1	13138.5	14263.2	13665.1	13643.2	13471.8	24635.9	30989	40865.2	43768.5	43716
	PG 40:8; PG(18:2/22:6); [M-H]-	911	7.92968	817.495	1469.89	12416.8	[M-H]-	CCCCCC\C=C/C=C\CCCCCCCC(=O)O[C@H](COC(=O)CC\C=C/C\C=C/C\C=C/C\C=C/C\C=C/C\C=C/CC)COP(O)(=O)OC[C@@H](O)CO	LRJKLOFAMWRWPS-GYDGBXGQNA-N	821.877	838.054	1000	882.728	113.99605 2;121.09823 2;141.0173 3;152.99222 4;175.58813 1;189.15894 1;203.18051 2;209.0368 1;229.18927 5;249.17638 2;251.19844 2;259.24802 3;267.22845 2;275.15662 1;278.37024 2;279.23019 151;283.23868 30;303.22791 19;327.23132 65;329.2381 2;352.94907 2;430.92126 1;444.95877 2;445.9892 1;463.23038 2;481.23178 2;489.26038 5;489.93475 3;507.2854 3;516.83234 2;537.26215 3;555.28473 3;571.94653 3;653…	1	0.7088	0.502397	225.536	142.619	0	0	132	57	75	0	46	0	10	0	1	0	0	0	0	0	10231.4	10883	12689.4	12571.6	13083.9	14207.7	13608.6	13586.6	13415.2	24573.7	30759.5	40344.1	43123	43070.5
	PG 44:12; PG(22:6/22:6); [M-H]-	908	7.85897	865.501	2474.89	18061.2	[M-H]-	CC\C=C/C\C=C/C\C=C/C\C=C/C\C=C/C\C=C/CCC(=O)OC[C@H](COP(O)(=O)OC[C@@H](O)CO)OC(=O)CC\C=C/C\C=C/C\C=C/C\C=C/C\C=C/C\C=C/CC	XACKZSRNTPEYBU-HPMNRRNONA-N	937.834	960.574	750	920.648	151.14767 3;191.17662 7;219.14839 3;229.1998 20;249.18956 7;283.24323 85;327.22852 316;328.22729 7;537.25848 10;548.97815 3;865.51373 265;	1	4.9404	24.4076	263.393	149.659	0	0	136	61	75	0	50	0	10	0	1	0	0	0	0	0	10808.5	11460.1	13262.4	13135.5	13658.9	14784.7	14186.6	14181.8	13975.2	26267.8	32453.6	41913.8	44413	44444.2
	PI 32:1; PI(16:0/16:1); [M-H]-	926	8.28225	807.501	1612.22	14366.6	[M-H]-	CCCCCCCCCCCCCCCC(=O)OC[C@H](COP(O)(=O)O[C@H]1C(O)C(O)C(O)[C@@H](O)C1O)OC(=O)CCCCC\C=C/CCCCCCCC	NAPSSEMPIYYNDM-XKQVRFKJNA-N	922.399	936.453	666.667	890.749	142.01611 5;152.99577 15;241.00995 31;253.21082 36;255.23112 76;256.22849 15;283.2554 10;297.03854 15;391.21872 20;551.62012 5;553.25842 20;575.99988 5;720.45654 25;804.98694 5;807.49902 259;	1	-8.2455	67.9883	174.726	137.559	0	0	132	55	77	0	41	0	13	0	1	0	0	0	0	0	10280	10918.7	13874.7	15386.9	16177.9	16530.6	14985.8	14365	14041.8	23167.5	30104.9	42275.4	47640.7	47395.8
	PI 32:2; PI(16:1/16:1); [M-H]-	914	8.00035	805.481	3083.67	24107.6	[M-H]-	CCCCCCCC\C=C/CCCCCC(=O)OC[C@H](COP(O)(=O)O[C@H]1C(O)C(O)C(O)[C@@H](O)C1O)OC(=O)CCCCC\C=C/CCCCCCCC	IYPCAYDDURMGHK-CUGIUTCRNA-N	913.248	926.472	1000	923.22	76.36858 3;152.99397 20;223.00046 25;241.00987 102;251.20293 25;253.21747 219;255.22655 28;259.01636 10;267.23538 8;283.05112 3;297.03604 18;315.04398 10;388.01007 3;389.20059 43;391.22977 15;407.22876 8;551.25885 59;553.2749 15;569.26361 13;569.28375 13;579.29956 8;802.94635 8;805.4953 633;	1	-6.1145	37.3871	182.301	136.225	0	0	130	55	75	0	41	0	13	0	1	0	0	0	0	0	10278	10894.5	13824.2	15331.3	16121.4	16474.1	14929.2	14308.4	13967.1	23105.3	29875.5	41754.3	46964.2	46688.2
	PI 34:1; PI(18:0/16:1); [M-H]-	943	8.68185	835.528	19428	197425	[M-H]-	CCCCCCCCCCCCCCCCCC(=O)O[C@H](COC(=O)CCCCCCC\C=C/CCCCCC)COP(O)(=O)O[C@H]1C(O)C(O)C(O)[C@@H](O)C1O	TVDFSQJMXQJSTQ-PTGNZISXNA-N	896.195	940.304	888.889	894.39	78.95766 36;96.96492 10;152.9942 82;218.19731 5;223.00069 71;241.01009 286;253.21545 291;255.22902 112;259.01657 31;281.2453 117;283.26266 484;284.27048 138;297.03625 56;307.58286 5;315.04916 36;327.22897 31;328.23032 20;368.35376 5;389.20078 20;391.22156 46;419.25287 178;420.25891 76;437.2627 51;438.28125 61;463.21838 31;464.23022 36;551.2688 46;553.28162 61;579.2962 25;581.31189 122;599.30981 3…	1	-8.8215	77.8189	180.549	143.746	0	0	138	57	81	0	43	0	13	0	1	0	0	0	0	0	10572.6	11255.7	14262.1	15780.4	16571.4	16924.1	15379.3	14758.5	14464.5	24138.9	31410.9	44102.5	49654.3	49409.4
	PI 34:2; PI(16:1/18:1); [M-H]-	929	8.35282	833.515	16565.5	150734	[M-H]-	CCCCCC\C=C/CCCCCCCCCC(=O)O[C@H](COC(=O)CCCCCCC\C=C/CCCCCC)COP(O)(=O)O[C@H]1C(O)C(O)C(O)[C@@H](O)C1O	KUIWITMEUHJWDB-QWVQJXHWNA-N	880.095	939.175	1000	954.457	75.57042 2;78.95872 12;91.45147 2;96.97723 6;133.83896 4;134.98409 6;141.01401 6;152.99577 41;223.00055 43;241.00778 210;253.21759 147;255.23116 135;256.23303 4;259.021 27;279.23032 171;281.24521 228;282.24942 22;284.27277 4;295.2684 12;297.03375 35;310.92026 2;315.0416 14;327.22894 12;328.23538 8;333.05386 4;385.31888 2;389.20914 31;391.21881 59;409.24173 10;415.2207 8;417.24158 86;418.24808 16;…	1	-6.6905	44.7628	188.125	142.413	0	0	136	57	79	0	43	0	13	0	1	0	0	0	0	0	10570.6	11231.5	14211.6	15724.8	16514.9	16867.6	15322.8	14702	14419.1	24076.7	31181.4	43581.4	48977.8	48701.8
	PI 35:2; PI(17:0/18:2); [M-H]-	937	8.54078	847.532	2249.44	21447.6	[M-H]-	CCCCCCCCCCCCCCCCC(=O)OC[C@H](COP(O)(=O)O[C@H]1C(O)C(O)C(O)[C@@H](O)C1O)OC(=O)CCCCCCC\C=C/C=C\CCCCCC	ISBLGKOCFUCRIQ-XPGWGDSCNA-N	924.614	935.198	777.778	911.454	110.97779 5;152.99417 15;204.97879 5;240.99695 10;241.01009 66;246.97418 5;253.21544 31;269.25079 77;279.23041 46;279.27759 10;295.2709 15;297.02411 10;405.24954 31;567.28253 26;577.27734 20;847.54279 446;	1	-8.0657	65.0555	187.956	145.506	0	0	139	58	81	0	44	0	13	0	1	0	0	0	0	0	10716.9	11400	14405.3	15922.6	16713.7	17065.4	15519.5	14898.7	14604.7	24562.4	31834.4	44495	50015.6	49770.8
	PI 36:1; PI(18:0/18:1); [M-H]-	964	9.17355	863.563	15608.1	144132	[M-H]-	CCCCCCCCCCCCCCCCCC(=O)OC[C@H](COP(O)(=O)O[C@H]1C(O)C(O)C(O)[C@@H](O)C1O)OC(=O)CCCCCCCCC\C=C/CCCCCC	MUJMXDBEFHRNRO-IUMVGSNKNA-N	923.12	941.099	888.889	930.082	152.99414 41;216.99628 10;222.99643 71;241.00348 102;241.00787 265;259.02335 51;281.25 372;283.2674 441;297.03137 61;309.26544 10;417.23868 41;419.25867 184;437.26566 31;579.29968 51;581.31195 173;599.30298 20;599.32721 41;863.56866 2882;	1	-9.3975	88.313	186.372	149.933	0	0	144	59	85	0	45	0	13	0	1	0	0	0	0	0	10865.2	11592.6	14649.5	16173.9	16965	17317.7	15772.8	15152	14858	25110.2	32716.9	45929.6	51667.9	51423
	PI 36:2; PI(18:1/18:1); [M-H]-	947	8.77565	861.548	22341.1	228613	[M-H]-	CCCCCC\C=C/CCCCCCCCCC(=O)OC[C@H](COP(O)(=O)O[C@H]1C(O)C(O)C(O)[C@@H](O)C1O)OC(=O)CCCCCCCCC\C=C/CCCCCC	HJXLLSHIQZPQLZ-MVOJUYHHNA-N	903.009	932.912	1000	955.06	152.99583 31;223.00053 46;241.00775 127;253.22203 20;255.24237 10;279.23965 20;281.24985 347;283.26248 20;286.02396 5;297.03848 25;309.28015 25;320.15619 5;417.21246 10;417.2384 71;551.25525 10;579.30267 107;597.2973 15;689.53766 15;861.55396 1188;	1	-7.2665	52.802	193.948	148.6	0	0	142	59	83	0	45	0	13	0	1	0	0	0	0	0	10863.2	11568.4	14599.1	16118.3	16908.4	17261.1	15716.3	15095.5	14812.6	25048.1	32487.4	45408.5	50991.4	50715.4
	PI 36:3; PI(18:1/18:2); [M-H]-	931	8.39978	859.53	7761.89	82755.7	[M-H]-	CCCCCC\C=C/CCCCCCCCCC(=O)OC[C@H](COP(O)(=O)O[C@H]1C(O)C(O)C(O)[C@@H](O)C1O)OC(=O)CCCCCCC\C=C/C=C\CCCCCC	MYKVRWJKEDGROT-IJEKAGIQNA-N	921.602	949.896	888.889	920.7	78.96124 20;152.98172 7;152.99393 27;217.07915 3;223.00456 34;241.01193 187;243.01826 10;255.22865 17;256.22598 10;259.0253 14;279.23239 190;281.2449 241;293.26392 3;297.03586 44;300.30594 3;303.23016 14;304.23596 17;307.25836 10;313.03336 3;391.22668 10;415.23453 34;417.23526 92;435.24631 10;553.27441 10;555.27094 14;577.26984 24;579.29559 85;597.30048 31;772.48083 7;856.82208 7;859.47577 27;859…	1	-6.2227	38.722	198.443	147.266	0	0	140	59	81	0	45	0	13	0	1	0	0	0	0	0	10861.1	11544.2	14548.6	16063.8	16853.9	17205.6	15659.7	15038.9	14756	24985.9	32257.9	44887.4	50345.9	50070
	PI 36:4; PI(16:0/20:4); [M-H]-	928	8.32932	857.516	14168.1	107235	[M-H]-	CCCCCCCCCCCCCCCC(=O)O[C@H](COC(=O)CCC\C=C/C\C=C/C\C=C/C\C=C/CCCCC)COP(O)(=O)O[C@H]1C(O)C(O)C(O)[C@@H](O)C1O	WPXXYOUAQYYXER-IBWKDMHFNA-N	911.549	921.588	1000	952.511	78.96255 14;152.99055 58;205.19485 17;222.99631 99;241.00993 347;255.23335 414;259.02094 31;259.23901 41;277.11926 3;297.03363 61;303.23041 518;315.04651 27;391.22418 207;409.23581 24;439.22095 34;553.27484 190;571.28864 68;601.2699 48;619.29089 14;854.81244 17;857.45068 14;857.52917 3081;857.64075 13;	1	-5.2149	27.1952	205.72	145.933	0	0	138	59	79	0	45	0	13	0	1	0	0	0	0	0	10859.1	11520	14498.1	16007.3	16798.3	17154.1	15588.1	14979.4	14708.6	24923.7	32028.5	44366.3	49638.3	49393.4
	PI 37:4; PI(17:0/20:4); [M-H]-	937	8.54078	871.528	3747.67	29909.3	[M-H]-	CCCCCCCCCCCCCCCCC(=O)O[C@H](COC(=O)CCC\C=C/C\C=C/C\C=C/C\C=C/CCCCC)COP(O)(=O)O[C@H]1C(O)C(O)C(O)[C@@H](O)C1O	AOHOMAAEEWEQBG-PTTTWWRWNA-N	918.236	926.893	888.889	911.981	142.02971 5;216.91525 5;222.99646 25;234.99342 5;241.00789 76;269.24615 92;297.03381 15;301.22156 5;303.23059 97;405.24384 66;567.29596 82;585.31628 20;601.26666 15;871.54004 684;	1	-5.5029	30.2819	208.631	149.026	0	0	141	60	81	0	46	0	13	0	1	0	0	0	0	0	11005.4	11688.5	14691.8	16204	16995.1	17350.8	15784.9	15176.2	14905.4	25409.4	32681.5	45279.8	50645.1	50400.2
	PI 38:1; PI(18:0/20:1); [M-H]-	992	9.81307	891.595	2554.78	35510.7	[M-H]-	CCCCCCCCCCCCCCCCCC(=O)OC[C@H](COP(O)(=O)O[C@H]1C(O)C(O)C(O)[C@@H](O)C1O)OC(=O)CCCCCCCCC\C=C/CCCCCCCC	LTAQEXVIISNEHI-HEHLIWEVNA-N	930.782	938.979	555.556	810.782	223.00705 15;241.00797 36;281.25244 15;283.26749 56;305.10339 5;309.27795 56;419.25876 25;581.30518 36;817.54211 20;891.61182 510;	1	-9.9735	99.4707	192.195	156.121	0	0	150	61	89	0	47	0	13	0	1	0	0	0	0	0	11157.8	11929.6	15036.9	16567.4	17358.5	17711.2	16166.3	15545.5	15240.5	26081.6	34022.9	47756.7	53681.5	53436.6
	PI 38:4; PI(18:0/20:4); [M-H]-	947	8.77565	885.548	119129	941208	[M-H]-	CCCCCCCCCCCCCCCCCC(=O)OC[C@H](COP(O)(=O)O[C@H]1C(O)C(O)C(O)[C@@H](O)C1O)OC(=O)CCC\C=C/C\C=C/C\C=C/C\C=C/CCCCC	KRTOMQDUKGRFDJ-LAORUPBUNA-N	898.983	958.247	1000	969.08	73.72349 10;78.9612 112;96.96886 82;152.99568 238;205.1927 31;222.99828 372;241.00978 1746;259.02533 184;259.24341 194;282.37723 41;283.26233 2530;284.27252 32;297.03836 317;303.23026 2164;304.23111 51;315.04636 153;419.25543 1161;437.27414 82;439.22076 153;581.26727 63;581.31494 1111;599.31641 354;601.26624 218;619.29071 51;882.75171 102;882.83557 41;885.55444 19713;	1	-5.7909	33.5345	211.543	152.12	0	0	144	61	83	0	47	0	13	0	1	0	0	0	0	0	11151.7	11857	14885.6	16400.8	17191.8	17547.6	15981.6	15372.9	15091	25895.1	33334.5	46193.4	51651.9	51407
	PI 38:5; PI(18:1/20:4); [M-H]-	930	8.37627	883.535	13226.6	118463	[M-H]-	CCCCCC\C=C/CCCCCCCCCC(=O)O[C@H](COC(=O)CCC\C=C/C\C=C/C\C=C/C\C=C/CCCCC)COP(O)(=O)O[C@H]1C(O)C(O)C(O)[C@@H](O)C1O	ZNKMZGVZAZCFHT-VHZOVGCHNA-N	909.363	851.722	888.889	936.918	78.95875 17;89.36524 3;96.96613 10;152.99396 37;223.00037 71;241.01195 320;255.22865 31;259.01849 37;259.24109 41;281.24728 391;282.24677 10;297.04071 61;303.23019 427;304.23596 10;315.03876 27;329.25067 27;331.26105 14;332.25311 10;391.21829 14;400.84967 3;417.23816 190;435.25513 27;439.22061 27;553.26776 17;579.2854 204;597.30389 61;601.27631 37;627.30115 10;796.48517 10;880.73999 17;883.45563 …	1	-3.6599	13.3949	219.119	150.786	0	0	142	61	81	0	47	0	13	0	1	0	0	0	0	0	11149.7	11832.7	14835.1	16345.2	17135.3	17491	15925.1	15316.4	15056.6	25832.9	33105	45672.3	50975.4	50699.4
	PI 38:6; PI(16:0/22:6); [M-H]-	926	8.28225	881.516	2390.78	25768.8	[M-H]-	CCCCCCCCCCCCCCCC(=O)O[C@H](COC(=O)CC\C=C/C\C=C/C\C=C/C\C=C/C\C=C/C\C=C/CC)COP(O)(=O)O[C@H]1C(O)C(O)C(O)[C@@H](O)C1O	CRCOAJDIFXUUSC-KZMYAOIGNA-N	919.681	937.351	666.667	880.611	152.99054 10;202.88103 5;231.21461 5;241.00557 61;253.20633 5;255.22887 61;279.23029 20;283.23877 20;303.23291 25;315.08414 5;327.23398 31;391.2215 46;551.54059 5;553.27838 31;577.27393 15;625.28558 15;881.52441 509;	1	-3.5461	12.5748	222.901	149.453	0	0	140	61	79	0	47	0	13	0	1	0	0	0	0	0	11147.6	11808.5	14784.6	16289.7	17091.9	17445.7	15900.8	15308.2	14986.1	25770.8	32875.5	45151.1	50298.8	50137.6
	PI 40:4; PI(18:0/22:4); [M-H]-	964	9.17355	913.581	1151.56	11895.7	[M-H]-	CCCCCCCCCCCCCCCCCC(=O)OC[C@H](COP(O)(=O)O[C@H]1C(O)C(O)C(O)[C@@H](O)C1O)OC(=O)CCCCC\C=C/C\C=C/C\C=C/C\C=C/CCCCC	YHRFCKNOQBDBPJ-CWGPAQIYNA-N	924.077	930.712	444.445	824.41	223.00027 10;259.01611 10;283.26218 41;331.26093 41;581.31104 31;831.69 10;912.62238 21;913.586 384;	1	-6.3669	40.5374	217.366	158.307	0	0	150	63	87	0	49	0	13	0	1	0	0	0	0	0	11444.3	12193.9	15273	16794.3	17585.4	17941.1	16393.2	15782.5	15475.5	26866.5	34640.4	48020.5	53665.5	53420.6
	PI 40:6; PI(18:0/22:6); [M-H]-	944	8.70542	909.543	9652.33	81339	[M-H]-	CCCCCCCCCCCCCCCCCC(=O)O[C@H](COC(=O)CC\C=C/C\C=C/C\C=C/C\C=C/C\C=C/C\C=C/CC)COP(O)(=O)O[C@H]1C(O)C(O)C(O)[C@@H](O)C1O	QSUYYEJLNWCMIO-SKDPDXSRNA-N	928.058	964.173	777.778	875.672	152.99402 51;204.99066 10;223.00461 61;241.01198 235;283.24802 216;283.26703 277;288.22583 10;327.2132 31;327.22852 143;419.22339 20;419.24362 133;463.23898 51;581.30762 153;599.32275 61;625.28455 51;909.55139 2206;	1	-4.1221	16.9917	228.724	155.64	0	0	146	63	83	0	49	0	13	0	1	0	0	0	0	0	11440.2	12145.5	15172	16683.2	17485.4	17839.2	16294.4	15701.7	15379.6	26742.1	34181.5	46978.2	52312.4	52151.2
	Plasmenyl-PC 34:0; PC(e18:1/16:0); [M+Hac-H]-	1039	10.9003	804.613	1935.11	31308.7	[M+Hac-H]-	CCCCCCCCCCCCCCCC\C=C/OC[C@H](COP([O-])(=O)OCC[N+](C)(C)C)OC(=O)CCCCCCCCCCCCCCC	OIICTMOQBYZCDA-DGKPZPLLNA-N	929.341	961.432	833.333	917.642	255.23088 209;256.22824 5;281.24484 61;282.2467 8;283.25748 10;297.27658 10;327.21313 5;327.23355 13;474.33469 18;492.34497 33;730.57983 176;731.59088 8;804.52869 18;804.56873 15;804.62073 23;804.64478 13;	0	-9.7476	95.0157	165.878	140.275	0	0	135	51	84	0	42	1	7	0	1	0	0	0	0	0	9091.79	10066.5	11835.2	11400.5	11877.8	12806.9	13011	12033.8	11350.9	22753.6	29301.5	40374.4	44647.1	43786.8
	Plasmenyl-PC 38:4; PC(e18:1/20:4); [M+Hac-H]-	1009	10.2132	852.604	1173.11	20380.1	[M+Hac-H]-	CCCCCCCCCCCCCCCC\C=C/OC[C@H](COP([O-])(=O)OCC[N+](C)(C)C)OC(=O)CCC\C=C/C\C=C/C\C=C/C\C=C/CCCCC	FHHVIBPVBBRLOR-PRXNWTOGNA-N	936.896	939.257	666.667	815.28	259.24603 10;300.20364 5;303.22812 148;490.32825 5;492.33621 20;778.5755 163;852.59375 15;	0	-4.586	21.0314	204.448	147.315	0	0	139	55	84	0	46	1	7	0	1	0	0	0	0	0	9668.84	10643.6	12408.2	11965.3	12441.7	13373.8	13556.8	12591.6	11932	24447.6	30995.6	41944.1	45968.1	45076.8
	Plasmenyl-PE 32:1; PE(e16:1/16:1); [M-H]-	998	9.95405	672.489	2235.78	24730.3	[M-H]-	CCCCCCCCCCCCCC\C=C/OC[C@H](COP(O)(=O)OCCN)OC(=O)CCCCCCC\C=C/CCCCCC	QXSTVVHZCWJIBU-WRBHPSKHNA-N	926.31	953.416	1000	879.388	222.93735 10;227.20705 31;239.24977 10;253.21753 379;281.24509 41;418.27362 31;436.28616 31;672.49976 102;	1	-5.9757	35.709	157.04	123.473	0	0	118	46	72	0	37	1	7	0	1	0	0	0	0	0	8358.28	9136.05	10452	10195.7	10684.5	11168	10692.7	10772	10366.2	20263	26026.4	34819.4	37499.9	37555.4
	Plasmenyl-PE 34:1; PE(e16:1/18:1); [M-H]-	1044	11.0176	700.521	17455	235588	[M-H]-	CCCCCCCCCCCCCC\C=C/OC[C@H](COP(O)(=O)OCCN)OC(=O)CCCCCCCCCCCCCCCC=C	SCYHSXKNVLPXGC-FNRWKDNVNA-N	926.092	995.909	1000	921.36	78.96008 14;140.01205 27;176.92932 3;189.00551 3;196.03577 34;239.22319 7;239.23628 20;253.21262 71;254.44455 7;255.22842 341;267.23495 10;280.36975 17;281.22568 19;281.24698 2273;282.25357 17;309.27213 7;375.22528 10;418.27576 88;434.83951 3;436.28247 180;444.28827 20;462.30045 37;464.30798 10;656.67175 3;700.53217 618;	1	-7.1949	51.7666	158.165	129.66	0	0	124	48	76	0	39	1	7	0	1	0	0	0	0	0	8650.87	9473.01	10850.5	10614.5	11106.3	11589.8	11114.4	11193.8	10776.9	21234.4	27332.4	36730.2	39774.1	39922.8
	Plasmenyl-PE 36:1; PE(e18:1/18:1); [M-H]-	1119	12.5113	728.559	7964.78	143108	[M-H]-	CCCCCCCCCCCCCCCC\C=C/OC[C@H](COP(O)(=O)OCCN)OC(=O)CCCCCCCCCCCCCCCC=C	NZJCHXFMOVFKHZ-CRLDFXLJNA-N	934.917	989.391	1000	973.679	130.55054 5;196.03784 20;246.98485 5;264.93576 5;267.26514 20;280.36282 26;281.22586 49;281.24951 1433;282.24902 15;283.26691 15;309.27731 56;356.94412 5;358.29968 25;446.30441 92;464.28101 10;464.3114 127;668.62598 20;695.63776 31;728.55981 357;	1	-7.7709	60.3869	163.988	135.847	0	0	130	50	80	0	41	1	7	0	1	0	0	0	0	0	8943.46	9809.97	11237.9	11008	11499.8	11983.3	11508	11587.3	11170.4	22205.7	28638.3	38557.3	41787.7	41936.4
	Plasmenyl-PE 36:2; PE(e18:1/18:2); [M-H]-	1051	11.1819	726.541	23884	389223	[M-H]-	CCCCCCCCCCCCCCCC\C=C/OC[C@H](COP(O)(=O)OCCN)OC(=O)CCCC\C=C/C\C=C/CCCCCCCC	AWISLRVXYIGHHR-SDRUTUMNNA-N	94.8759	877.569	1000	842.734	134.99875 5;140.01201 46;179.02255 10;196.03972 56;253.21043 20;265.255 51;279.22748 51;280.36273 31;280.38638 40;281.24707 4349;282.25131 25;307.26306 66;316.94226 15;344.28882 31;401.23645 31;443.14719 5;444.28854 184;462.30075 374;464.31134 20;480.94312 10;666.62073 36;726.55023 1097;	1	-5.7335	32.873	175.136	134.514	0	0	128	50	78	0	41	1	7	0	1	0	0	0	0	0	8941.43	9785.75	11176.4	10927.2	11416	11900.5	11424.1	11484.3	11069.5	22143.6	28408.9	37952.5	40850.6	40906.1
	Plasmenyl-PE 36:4; PE(e16:1/20:4); [M-H]-	1006	10.1425	722.509	49143.4	545029	[M-H]-	CCCCCCCCCCCCCC\C=C/OC[C@H](COP(O)(=O)OCCN)OC(=O)CCC\C=C/C\C=C/C\C=C/C\C=C/CCCCC	UUYSKERSKRMYME-XOAZTLRWNA-N	977.365	573.609	1000	946.402	78.95894 51;137.14038 20;140.01395 71;179.02664 31;196.02625 20;196.03413 173;205.18889 92;239.23672 133;259.2413 447;285.21796 41;302.29007 61;303.23041 5374;352.5621 10;375.23148 51;418.24484 20;418.26794 372;436.28333 994;722.51752 1861;	1	-2.9451	8.67361	188.034	131.847	0	0	124	50	74	0	41	1	7	0	1	0	0	0	0	0	8937.36	9737.32	11075.5	10816.2	11304.9	11791.5	11294.9	11386.4	10992.7	22019.2	27949.9	36910.3	39497.5	39553
	Plasmenyl-PE 38:4; PE(e16:1/22:4); [M-H]-	1043	10.9941	750.538	5160.89	69245.7	[M-H]-	CCCCCCCCCCCCCC\C=C/OC[C@H](COP(O)(=O)OCCN)OC(=O)CCCCC\C=C/C\C=C/C\C=C/C\C=C/CCCCC	KHJSJYFSBVDACH-MNTDWGAANA-N	969.33	982.853	1000	922.488	140.00867 14;194.12997 3;196.0397 20;233.229 7;287.27527 27;303.22983 41;305.24307 41;330.23163 10;331.26578 516;364.27493 3;418.26715 34;436.27957 65;451.45203 10;462.29745 7;464.3111 10;676.5224 7;748.98138 3;750.55005 266;	1	-3.5211	12.3981	193.858	138.034	0	0	130	52	78	0	43	1	7	0	1	0	0	0	0	0	9229.96	10074.3	11462.9	11209.7	11698.4	12185	11706.6	11796	11377.1	22990.6	29255.9	38737.4	41511.1	41566.6
	Plasmenyl-PE 38:4; PE(e18:1/20:4); [M-H]-	1057	11.3229	750.538	15099.2	224343	[M-H]-	CCCCCCCCCCCCCCCC\C=C/OC[C@H](COP(O)(=O)OCCN)OC(=O)CCC\C=C/C\C=C/C\C=C/C\C=C/CCCCC	URPXXNCTXCOATD-MKIJKSIHNA-N	977.619	999.54	1000	944.402	105.78232 10;140.01207 41;196.03781 61;205.1987 41;259.23642 133;267.26971 41;294.92615 21;303.23245 1482;328.98682 10;446.29248 92;464.31747 291;750.5119 231;750.54669 704;	1	-3.5211	12.3981	193.858	138.034	0	0	130	52	78	0	43	1	7	0	1	0	0	0	0	0	9229.96	10074.3	11462.9	11209.7	11698.4	12185	11688.5	11779.9	11386.2	22990.6	29255.9	38737.4	41511.1	41566.6
	Plasmenyl-PE 38:5; PE(e16:1/22:5); [M-H]-	1011	10.2602	748.524	43359.7	561680	[M-H]-	CCCCCCCCCCCCCC\C=C/OC[C@H](COP(O)(=O)OCCN)OC(=O)CCCCC\C=C/C\C=C/C\C=C/C\C=C/C\C=C/CC	GZEZURLIXRQSDE-BLINTBLKNA-N	304.063	960.834	1000	865.697	140.01028 51;179.03377 31;191.1082 31;196.03169 112;205.19444 82;231.20552 31;233.23318 10;259.24066 307;265.24786 122;285.21725 31;285.24823 31;302.29178 42;302.84891 24;303.22964 3965;305.2478 31;329.22958 83;329.2475 458;401.23883 41;418.27264 61;436.26453 71;436.28223 102;444.29099 214;462.29715 705;748.53296 1745;	1	-2.6705	7.13157	198.767	136.7	0	0	128	52	76	0	43	1	7	0	1	0	0	0	0	0	9227.92	10050.1	11412.4	11154.1	11653.9	12155.7	11679.3	11768.7	11350.9	22928.4	29026.4	38216.2	40834.6	40973.7
	Plasmenyl-PE 38:6; PE(e16:1/22:6); [M-H]-	1000	10.0011	746.507	21647.9	250769	[M-H]-	CCCCCCCCCCCCCC\C=C/OC[C@H](COP(O)(=O)OCCN)OC(=O)CC\C=C/C\C=C/C\C=C/C\C=C/C\C=C/C\C=C/CC	WVGALBKSWOUIEZ-CQIKEKOWNA-N	930.997	999.981	1000	934.178	71.01814 5;78.95889 15;137.13869 10;140.01057 41;147.11761 15;149.12857 10;161.12254 10;177.16054 31;179.03607 15;182.12486 5;189.16881 10;191.17497 20;196.03018 46;221.15228 10;229.19156 82;239.23454 46;249.18095 31;253.27821 5;255.21538 15;282.24939 10;283.24353 485;303.22552 20;309.22562 10;326.20609 16;327.23395 1111;415.70364 5;418.27383 173;435.94458 10;436.28641 467;746.51758 913;	1	-1.2763	1.62894	205.216	135.367	0	0	126	52	74	0	43	1	7	0	1	0	0	0	0	0	9225.89	10025.9	11362	11098.6	11598.4	12083	11607.7	11704.1	11263.1	22866.3	28796.9	37695.1	40158.1	40297.2
	Plasmenyl-PE 40:4; PE(e20:1/20:4); [M-H]-	1133	12.8411	778.573	2878.44	35915.8	[M-H]-	CCCCCCCCCCCCCCCCCC\C=C/OC[C@H](COP(O)(=O)OCCN)OC(=O)CCC\C=C/C\C=C/C\C=C/C\C=C/CCCCC	OQKUDRFZPJFLJQ-JNRQKCQMNA-N	940.584	987.619	1000	925.349	259.24133 31;296.24869 20;303.22797 224;324.9483 10;326.26721 51;334.91293 10;388.99454 10;474.33212 31;492.33923 41;527.19019 10;628.52466 41;700.55975 10;704.59906 10;778.57544 143;	1	-4.0971	16.7862	199.681	144.221	0	0	136	54	82	0	45	1	7	0	1	0	0	0	0	0	9522.55	10411.2	11850.3	11603.2	12091.9	12578.5	12082	12173.4	11779.7	23962	30561.9	40564.4	43524.7	43580.2
	Plasmenyl-PE 40:6; PE(e18:1/22:6); [M-H]-	1048	11.1113	774.541	6543.78	99506.6	[M-H]-	CCCCCCCCCCCCCCCC\C=C/OC[C@H](COP(O)(=O)OCCN)OC(=O)CC\C=C/C\C=C/C\C=C/C\C=C/C\C=C/C\C=C/CC	FIJFPUAJUDAZEY-LSKNMFHSNA-N	931.01	961.465	1000	919.209	140.01385 10;177.16045 14;196.03403 14;229.19141 24;249.17857 10;249.4281 3;267.26529 17;283.24573 129;309.22046 7;327.22858 358;359.02408 3;392.95337 3;446.29877 48;462.85953 3;464.31476 139;700.56311 10;741.60944 10;774.54468 349;	1	-1.8523	3.43102	211.039	141.554	0	0	132	54	78	0	45	1	7	0	1	0	0	0	0	0	9518.48	10362.8	11749.4	11492.1	11991.9	12476.6	12001.2	12097.6	11656.6	23837.6	30102.9	39522.2	42171.7	42310.8
	PS 34:1; PS(16:0/18:1); [M-H]-	942	8.65828	760.51	5398.78	49754	[M-H]-	CCCCCCCCCCCCCCCC(=O)OC[C@H](COP(O)(=O)OC[C@H](N)C(O)=O)OC(=O)CCCCCCCCCCCCCCCC=C	KHGQUXUZJDHWDM-OLNDZEETNA-N	724.573	827.228	1000	914.376	78.96142 36;152.99245 87;247.78645 10;253.2177 87;255.23352 204;269.25311 10;281.24292 158;283.26028 224;318.92804 5;389.21469 15;391.21878 102;409.23312 36;411.02768 5;417.23578 36;419.26154 163;435.24976 20;435.26154 10;437.26566 46;482.88937 5;628.52875 15;671.95172 5;673.48151 359;686.53638 25;700.52301 20;760.51202 184;	2	-7.996	63.936	162.116	133.826	0	0	128	52	76	0	40	1	10	0	1	0	0	0	0	0	9563.04	10197.8	12245.4	12149.5	12562.1	13802.8	13528.5	12952	12771.8	22307	28631.3	38876.2	42522.4	42482.4
	PS 34:2; PS(16:0/18:2); [M-H]-	929	8.35282	758.491	2266.56	20921.6	[M-H]-	CCCCCCCCCCCCCCCC(=O)OC[C@H](COP(O)(=O)OC[C@H](N)C(O)=O)OC(=O)CCCC\C=C/C\C=C/CCCCCCCC	LSTKGFIEFYHXLY-NBSYDRBGNA-N	792.561	834.953	875	848.94	144.00381 5;152.99397 36;249.19185 5;253.22183 31;255.23317 107;279.23712 61;281.2449 61;389.20303 15;391.22665 61;407.23123 5;409.2326 31;415.22012 10;417.24677 25;669.67413 5;671.4682 133;758.49683 87;	2	-5.9586	35.5049	173.264	132.493	0	0	126	52	74	0	40	1	10	0	1	0	0	0	0	0	9561	10173.6	12183.9	12068.8	12478.3	13720	13444.7	12849	12670.9	22244.9	28401.9	38271.4	41585.3	41452.1
	PS 36:1; PS(18:0/18:1); [M-H]-	965	9.19718	788.543	29707.9	304224	[M-H]-	CCCCCCCCCCCCCCCCCC(=O)OC[C@H](COP(O)(=O)OC[C@H](N)C(O)=O)OC(=O)CCCCCCCCC\C=C/CCCCCC	LDPJFEPYYCUUOO-NNFPADQDNA-N	820.786	979.171	1000	965.04	77.01367 10;78.96127 143;96.97031 31;152.99399 359;171.00577 20;279.23953 21;281.24734 769;282.37723 31;283.26236 2155;284.26303 31;309.27011 10;413.94751 10;417.24402 316;417.9447 31;419.25537 1119;435.23761 41;437.27115 390;699.33167 21;701.51624 1572;702.51447 41;788.50122 95;788.5448 1261;	2	-7.9288	62.8659	172.638	140.013	0	0	134	54	80	0	42	1	10	0	1	0	0	0	0	0	9855.63	10534.7	12621.7	12517.8	12927.3	14168	13893.7	13317.2	13148.1	23278.4	29937.3	40619.6	44275.5	44142.2
	PS 36:2; PS(18:1/18:1); [M-H]-	948	8.79887	786.527	26150.7	269436	[M-H]-	CCCCCCCCCCC\C=C/CCCCC(=O)OC[C@H](COP(O)(=O)OC[C@H](N)C(O)=O)OC(=O)CCCC\C=C/CCCCCCCCCCC	DHGLOVNHXWFIGE-GJGSILBHNA-N	955.973	996.07	1000	967.807	78.96134 41;152.99925 112;279.22296 31;281.24728 877;283.26465 133;415.22293 41;417.24094 322;418.2186 10;419.25229 41;435.25211 133;590.84143 10;679.37793 10;699.4953 476;786.50098 177;786.55237 388;	2	-5.7978	33.6145	180.214	138.68	0	0	132	54	78	0	42	1	10	0	1	0	0	0	0	0	9853.6	10510.5	12571.3	12462.3	12870.7	14111.4	13837.2	13224.4	13048.3	23216.2	29707.8	40098.5	43598.9	43434.6
	PS 36:3; PS(18:1/18:2); [M-H]-	932	8.42328	784.507	4040.67	37536	[M-H]-	CCCCCCCC\C=C/C\C=C/CCCCC(=O)O[C@H](COC(=O)CCCCCCCCC\C=C/CCCCCC)COP(O)(=O)OC[C@H](N)C(O)=O	QMAFESPANPJVBY-JEOXABLMNA-N	867.209	871.528	1000	909.577	78.96247 20;141.04074 5;152.99568 61;279.22769 163;279.26071 15;281.24966 368;415.2001 10;415.22311 56;417.23822 163;433.23813 15;435.25522 76;697.48206 285;784.52026 230;	2	-4.4036	19.3917	186.663	137.346	0	0	130	54	76	0	42	1	10	0	1	0	0	0	0	0	9851.56	10486.3	12520.8	12406.7	12815.2	14056.9	13781.7	13186	13018.9	23154.1	29478.4	39577.4	42922.4	42758
	PS 38:3; PS(18:0/20:3); [M-H]-	954	8.93857	812.54	3392.11	80629.1	[M-H]-	CCCCCCCCCCCCCCCCCC(=O)OC[C@H](COP(O)(=O)OC[C@H](N)C(O)=O)OC(=O)CCCCCC\C=C/C\C=C/C\C=C/CCCCC	LIBQKAKFGGIIDU-BMKGUPQBNA-N	861.314	864.897	875	802.965	78.96391 31;110.9808 10;153.00293 31;271.21548 10;283.26505 275;305.24384 133;419.2558 143;437.26865 71;441.2373 20;725.5177 216;810.30804 10;812.53882 184;	2	-5.7164	32.6772	191.36	143.533	0	0	136	56	80	0	44	1	10	0	1	0	0	0	0	0	10144.2	10823.3	12908.2	12800.2	13209.7	14452.5	14176.2	13609.7	13444.7	24125.4	30784.3	41404.5	44936	44802.7
	PS 38:4; PS(18:0/20:4); [M-H]-	948	8.79887	810.525	17161.8	148847	[M-H]-	CCCCCCCCCCCCCCCCCC(=O)OC[C@H](COP(O)(=O)OC[C@H](N)C(O)=O)OC(=O)CCC\C=C/C\C=C/C\C=C/C\C=C/CCCCC	SVOUGFFDROZBJI-DFDGOAITNA-N	768.743	845.092	875	892.094	78.96141 71;152.52856 21;152.99944 155;257.1759 10;283.2627 1220;303.22568 255;398.9343 10;419.2558 539;430.00519 10;437.26865 245;439.22412 102;454.41724 10;723.47064 278;723.50476 671;810.47681 83;810.53302 518;	2	-4.3222	18.6814	197.809	142.2	0	0	134	56	78	0	44	1	10	0	1	0	0	0	0	0	10142.1	10799.1	12857.8	12744.7	13154.2	14397.9	14102.5	13538.1	13381.1	24063.3	30554.9	40883.3	44259.5	44126.2
	PS 38:5; PS(18:1/20:4); [M-H]-	931	8.39978	808.506	1464.78	24117.2	[M-H]-	CCCCCCCCCCC\C=C/CCCCC(=O)OC[C@H](COP(O)(=O)OC[C@H](N)C(O)=O)OC(=O)CCC\C=C/C\C=C/C\C=C/C\C=C/CCCCC	JYSVGPBIRVMPJC-CEVKFQRUNA-N	763.589	775.153	875	859.42	152.99043 25;255.23318 31;279.23712 5;281.24493 117;290.91992 5;303.22528 46;316.93753 10;417.23245 71;435.24933 41;439.22955 20;721.44092 20;721.48639 138;808.50897 117;	2	-2.1912	4.80136	205.385	140.866	0	0	132	56	76	0	44	1	10	0	1	0	0	0	0	0	10140.1	10774.8	12807.3	12689.2	13097.6	14341.4	14046	13463.4	13308.5	24001.1	30325.4	40362.2	43582.9	43418.6
	PS 42:1; PS(24:0/18:1); [M-H]-	1109	12.2944	872.638	3694.67	69867.3	[M-H]-	CCCCCCCCCCCCCCCCCCCCCCCC(=O)O[C@H](COC(=O)CCCCCCCCCCCCCCCC=C)COP(O)(=O)OC[C@H](N)C(O)=O	BUJMOONJJKLEMM-SXXWNBANNA-N	729.591	738.291	1000	925.383	76.9444 1;78.96132 8;87.01991 1;93.45133 1;101.0233 2;103.03863 1;116.97112 2;119.03423 3;134.99391 1;141.01733 7;148.50702 1;152.99747 22;168.03508 2;171.01497 2;179.05664 2;211.09819 1;217.00015 4;251.20276 3;279.22998 7;281.24249 47;282.25143 2;298.91858 3;299.004 6;305.04861 1;309.28235 2;328.98434 2;339.32205 4;366.20065 2;367.35727 153;368.38568 2;381.004 3;417.23511 15;435.24612 7;435.2667…	2	-10.3	106.09	185.409	158.575	0	0	152	60	92	0	48	1	10	0	1	0	0	0	0	0	10733.4	11545.6	13795.1	13723.6	14136.1	15376.8	15102.6	14526	14345.9	26192.5	33855.3	46184.5	50576.8	50536.8
	SM 33:1; SM(d17:1/16:0); [M+Hac-H]-	952	8.89185	747.561	6781.56	52425.2	[M+Hac-H]-	CCCCCCCCCCCCCCCC(=O)N[C@@H](COP([O-])(=O)OCC[N+](C)(C)C)[C@H](O)CCCC\C=C\CCCCCCCC	LNZHYKYZIIPOOZ-KTFXFEKWNA-N	968.208	985.314	1000	959.386	78.95873 71;167.52513 20;168.04056 216;280.19763 10;377.2457 31;423.9082 10;435.29349 31;521.47766 41;671.43555 32;673.53223 1776;674.53961 31;688.49298 51;693.22913 10;701.53485 61;747.55859 41;	0	-8.4429	71.2826	157.311	128.865	0	0	124	47	77	0	38	2	6	0	1	0	0	0	0	0	8447.85	9315.01	11114.2	10905.9	11448.9	12683.8	13112.9	11723.7	10970.4	20868.8	26901.2	37480.4	42120.4	41709.7
	SM 34:1; SM(d18:1/16:0); [M+Hac-H]-	968	9.26807	761.577	36003.1	349004	[M+Hac-H]-	CCCCCCCCCCCCCCCC(=O)N[C@@H](COP([O-])(=O)OCC[N+](C)(C)C)[C@H](O)CCCC\C=C\CCCCCCCCC	USZSYDZHTCHSDP-WFJMQPORNA-N	964.208	950.385	1000	940.944	78.95884 252;119.0497 10;168.04437 998;245.01328 10;261.65741 10;449.32095 51;534.49866 31;598.45331 20;616.46393 51;642.48999 31;685.34253 31;685.37579 61;687.54962 9483;688.5415 41;688.84515 20;702.51105 92;715.56366 41;761.58618 133;	0	-8.7309	76.2286	160.223	131.959	0	0	127	48	79	0	39	2	6	0	1	0	0	0	0	0	8594.14	9483.49	11307.9	11102.7	11645.6	12880.5	13309.7	11920.4	11167.2	21354.5	27554.2	38394	43127.2	42716.5
	SM 42:2; SM(d18:1/24:1); [M+Hac-H]-	1131	12.7938	871.685	17373.1	309003	[M+Hac-H]-	CCCCCCCCCCCCC\C=C\[C@@H](O)[C@H](COP([O-])(=O)OCC[N+](C)(C)C)NC(=O)CCCCCCCCCCCCC\C=C/CCCCCCCC	WKZHECFHXLTOLJ-QMCYVVCHNA-N	943.692	487.261	1000	900.539	78.96271 46;168.04259 178;449.30573 15;726.58514 15;795.10773 25;795.14752 20;797.66016 3536;798.65277 41;812.59808 36;824.6814 20;825.66632 41;871.70123 153;	0	-9.4475	89.2553	189.551	155.374	0	0	149	56	93	0	47	2	6	0	1	0	0	0	0	0	9762.48	10807.1	12807.1	12606.1	13133.9	14366.8	14764.7	13359.4	12653.4	25177.8	32548.6	45181.3	50454.1	49925.4
	Acylcarnitine 14:0; [M]+	1068	5.46738	372.308	4623.67	33186	[M]+	CCCCCCCCCCCCCC(=O)OC(CC(O)=O)C[N+](C)(C)C	PSHXNVGSVNEJBD-UHFFFAOYNA-O	680.22	709.713	1000	918.594	85.02927 146;137.13103 3;267.99683 17;327.07932 10;372.30371 20;	1	-4.5538	20.7371	85.7359	69.2733	0	0	68	26	42	0	21	1	4	0	0	0	0	0	0	0	4292.29	4454.52	5786.98	5474.03	6057.02	5751.1	6329.4	4372.85	3717.69	11308.2	14360.2	20195	22803.9	22220.2
	Acylcarnitine 16:0; [M]+	1105	6.21608	400.34	17982.8	153501	[M]+	CCCCCCCCCCCCCCCC(=O)OC(CC(O)=O)C[N+](C)(C)C	XOMRRQXKHMYMOC-UHFFFAOYNA-O	778.967	818.851	1000	941.699	85.03178 450;88.2359 10;311.2858 10;341.25833 31;400.29526 20;400.30655 61;400.34042 112;	1	-5.1298	26.3148	91.5591	75.4605	0	0	74	28	46	0	23	1	4	0	0	0	0	0	0	0	4584.88	4791.47	6174.4	5867.54	6450.54	6144.61	6722.91	4766.37	4111.2	12279.6	15666.2	22022.1	24817.5	24233.8
	Acylcarnitine 16:1; [M]+	1079	5.67698	398.324	9253.11	69772.6	[M]+	CCCCCCCC\C=C/CCCCCC(=O)OC(CC(O)=O)C[N+](C)(C)C	NRCCZFJHTDUMBS-SEYXRHQNNA-O	776.406	806.794	1000	934.019	81.07326 8;83.09158 8;85.02931 273;85.05144 6;93.07163 8;95.08601 10;97.0997 6;103.04241 2;107.08865 10;121.10055 6;135.11784 6;144.10722 18;165.10289 2;219.20509 8;237.22035 6;263.12024 2;339.2468 8;398.32193 65;	1	-2.9988	8.9928	99.1349	74.1269	0	0	72	28	44	0	23	1	4	0	0	0	0	0	0	0	4582.85	4767.26	6123.94	5812	6393.98	6088.06	6666.36	4709.81	4036.53	12217.5	15436.7	21501	24141	23526.2
	Acylcarnitine 18:0; [M]+	1137	6.86232	428.372	3393.89	26493.7	[M]+	CCCCCCCCCCCCCCCCCC(=O)OC(CC(O)=O)C[N+](C)(C)C	FNPHNLNTJNMAEE-UHFFFAOYNA-O	868.519	884.088	1000	954.612	85.02768 69;86.22618 3;369.29321 8;428.36118 25;	1	-5.7058	32.5562	97.3823	81.6476	0	0	80	30	50	0	25	1	4	0	0	0	0	0	0	0	4877.47	5128.43	6561.82	6261.06	6844.05	6538.13	7116.43	5159.88	4504.71	13251	16972.1	23849.2	26831.1	26247.4
	Acylcarnitine 18:1; [M]+	1113	6.364	426.356	19760.2	126399	[M]+	CCCCCC\C=C/CCCCCCCCCC(=O)OC(CC(O)=O)C[N+](C)(C)C	HOAMADDCQBUDDY-KHPPLWFENA-O	869.45	886.512	1000	962.7	83.09512 21;85.03029 639;111.12466 10;121.10172 41;144.10173 41;367.28909 41;426.35681 235;	1	-3.5748	12.7792	104.958	80.3141	0	0	78	30	48	0	25	1	4	0	0	0	0	0	0	0	4875.44	5104.21	6511.36	6205.51	6787.49	6481.57	7059.87	5103.32	4459.25	13188.8	16742.7	23328.1	26154.6	25539.8
	Acylcarnitine 18:2; [M]+	1091	5.92512	424.341	16922.1	100288	[M]+	CCCCC\C=C\C=C\CCCCCCCCC(=O)OC(CC(O)=O)C[N+](C)(C)C	HQMPRWWWVKTZAS-HULFFUFUNA-O	887.827	908.84	1000	961.726	77.04395 10;79.07578 10;81.06924 31;85.03172 481;93.0864 10;97.10923 31;137.13416 10;144.10535 51;423.03415 10;424.33807 204;	1	-2.531	6.40596	109.454	78.9805	0	0	76	30	46	0	25	1	4	0	0	0	0	0	0	0	4873.41	5080	6460.9	6150.99	6732.97	6426.03	7003.31	5057.86	4416.83	13126.7	16513.2	22807	25509.1	24894.3
	DG 34:2; DG(16:1/18:1); [M+NH4]+	1358	11.2986	610.541	5211.22	101413	[M+NH4]+	CCCCCC\C=C/CCCCCCCCCC(=O)O[C@@H](CO)COC(=O)CCCCCCC\C=C/CCCCCC	ZLSFIDLWXKZYAS-UHIQGXGONA-N	570.218	942.251	600	810.846	81.07286 25;83.08604 15;95.08558 20;97.10484 20;111.12308 5;135.11897 15;219.20024 10;265.24759 15;266.99451 10;283.25732 25;311.25531 158;339.26413 10;339.28751 163;355.07291 20;575.50757 143;	0	-4.2995	18.4857	145.542	114.472	0	0	110	42	68	0	37	0	5	0	0	0	0	0	0	0	6686.7	7077.43	8438.53	8582.24	8551.09	8689.27	8213.08	8018.35	7634.16	18865.8	24288	32639.7	35123.5	34566.9
	DG 36:3; DG(18:1/18:2); [M+NH4]+	1377	11.6597	636.555	5301.11	85517.3	[M+NH4]+	CCCCCC\C=C/CCCCCCCCCC(=O)OC[C@H](CO)OC(=O)CCCCCCC\C=C/C\C=C/CCCCC	MVVNDYZCYMTEHS-OKIXULLVNA-N	463.22	926.794	600	805.993	83.08749 4;93.08091 2;104.99192 4;121.10184 4;125.13445 2;128.95096 16;135.12251 2;147.12383 2;183.00696 4;224.24689 2;236.23241 4;236.23892 2;245.22246 4;264.96783 8;265.25269 4;274.90259 2;281.88943 2;283.26263 10;286.98151 6;292.95651 10;308.8858 4;309.27771 8;337.27707 24;339.28558 35;345.01135 4;346.96649 8;365.29129 4;368.97324 4;389.02798 2;390.93655 4;428.98907 4;452.99176 4;468.89713 4;5…	0	-3.4813	12.1194	157.815	119.326	0	0	114	44	70	0	39	0	5	0	0	0	0	0	0	0	6977.27	7390.17	8775.49	8920.21	8889.07	9028.26	8551.05	8366.4	7985.25	19775	25364.6	33945.6	36460.6	35904
	lysoPC 16:0; [M+H]+	1115	6.40545	496.34	78548.1	484376	[M+H]+	CCCCCCCCCCCCCCCC(=O)OC[C@@H](O)COP([O-])(=O)OCC[N+](C)(C)C	ASWBNKHCZGQVJV-QWVACARCNA-N	830.623	632.404	1000	941.261	71.07515 82;71.09061 41;80.98045 31;85.1047 41;86.09939 631;95.08591 41;98.98134 20;98.98695 82;104.10773 1655;109.10108 31;117.1003 10;125.00362 449;155.01704 10;166.06133 194;184.07364 5029;195.15614 10;240.106 31;258.11597 102;283.27213 31;313.27536 194;419.25522 102;478.32001 342;494.82022 10;496.33096 650;	0	-6.2755	39.3819	106.15	85.9236	0	0	83	33	50	0	24	1	7	0	1	0	0	0	0	0	6460.49	7014.26	8369.2	7767.65	7812.78	8429.61	7797.21	6473.73	6373.73	14073.4	17865.3	24772.5	27421.3	26020.5
	lysoPC 18:0; [M+H]+	1145	7.02857	524.37	27509.9	202417	[M+H]+	CCCCCCCCCCCCCCCCCC(=O)OC[C@@H](O)COP([O-])(=O)OCC[N+](C)(C)C	IHNKQIMGVNPMTC-KSYWNVGFNA-N	829.173	847.732	400	824.317	81.07826 5;86.09549 31;89.05824 5;104.10923 20;124.99741 15;166.06151 15;184.07385 460;524.36505 25;	0	-6.8515	46.9431	111.974	92.1108	0	0	89	35	54	0	26	1	7	0	1	0	0	0	0	0	6753.08	7351.22	8756.62	8161.16	8206.3	8823.12	8190.73	6867.25	6767.25	15044.8	19171.2	26599.6	29434.9	28034.1
	lysoPC 18:1; [M+H]+	1121	6.52967	522.356	8792.89	60562.8	[M+H]+	C[N+](C)(C)CCOP([O-])(=O)OC[C@H](O)COC(=O)CCCCCCCCCCCCCCCC=C	NSJGLXLPVGZSLK-KSYWNVGFNA-N	867.153	991.548	800	923.085	86.09422 15;86.09945 51;104.10203 10;104.10779 61;115.12851 5;125.00209 31;184.07365 194;258.11142 10;339.28802 15;479.28922 5;504.34357 25;522.35938 56;	0	-5.3637	28.7693	114.851	90.7772	0	0	87	35	52	0	26	1	7	0	1	0	0	0	0	0	6751.05	7327	8717.25	8130.85	8178.02	8794.84	8162.45	6838.97	6738.97	14982.6	18941.8	26162.1	29018.9	27680.3
	lysoPC 22:0; [M+H]+	1199	8.05935	580.432	5548.11	42387.2	[M+H]+	CCCCCCCCCCCCCCCCCCCCCC(=O)OC[C@@H](O)COP([O-])(=O)OCC[N+](C)(C)C	UIINDYGXBHJQHX-KSTXGFNDNA-N	878.849	989.742	600	870.232	86.10315 41;98.991 10;104.10901 112;106.12982 10;166.0648 31;184.07347 526;560.69537 10;562.42059 82;578.0022 10;580.40625 82;580.43005 153;	0	-8.0035	64.056	123.62	104.485	0	0	101	39	62	0	30	1	7	0	1	0	0	0	0	0	7338.27	8025.13	9531.45	8948.19	8993.33	9610.15	8977.75	7654.27	7554.27	16987.5	21783.2	30253.8	33462.1	32061.3
	lysoPC 23:0; [M+H]+	1210	8.28795	594.446	3179.22	24312.2	[M+H]+	CCCCCCCCCCCCCCCCCCCCCCC(=O)OC[C@@H](O)COP([O-])(=O)OCC[N+](C)(C)C	JYGYVEYUGGTFCT-ITTNFTAPNA-N	925.457	987.608	600	847.958	78.7998 10;86.09383 20;104.10741 112;121.10632 10;128.9588 10;181.02716 10;184.07144 277;251.1479 10;408.82556 10;574.63904 10;576.42963 31;594.44006 143;	0	-8.2915	68.749	126.531	107.579	0	0	104	40	64	0	31	1	7	0	1	0	0	0	0	0	7484.56	8193.61	9725.16	9144.95	9190.08	9806.9	9174.51	7851.03	7751.03	17473.2	22436.2	31167.3	34468.8	33068.1
	lysoPC 24:0; [M+H]+	1222	8.53808	608.465	26355.8	214394	[M+H]+	CCCCCCCCCCCCCCCCCCCCCCCC(=O)OC[C@@H](O)COP([O-])(=O)OCC[N+](C)(C)C	SKJMUADLQLZAGH-GUZXWJHPNA-N	950.269	996.784	800	941.477	86.10046 127;95.09116 5;104.10892 474;111.12465 5;125.00018 76;125.08853 5;159.11536 5;166.06464 31;177.18091 5;183.50711 22;184.07329 1497;248.18272 5;258.10422 31;386.78766 5;425.40152 56;526.94153 5;531.37817 20;590.45892 240;608.45935 751;	0	-8.5795	73.6078	129.443	110.672	0	0	107	41	66	0	32	1	7	0	1	0	0	0	0	0	7630.86	8362.09	9918.87	9341.7	9386.84	10003.7	9371.27	8047.79	7947.79	17958.9	23089.2	32080.9	35475.6	34074.9
	PC 32:0; PC(16:0/16:0); [M+H]+	1301	10.1286	734.568	66642.2	779296	[M+H]+	CCCCCCCCCCCCCCCC(=O)OC[C@H](COP([O-])(=O)OCC[N+](C)(C)C)OC(=O)CCCCCCCCCCCCCCC	KILNVBDSWZSGLL-WHUAGQPENA-N	956.582	957.092	1000	975.175	80.98028 10;86.09921 284;88.01458 10;98.97976 31;98.98397 92;104.10757 41;125.00188 229;166.0612 82;183.50352 71;183.72911 31;184.07352 12513;185.07408 31;478.34183 71;496.32809 41;551.49298 31;734.57062 1678;	0	-9.5642	91.4739	158.176	134.889	0	0	130	50	80	0	40	1	8	0	1	0	0	0	0	0	9055.16	9921.74	11892.9	11428.6	11931.1	13086.9	13321.3	12779.2	12171.1	21998.6	28298.3	39130.2	43401.3	42644.6
	PC 34:1; PC(16:0/18:1); [M+H]+	1308	10.2737	760.584	168157	1996864	[M+H]+	CCCCCCCCCCCCCCCC(=O)OC[C@H](COP([O-])(=O)OCC[N+](C)(C)C)OC(=O)CCCCCCCCC\C=C/CCCCCC	AEPVLLKGEBHLEJ-QMLBNRTLNA-N	941.914	969.635	1000	971.195	71.07374 61;86.10049 633;95.09396 10;98.98675 122;101.20003 10;104.10754 122;123.0269 10;124.99872 470;163.019 10;166.06305 133;183.50359 122;183.76933 33;184.07358 33055;185.07991 71;345.06662 31;478.32068 61;496.33801 92;504.33185 41;518.89648 10;522.34753 51;575.57025 10;577.52496 61;758.21088 51;760.54755 94;760.58649 4025;	0	-8.0092	64.1473	171.575	139.743	0	0	134	52	82	0	42	1	8	0	1	0	0	0	0	0	9345.72	10234.5	12229.9	11766.5	12268.1	13423.9	13658.3	13116.1	12519.2	22907.8	29374.8	40436.2	44738.4	43950.5
	PC 34:2; PC(16:0/18:2); [M+H]+	1276	9.62705	758.569	181486	2095637	[M+H]+	CCCCCCCCCCCCCCCC(=O)OC[C@H](COP([O-])(=O)OCC[N+](C)(C)C)OC(=O)CCCCCCC\C=C/C=C\CCCCCC	BJKWDKQJEMVIKS-QKFVGKGQNA-N	926.832	968.806	1000	972.142	71.07746 92;77.31049 10;80.97659 41;83.08501 10;86.10064 619;95.45493 10;98.98691 92;104.10914 133;104.14658 10;110.36915 10;125.00204 691;149.12787 10;166.05592 61;166.06139 163;183.50563 133;183.91678 46;184.07372 39303;184.36479 36;184.77306 20;184.95914 31;185.07428 31;186.13531 31;476.80368 10;478.32065 41;496.30963 20;496.34106 133;497.35373 10;502.31863 51;520.32758 31;575.50238 51;575.526…	0	-6.9654	48.5168	176.07	138.409	0	0	132	52	80	0	42	1	8	0	1	0	0	0	0	0	9343.69	10210.3	12179.4	11712	12213.6	13368.3	13601.7	13059.6	12462.6	22845.6	29145.3	39915.1	44092.9	43305.1
	PC 36:3; PC(18:1/18:2); [M+H]+	1281	9.71207	784.583	116643	1414878	[M+H]+	CCCCCC\C=C/CCCCCCCCCC(=O)OC[C@H](COP([O-])(=O)OCC[N+](C)(C)C)OC(=O)CCCCCCC\C=C/C=C\CCCCCC	AKZLBPKQUPBHDS-UGKUAWBVNA-N	952.905	966.606	1000	978.457	71.07133 31;79.05305 10;86.09783 539;98.98531 82;104.10894 61;125.00184 316;163.01175 10;166.06119 153;183.50545 133;184.07353 23593;184.29756 28;185.07986 102;502.32498 41;504.34131 41;516.91534 10;520.33728 71;522.34747 71;601.50311 51;725.51764 31;784.46759 82;784.57428 3441;	0	-5.4104	29.2724	189.469	143.263	0	0	136	54	82	0	44	1	8	0	1	0	0	0	0	0	9634.25	10523	12516.4	12050	12550.5	13705.3	13938.7	13396.5	12810.6	23754.8	30221.8	41221.1	45430	44611.1
	PC 36:4; PC(18:2/18:2); [M+H]+	1253	9.1857	782.568	52912.8	491871	[M+H]+	CCCCCC\C=C/C=C\CCCCCCCC(=O)OC[C@H](COP([O-])(=O)OCC[N+](C)(C)C)OC(=O)CCCCCCC\C=C/C=C\CCCCCC	FDJMFFOKIXCKTF-IAYRAYMUNA-N	978.008	945.848	1000	974.982	86.0966 199;98.98817 41;109.10089 10;125.00027 133;162.94684 10;166.06111 41;183.50533 86;184.07341 9012;185.07014 41;502.31769 51;520.33948 51;599.49658 51;718.94885 10;723.49188 31;782.49908 42;782.57013 1765;	0	-4.3666	19.0672	193.965	141.929	0	0	134	54	80	0	44	1	8	0	1	0	0	0	0	0	9632.22	10498.8	12465.9	11995.5	12496	13649.8	13882.1	13340	12754.1	23692.7	29992.4	40700	44784.6	43965.6
	PE 36:2; PE(18:1/18:1); [M+H]+	1323	10.5667	744.55	31578	495424	[M+H]+	NCCOP(O)(=O)OC[C@@H](COC(=O)CCCCCCCCCCCCCCCC=C)OC(=O)CCCCCCCCCCCCCCCC=C	CIRUSOHZQWDHDE-BMUACLJHNA-N	985.638	958.038	1000	961.933	81.07298 102;83.08359 61;91.05699 10;95.08159 31;95.08709 71;97.10497 41;99.08364 10;109.10088 41;111.11877 61;121.09712 61;123.11609 41;125.13438 31;135.10768 20;135.11917 71;143.13805 10;163.15225 31;184.07729 31;195.17766 10;247.23036 20;247.2459 71;263.96045 10;265.24799 235;303.27509 10;308.2933 112;334.91281 10;339.28802 153;462.30283 31;480.31546 31;601.65796 61;603.53516 3582;604.54419 71…	1	-6.6757	44.565	164.987	135.316	0	0	129	51	78	0	41	1	8	0	1	0	0	0	0	0	9197.4	9977.92	11643.7	11399.3	11918.3	12628.6	12183.5	12697.9	12355.8	22359.9	28711.6	38702.7	42139.6	42454
	PE 36:3; PE(18:1/18:2); [M+H]+	1289	9.87743	742.539	23050	334697	[M+H]+	CCCCCCCCCCC\C=C/CCCCC(=O)OC[C@H](COP(O)(=O)OCCN)OC(=O)CCCCCCC\C=C/C\C=C/CCCCC	GVCJWCISWZYILQ-DHWQIQBTNA-N	988.5	671.432	1000	955.095	77.04522 10;81.07435 61;83.09013 31;93.07146 31;95.08721 51;107.08701 20;113.09527 31;119.08421 10;123.1178 51;133.11612 10;135.1144 41;143.0842 10;147.13077 10;163.14522 20;175.14012 20;184.06982 31;233.19344 10;245.22038 31;245.2491 10;263.23917 92;265.24823 71;306.27545 51;308.29111 41;315.28903 10;337.27206 61;339.29092 51;559.49054 31;599.63562 31;601.5166 2228;602.51703 61;683.48218 41;742.…	1	-3.9951	15.9608	180.833	133.982	0	0	127	51	76	0	41	1	8	0	1	0	0	0	0	0	9195.36	9953.7	11571	11293.3	11806.2	12517.5	12071.4	12577.8	12251.8	22297.8	28482.1	38014.3	40941.9	41069.8
	Plasmenyl-PE 34:1; PE(e16:1/18:1); [M+H]+	1346	11.0473	702.543	9704.89	129184	[M+H]+	CCCCCCCCCCCCCC\C=C/OC[C@H](COP(O)(=O)OCCN)OC(=O)CCCCCCCCCCCCCCCC=C	SCYHSXKNVLPXGC-FNRWKDNVNA-N	296.356	637.237	1000	863.067	81.09565 10;83.08468 51;85.06787 10;93.08611 10;95.0855 31;97.10615 31;107.08812 31;111.12598 20;125.11205 10;132.67496 10;151.157 10;247.23448 20;265.24304 31;265.27292 20;266.28268 112;279.26804 51;292.30438 41;308.29541 20;311.25043 61;313.2724 133;338.74472 21;339.28244 694;361.01041 10;364.26135 173;390.26398 20;561.51715 82;702.53815 41;	1	-7.1949	51.7666	158.165	129.66	0	0	124	48	76	0	39	1	7	0	1	0	0	0	0	0	8650.87	9473.01	10850.5	10614.5	11106.3	11589.8	11114.4	11193.8	10776.9	21234.4	27332.4	36730.2	39774.1	39922.8
	Plasmenyl-PE 36:1; PE(e18:1/18:1); [M+H]+	1420	12.52	730.574	4283	77428.2	[M+H]+	CCCCCCCCCCCCCCCC\C=C/OC[C@H](COP(O)(=O)OCCN)OC(=O)CCCCCCCCCCCCCCCC=C	NZJCHXFMOVFKHZ-CRLDFXLJNA-N	161.185	456.666	1000	821.604	81.06789 10;83.04887 10;85.0993 5;95.08297 20;111.11581 5;121.10802 15;125.13441 5;128.94933 15;247.24155 15;262.97812 5;292.98792 5;294.31284 51;298.08868 5;307.2959 20;339.28558 313;367.32733 36;392.26837 10;392.29352 102;574.86926 5;589.55188 31;638.76581 5;730.52679 20;730.56116 25;	1	-7.7709	60.3869	163.988	135.847	0	0	130	50	80	0	41	1	7	0	1	0	0	0	0	0	8943.46	9809.97	11237.9	11008	11499.8	11983.3	11508	11587.3	11170.4	22205.7	28638.3	38557.3	41787.7	41936.4
	Plasmenyl-PE 36:4; PE(e16:1/20:4); [M+H]+	1303	10.1704	724.524	26404.2	301538	[M+H]+	CCCCCCCCCCCCCC\C=C/OC[C@H](COP(O)(=O)OCCN)OC(=O)CCC\C=C/C\C=C/C\C=C/C\C=C/CCCCC	UUYSKERSKRMYME-XOAZTLRWNA-N	333.416	637.654	1000	813.111	79.0594 41;81.06918 41;83.05274 20;89.0394 10;91.05566 61;93.07272 71;95.08986 71;95.10087 20;105.06998 61;109.10091 41;115.05716 10;117.0696 31;119.07948 20;119.08718 133;121.09871 31;121.10958 41;129.0551 41;131.08739 41;133.09973 51;135.11592 31;145.10286 41;147.11696 51;157.10374 41;159.11909 31;161.13477 41;171.12086 20;175.15306 31;185.13551 41;187.14127 20;197.13399 10;201.16182 41;203.175…	1	-2.9451	8.67361	188.034	131.847	0	0	124	50	74	0	41	1	7	0	1	0	0	0	0	0	8937.36	9737.32	11075.5	10816.2	11304.9	11791.5	11294.9	11386.4	10992.7	22019.2	27949.9	36910.3	39497.5	39553
	Plasmenyl-PE 38:6; PE(e16:1/22:6); [M+H]+	1295	10.0027	748.526	12062.1	143242	[M+H]+	CCCCCCCCCCCCCC\C=C/OC[C@H](COP(O)(=O)OCCN)OC(=O)CC\C=C/C\C=C/C\C=C/C\C=C/C\C=C/C\C=C/CC	WVGALBKSWOUIEZ-CQIKEKOWNA-N	252.13	572.05	1000	849.209	79.05299 20;79.05801 41;81.06776 31;91.05148 20;91.05552 51;93.06986 41;93.1461 10;95.08285 41;95.13651 10;98.09309 10;105.07129 82;107.08531 31;111.1395 10;119.08398 31;131.08565 31;133.10449 31;159.12077 41;169.1021 41;171.12077 20;183.11374 31;264.97009 10;266.2854 92;277.26093 10;279.26376 92;284.29651 31;357.35306 10;364.25928 279;365.28326 10;382.8306 21;384.07938 42;385.26929 945;502.98273…	1	-1.2763	1.62894	205.216	135.367	0	0	126	52	74	0	43	1	7	0	1	0	0	0	0	0	9225.89	10025.9	11362	11098.6	11598.4	12083	11607.7	11704.1	11263.1	22866.3	28796.9	37695.1	40158.1	40297.2
	TG 42:2; TG(12:0/14:1/16:1); [M+NH4]+	1470	13.5669	736.641	8239.67	70468.2	[M+NH4]+	CCCCCCCCCCCC(=O)OCC(COC(=O)CCCCC\C=C/CCCCCCCC)OC(=O)CCCCCCC\C=C/CCCC	JPORTCJPSHTENX-KJYQSDHBNA-N	737.942	943.291	800	844.91	81.06917 20;85.10321 20;93.07542 10;95.08709 51;105.02946 10;113.11164 10;121.12042 10;139.11053 20;153.1255 10;175.153 10;178.99611 41;183.17488 31;188.29138 10;201.16376 10;237.22653 31;244.95731 61;257.20996 10;265.25488 20;268.99976 71;288.60657 10;408.95963 20;435.36243 10;437.36066 143;437.45212 10;439.37823 51;463.37735 71;465.38705 224;491.41153 133;493.4278 204;519.44226 112;521.45721 12…	0	-5.2842	27.9228	174.275	138.689	0	0	133	51	82	0	45	0	6	0	0	0	0	0	0	0	8111.01	8637.09	10412.6	10548	10710	11279.2	11162.6	11508.6	11354.3	22905.5	29497.2	39689	42824.1	42444.3
	TG 44:1; TG(14:0/14:0/16:1); [M+NH4]+	1493	14.0446	766.684	38612.4	255979	[M+NH4]+	CCCCCCCCCCCCCC(=O)OCC(COC(=O)CCCCC\C=C/CCCCCCCC)OC(=O)CCCCCCCCCCCCC	KQEHALNICAFZDI-RWEWTDSWNA-N	902.014	992.7	750	814.571	71.08991 82;81.0724 153;81.50235 10;83.09071 61;85.1078 82;95.08779 143;97.10151 71;99.11946 31;104.99403 10;107.09052 20;109.10307 153;111.118 51;113.13636 31;121.10249 61;123.11211 61;135.11659 71;137.12978 31;183.17554 82;191.17993 31;193.19846 51;209.18921 41;211.20406 326;216.23463 10;219.21162 92;234.99413 10;237.22276 163;239.23709 102;265.2554 31;269.00024 31;283.0683 10;285.24448 82;313.…	0	-7.9912	63.8593	172.523	146.21	0	0	141	53	88	0	47	0	6	0	0	0	0	0	0	0	8405.64	8998.26	10850.5	10997.1	11160.1	11729.3	11601.6	11933.4	11776.1	23939	31032.6	42037.2	45514.2	45165.5
	TG 44:2; TG(14:0/14:1/16:1); [M+NH4]+	1482	13.8175	764.67	74711.8	500002	[M+NH4]+	CCCCCCCCCCCCCC(=O)OCC(COC(=O)CCCCC\C=C/CCCCCCCC)OC(=O)CCCCCCC\C=C/CCCC	RTVWVJNTYJDWAE-CJDSIOIGNA-N	924.668	942.273	800	852.444	71.08834 71;77.05161 20;79.05467 112;81.06693 41;81.07327 219;83.08646 206;85.06706 31;85.10351 82;93.07028 82;95.08739 284;97.10249 163;99.08254 31;107.0872 102;109.10267 249;111.12057 92;121.1021 194;123.11015 20;123.11797 173;125.09525 31;135.11456 164;137.13434 122;147.1292 10;149.12968 122;163.14896 61;183.17709 133;191.17763 173;193.19615 41;209.18887 265;211.20372 194;217.20012 10;219.2092…	0	-5.8602	34.3419	180.099	144.876	0	0	139	53	86	0	47	0	6	0	0	0	0	0	0	0	8403.6	8974.04	10800	10941.6	11103.5	11672.7	11556.1	11902.1	11747.9	23876.8	30803.1	41516.1	44837.6	44457.9
	TG 44:3; TG(14:1/14:1/16:1); [M+NH4]+	1472	13.6088	762.654	35286.3	263849	[M+NH4]+	CCCCCCCC\C=C/CCCCCC(=O)OCC(COC(=O)CCCCCCC\C=C/CCCC)OC(=O)CCCCCCC\C=C/CCCC	PKGSQLXJNHPZIK-WKNOQVOTNA-N	964.152	990.489	1000	919.782	77.03881 20;79.053 20;79.05551 31;81.07031 92;83.08989 71;93.07256 51;95.08557 133;97.10204 112;107.08234 31;107.09549 20;109.10072 102;111.08292 31;121.0954 31;121.10471 122;123.11748 51;128.96033 20;135.11734 153;137.13217 51;139.11034 31;147.11499 10;149.13951 71;163.14661 51;189.00229 10;191.179 122;209.18422 204;217.2016 10;219.21489 71;237.21968 122;268.99472 31;283.2265 102;285.75375 10;30…	0	-3.7292	13.9069	187.674	143.543	0	0	137	53	84	0	47	0	6	0	0	0	0	0	0	0	8401.57	8949.83	10749.6	10886	11047	11616.2	11510.6	11870.7	11719.6	23814.7	30573.7	40995	44161.1	43750.2
	TG 45:2; TG(14:1/15:0/16:1); [M+NH4]+	1488	13.941	778.688	11202.8	88216.4	[M+NH4]+	CCCCCCCCCCCCCCC(=O)OC(COC(=O)CCCCCCC\C=C/CCCC)COC(=O)CCCCC\C=C/CCCCCCCC	LFDYMWZCIGWGIM-YIFMJORUNA-N	874.859	962.935	800	833.274	79.06036 10;81.07396 51;83.08457 20;83.09486 31;91.05664 10;93.37476 10;95.08809 51;109.09895 41;121.1059 31;123.11868 20;126.10317 10;129.03525 10;135.1169 31;149.13556 41;186.99358 20;193.01447 20;209.19768 31;219.20357 31;219.23698 10;225.22273 31;237.22522 51;286.94626 31;308.93591 10;368.94376 112;450.94308 41;479.4223 61;479.44086 10;481.41074 41;493.40897 61;505.41528 82;506.8627 21;507.43…	0	-6.1482	37.8004	183.01	147.97	0	0	142	54	88	0	48	0	6	0	0	0	0	0	0	0	8549.9	9142.52	10993.7	11138.3	11300.3	11869.5	11752.9	12098.8	11944.6	24362.5	31456.1	42429.7	45844.4	45464.6
	TG 45:3; TG(14:1/15:1/16:1); [M+NH4]+	1477	13.7131	776.67	7184.67	57791	[M+NH4]+	CCCCCCCC\C=C/CCCCCC(=O)OCC(COC(=O)CCCCCCC\C=C/CCCC)OC(=O)CCCCCCC\C=C/CCCCC	SHTZYBQSNZQRBA-NNKQUGSYNA-N	866.756	917.71	800	828.658	79.06353 10;81.07462 41;83.09425 31;109.10275 31;121.10372 31;135.11955 31;144.98595 10;186.98524 20;209.18892 20;221.13316 10;233.22798 10;237.21812 51;241.00333 51;266.93063 10;268.99304 41;311.25845 41;323.01166 31;405.00616 41;460.39056 41;477.3916 41;479.39746 61;491.41141 61;494.07349 10;503.42841 10;505.41522 396;519.40997 20;519.4389 214;521.4538 41;531.44373 41;533.45239 194;534.46307 31…	0	-4.0172	16.1379	190.586	146.636	0	0	140	54	86	0	48	0	6	0	0	0	0	0	0	0	8547.87	9118.31	10943.3	11082.8	11243.7	11812.9	11696.3	12053.4	11913.3	24300.4	31226.7	41908.6	45167.9	44757
	TG 46:1; TG(14:0/16:0/16:1); [M+NH4]+	1507	14.3329	794.719	122080	902195	[M+NH4]+	CCCCCCCCCCCCCCCC(=O)OC(COC(=O)CCCCCCCCCCCCC)COC(=O)CCCCC\C=C/CCCCCCCC	OZXXJVVHOJHMRX-PNHLSOANNA-N	990.145	996.444	800	909.216	71.08853 261;78.04327 10;79.0649 73;81.07347 276;83.09052 241;85.06466 52;85.10371 239;93.07185 82;95.08759 576;97.10548 229;99.08695 41;99.11926 82;107.08447 41;109.10287 440;111.1178 133;113.09715 31;121.10075 153;121.94061 21;123.11817 243;125.13332 51;135.11639 194;137.13452 133;139.14931 31;149.13333 102;151.14909 71;151.72379 10;155.17902 10;163.14554 51;165.16107 82;173.15752 10;183.17535 …	0	-8.5672	73.3969	178.346	152.397	0	0	147	55	92	0	49	0	6	0	0	0	0	0	0	0	8698.23	9335.21	11237.9	11390.6	11553.6	12122.8	11995.1	12326.9	12169.7	24910.4	32338.6	43864.3	47527.8	47179.1
	TG 46:2; TG(14:0/16:1/16:1); [M+NH4]+	1494	14.0653	792.704	506483	3468568	[M+NH4]+	CCCCCCCCCCCCCC(=O)OCC(COC(=O)CCCCC\C=C/CCCCCCCC)OC(=O)CCCCC\C=C/CCCCCCCC	NSWFSBQVEYIODS-FRUUGIBINA-N	886.776	997.962	1000	949.848	71.05504 72;71.08953 352;77.04044 51;79.05464 218;81.07323 1010;83.0877 731;85.10345 280;91.05991 62;93.07156 356;95.08867 1362;97.10378 770;99.07961 82;99.12175 71;106.76025 31;107.08704 250;109.10545 897;111.08322 102;111.11743 390;113.09226 51;113.13128 51;121.10498 974;123.11618 663;125.09975 61;125.1392 133;127.11348 82;127.15166 51;135.1192 896;137.13403 455;139.1122 112;139.14882 51;141.13…	0	-6.4362	41.4247	185.922	151.063	0	0	145	55	90	0	49	0	6	0	0	0	0	0	0	0	8696.2	9311	11187.4	11335.1	11497.1	12066.2	11938.5	12270.4	12095	24848.2	32109.1	43343.2	46851.2	46471.4
	TG 46:3; TG(14:1/16:1/16:1); [M+NH4]+	1483	13.8381	790.692	440236	2994794	[M+NH4]+	CCCCCCCC\C=C/CCCCCC(=O)OCC(COC(=O)CCCCCCC\C=C/CCCC)OC(=O)CCCCC\C=C/CCCCCCCC	STSGYVDGAZNMGA-AWJQGWRANA-N	950.647	997.641	750	933.295	71.05181 31;71.08749 112;77.04081 102;79.05126 53;79.06004 231;80.02644 22;81.07236 1031;83.0881 724;85.06743 102;85.10517 71;87.08453 61;89.9423 10;91.05497 61;91.06978 31;93.07066 398;95.08914 1053;97.07228 107;97.10287 736;99.08432 102;101.09855 31;105.07064 31;107.08611 393;108.77172 32;109.10305 946;111.0808 214;111.12096 386;113.10033 71;121.10249 1471;123.11836 467;125.09721 102;125.13036 …	0	-4.3052	18.5347	193.498	149.73	0	0	143	55	88	0	49	0	6	0	0	0	0	0	0	0	8694.16	9286.79	11137	11279.5	11440.5	12009.7	11893.1	12239	12066.7	24786	31879.6	42822.1	46174.7	45763.8
	TG 46:4; TG(14:1/16:1/16:2); [M+NH4]+	1476	13.6922	788.674	17976	154765	[M+NH4]+	CCCCCCCC\C=C/CCCCCC(=O)OC(COC(=O)CCCCCCC\C=C/CCCC)COC(=O)CC\C=C/C\C=C/CCCCCCCC	IHZBDJMTCKIJTI-BULAIQOANA-N	810.136	956.245	1000	911.263	71.08942 31;81.07317 71;83.08379 31;91.06932 10;93.07836 41;95.08456 71;97.10241 51;105.73795 10;109.0967 20;109.10259 51;111.11307 20;119.0874 20;121.10048 61;135.1178 61;137.13263 20;179.00586 10;187.00066 20;191.1757 20;204.98819 10;207.18375 10;209.1828 51;217.19394 31;233.22374 10;235.19942 31;237.2182 51;263.23471 61;281.215 10;283.22729 102;311.24875 61;333.30402 10;337.27219 41;342.93399 …	0	-2.911	8.47392	199.947	148.396	0	0	141	55	86	0	49	0	6	0	0	0	0	0	0	0	8692.13	9262.57	11086.5	11224	11385	11937	11821.4	12184.5	11995	24723.9	31650.2	42301	45498.2	45087.3
	TG 47:1; TG(15:0/16:0/16:1); [M+NH4]+	1515	14.4976	808.741	15244	122305	[M+NH4]+	CCCCCCCCCCCCCCCC(=O)OC(COC(=O)CCCCCCCCCCCCCC)COC(=O)CCCCC\C=C/CCCCCCCC	YAONAFYYLVCQEP-FVDSYPCUNA-N	945.447	990.492	800	900.745	79.07158 10;81.0815 41;83.08964 31;95.08389 51;97.09895 20;107.08783 10;109.10184 51;111.11378 31;123.12019 31;209.20177 10;211.21053 31;225.22276 92;233.22859 10;237.21875 51;238.15843 10;239.23961 71;313.27603 31;509.45197 173;515.86652 10;521.45099 51;523.46008 71;523.47302 112;524.45483 21;535.43591 63;535.46857 826;536.48444 42;537.48157 621;538.4928 31;542.79028 10;547.742 21;549.49017 652;…	0	-8.8552	78.4146	181.258	155.491	0	0	150	56	94	0	50	0	6	0	0	0	0	0	0	0	8844.52	9503.69	11431.6	11587.4	11750.4	12319.5	12191.8	12523.7	12366.4	25396.1	32991.6	44777.9	48534.6	48185.9
	TG 47:2; TG(15:0/16:1/16:1); [M+NH4]+	1501	14.2094	806.724	44236.4	352382	[M+NH4]+	CCCCCCCCCCCCCCC(=O)OCC(COC(=O)CCCCC\C=C/CCCCCCCC)OC(=O)CCCCC\C=C/CCCCCCCC	BQUIWVIBSXGNPH-RZEXXKRKNA-N	877.588	943.494	750	821.503	71.09093 61;77.04316 10;81.07223 133;83.08797 112;85.09853 31;93.07323 71;95.089 218;97.1055 112;105.03289 20;109.097 51;109.10437 133;111.08214 41;111.11634 82;121.09766 82;121.10077 153;123.11819 112;125.09863 31;135.11971 102;137.13126 82;149.13164 51;151.14565 31;153.12602 51;163.15637 41;209.18703 31;211.20186 61;219.21149 102;223.20474 61;225.22231 143;237.22263 286;239.24352 51;251.23784 5…	0	-6.7242	45.2149	188.833	154.157	0	0	148	56	92	0	50	0	6	0	0	0	0	0	0	0	8842.49	9479.48	11381.1	11531.8	11693.8	12263	12135.3	12467.1	12291.7	25333.9	32762.1	44256.8	47858	47478.2
	TG 47:3; TG(15:1/16:1/16:1); [M+NH4]+	1489	13.9617	804.701	37447	310748	[M+NH4]+	CCCCCCCC\C=C/CCCCCC(=O)OCC(COC(=O)CCCCCCC\C=C/CCCCC)OC(=O)CCCCC\C=C/CCCCCCCC	ASPRUKLHDTZIAF-MPWWRWLKNA-N	872.108	988.652	750	813.397	77.05472 10;81.07137 92;83.08839 71;93.07094 41;95.0908 133;97.10454 71;99.08038 31;107.09077 31;109.10627 82;111.11826 51;121.09654 20;121.1012 122;123.11862 82;135.11194 20;135.11848 122;137.13168 41;149.13205 61;151.14954 31;163.14778 51;187.0321 31;191.18213 41;195.17264 31;199.47527 10;205.19279 61;209.19353 82;217.21732 10;219.21185 82;221.18404 31;223.203 82;226.98776 31;229.19742 10;237.2…	0	-4.5932	21.0975	196.409	152.823	0	0	146	56	90	0	50	0	6	0	0	0	0	0	0	0	8840.46	9455.26	11330.7	11476.3	11637.3	12206.4	12078.7	12421.6	12260.4	25271.7	32532.6	43735.7	47181.5	46770.6
	TG 48:0; TG(16:0/16:0/16:0); [M+NH4]+	1541	15.0328	824.768	12284.2	110270	[M+NH4]+	CCCCCCCCCCCCCCCC(=O)OCC(COC(=O)CCCCCCCCCCCCCCC)OC(=O)CCCCCCCCCCCCCCC	PVNIQBQSYATKKL-UHFFFAOYSA-N	945.253	763.602	666.667	829.024	71.09931 10;85.10247 51;95.08353 51;96.09464 10;105.00256 10;109.10146 51;115.5349 10;141.16542 10;221.22562 31;236.79904 10;239.23692 143;295.26257 10;313.27051 51;519.16541 10;523.46271 92;549.82697 22;551.4989 2169;552.50665 51;579.52234 41;822.20007 10;824.68591 71;824.75885 61;824.79126 61;	0	-11.2742	127.108	176.594	159.918	0	0	155	57	98	0	51	0	6	0	0	0	0	0	0	0	8992.85	9696.38	11675.8	11839.7	12003.7	12572.9	12445.1	12777	12637.8	25943.9	33874	46212.6	50217.9	49900.3
	TG 48:1; TG(16:0/16:0/16:1); [M+NH4]+	1524	14.6828	822.751	208640	1632838	[M+NH4]+	CCCCCCCCCCCCCCCC(=O)OCC(COC(=O)CCCCC\C=C/CCCCCCCC)OC(=O)CCCCCCCCCCCCCCC	IXWQOOZEHUNDEZ-FVDSYPCUNA-N	907.74	997.779	1000	915.148	71.09119 264;77.04218 31;79.0564 92;81.07376 482;83.08823 413;85.104 395;91.49857 10;93.07214 82;95.08788 909;97.06963 41;97.10299 306;99.11674 82;107.08623 82;107.23082 21;109.10464 399;111.11958 256;113.13645 51;121.10258 196;122.74146 52;123.11846 412;125.13519 92;127.14762 51;135.1216 216;137.13152 194;139.11299 31;147.11769 10;149.13533 102;151.15111 92;153.12802 51;163.14761 82;165.16496 82…	0	-9.1432	83.5981	184.169	158.584	0	0	153	57	96	0	51	0	6	0	0	0	0	0	0	0	8990.82	9672.17	11625.3	11784.1	11947.1	12516.3	12388.6	12720.4	12563.2	25881.7	33644.6	45691.4	49541.4	49192.7
	TG 48:2; TG(16:0/16:1/16:1); [M+NH4]+	1508	14.3535	820.737	1147433	8734105	[M+NH4]+	CCCCCCCCCCCCCCCC(=O)OCC(COC(=O)CCCCC\C=C/CCCCCCCC)OC(=O)CCCCC\C=C/CCCCCCCC	UGGMYGFVPCJWRU-CDAVXRBQNA-N	913.713	997.746	750	914.748	71.05404 82;71.08377 157;71.09091 652;77.04066 92;78.8167 52;79.05486 480;81.0722 2146;83.05193 42;83.08794 1419;85.06857 143;85.105 673;87.0791 31;91.0575 112;93.07048 555;94.80027 58;95.08897 2577;97.06933 92;97.10269 1424;99.08274 163;99.11785 218;101.09695 31;105.07191 31;107.08739 487;108.77301 22;109.10139 1669;111.0836 266;111.09995 54;111.1178 860;113.09864 112;113.13616 112;115.11364 31;…	0	-7.0122	49.1709	191.745	157.251	0	0	151	57	94	0	51	0	6	0	0	0	0	0	0	0	8988.79	9647.96	11574.9	11728.6	11890.6	12459.7	12332	12663.9	12488.5	25819.6	33415.1	45170.3	48864.8	48485
	TG 48:3; TG(16:1/16:1/16:1); [M+NH4]+	1495	14.0859	818.721	2113460	15596440	[M+NH4]+	CCCCCCCC\C=C/CCCCCC(=O)OCC(COC(=O)CCCCC\C=C/CCCCCCCC)OC(=O)CCCCC\C=C/CCCCCCCC	CWTZJNJDDDCLFV-IUPFWZBJSA-N	922.593	981.389	666.667	904.562	71.05622 92;71.08834 234;73.07312 41;77.04292 177;79.05965 723;80.83585 35;81.07578 3024;82.84096 31;83.09027 2245;85.06831 186;85.10606 194;87.08411 31;91.05856 185;93.07428 1096;95.05428 32;95.08867 2904;96.81759 41;97.07041 240;97.10517 2164;99.07821 125;99.08383 284;101.09946 61;105.0788 71;107.08996 1022;109.10545 1985;110.11285 41;111.1204 1096;113.10126 247;115.11476 71;119.09034 61;120.73…	0	-4.8812	23.8261	199.321	155.917	0	0	149	57	92	0	51	0	6	0	0	0	0	0	0	0	8986.76	9623.74	11524.4	11673	11834	12403.2	12275.5	12607.3	12413.8	25757.4	33185.6	44649.2	48188.3	47777.4
	TG 48:4; TG(14:1/16:1/18:2); [M+NH4]+	1487	13.9204	816.699	137350	1102451	[M+NH4]+	CCCCCCCC\C=C/CCCCCC(=O)OC(COC(=O)CCCCCCCC\C=C/C=C\CCCCC)COC(=O)CCCCCCC\C=C/CCCC	XGEWREGBBAUDOC-SYVMOJDTNA-N	918.788	973.715	800	845.897	71.09372 41;77.04108 31;77.07081 10;79.05655 71;81.0739 417;83.08837 163;85.10284 41;89.08025 10;91.05523 51;93.07092 143;95.0894 382;97.10313 143;99.08317 61;105.07233 102;107.09074 112;109.10035 315;111.08402 82;111.11971 102;111.38907 10;113.09756 71;117.67887 10;119.0927 73;121.10271 360;123.11702 290;125.09428 41;127.11433 82;133.10387 122;135.11844 302;137.13658 112;139.11476 41;147.11609 6…	0	-3.8374	14.7256	203.816	154.583	0	0	147	57	90	0	51	0	6	0	0	0	0	0	0	0	8984.72	9599.53	11473.9	11618.5	11779.5	12347.6	12230	12587.1	12447	25695.2	32956.2	44128.1	47542.9	47132
	TG 49:1; TG(15:0/16:0/18:1); [M+NH4]+	1532	14.8474	836.765	12073.1	119176	[M+NH4]+	CCCCCCCCCCCCCCCC(=O)OC(COC(=O)CCCCCCCCCCCCCC)COC(=O)CCCCCCCCC\C=C/CCCCCC	KWXJMBTWCDOOOM-QOCHGBHMNA-N	889.814	970.153	800	857.788	71.09008 41;81.07383 41;83.08573 20;95.08658 51;109.1047 51;111.12262 41;128.95497 10;221.22797 10;225.21828 51;237.22066 10;239.23279 61;244.94908 10;260.8938 10;262.98087 102;265.24164 20;265.25543 41;311.25867 10;313.26569 31;325.27258 10;344.97742 422;368.93805 20;368.95703 31;426.98068 51;508.996 122;533.92145 10;535.47766 62;536.46735 21;537.4776 624;538.48877 20;548.37213 10;549.4729 92;55…	0	-9.4312	88.9475	187.081	161.678	0	0	156	58	98	0	52	0	6	0	0	0	0	0	0	0	9137.12	9840.65	11819	11980.9	12143.9	12713.1	12585.3	12917.2	12789.1	26367.4	34297.6	46605	50548.2	50199.5
	TG 49:2; TG(15:0/16:1/18:1); [M+NH4]+	1516	14.5181	834.754	66037.8	559116	[M+NH4]+	CCCCCCCCCCCCCCC(=O)OCC(COC(=O)CCCCCCCCC\C=C/CCCCCC)OC(=O)CCCCC\C=C/CCCCCCCC	ZUCOGYDNXQBIGI-ZUPZETNFNA-N	890.109	999.517	1000	951.095	71.08871 61;79.05381 31;81.0724 133;83.09201 112;85.06747 41;85.10131 61;93.07207 51;95.08783 186;97.10432 112;107.08473 31;107.09203 51;109.10165 184;111.11509 82;121.10724 143;123.11689 82;125.09731 31;127.11581 31;135.11507 82;137.12659 31;149.12505 31;149.13539 112;151.14769 31;163.14949 61;209.19153 20;212.22462 10;219.20148 31;219.20982 102;223.19885 31;225.21851 133;231.05099 10;237.21875 …	0	-7.3002	53.2929	194.657	160.344	0	0	154	58	96	0	52	0	6	0	0	0	0	0	0	0	9135.08	9816.43	11768.6	11925.3	12087.3	12656.5	12528.8	12860.6	12714.5	26305.3	34068.1	46083.9	49871.6	49491.8
	TG 49:4; TG(15:1/16:1/18:2); [M+NH4]+	1493	14.0446	830.723	23927.1	231950	[M+NH4]+	CCCCCCCC\C=C/CCCCCC(=O)OC(COC(=O)CCCCCCCC\C=C/C=C\CCCCC)COC(=O)CCCCCCC\C=C/CCCCC	QQATXEVUDLLGLH-YEVDCTFONA-N	939.481	990.446	800	816.471	77.05094 10;81.07513 61;82.02943 10;83.08704 41;93.07631 10;95.08523 51;97.10447 51;105.06939 20;107.09069 61;109.09882 20;109.10472 71;115.12461 10;121.10422 71;123.1154 51;135.12004 61;137.13489 20;147.12289 20;149.13368 20;161.13017 51;161.14091 10;165.13057 20;172.45676 10;175.16873 10;186.99532 10;195.18433 10;209.19339 20;219.20963 31;219.23677 10;221.19229 41;223.20285 41;235.2473 10;237.2…	0	-4.1254	17.0189	206.728	157.677	0	0	150	58	92	0	52	0	6	0	0	0	0	0	0	0	9131.02	9768.01	11667.6	11815.3	11976.2	12544.4	12415.7	12769.7	12640.7	26180.9	33609.1	45041.6	48549.7	48138.8
	TG 50:1; TG(16:0/16:0/18:1); [M+NH4]+	1542	15.0535	850.785	120569	1022876	[M+NH4]+	CCCCCCCCCCCCCCCC(=O)OCC(COC(=O)CCCCCCCCC\C=C/CCCCCC)OC(=O)CCCCCCCCCCCCCCC	ZKEWGTVAIGJNBK-QOCHGBHMNA-N	947.594	997.533	1000	978.66	71.05176 31;71.08863 163;81.0723 247;83.08676 268;85.1025 216;93.07195 31;95.08632 383;97.10141 163;99.11655 61;107.08311 31;109.10297 275;111.1179 102;113.13326 41;117.73212 10;121.10084 122;122.10747 10;123.1167 163;125.13184 51;135.11813 71;137.13297 112;149.13342 51;151.15091 61;163.14923 51;165.1666 61;177.17412 10;219.21152 51;221.22568 112;237.22701 53;239.23917 767;240.24626 41;247.2397 1…	0	-9.7192	94.4628	189.993	164.771	0	0	159	59	100	0	53	0	6	0	0	0	0	0	0	0	9283.41	10009.1	12012.7	12177.6	12340.6	12909.8	12782.1	13113.9	12985.9	26853.1	34950.6	47518.5	51555	51206.3
	TG 50:2; TG(16:0/16:1/18:1); [M+NH4]+	1525	14.7034	848.766	1083011	8842500	[M+NH4]+	CCCCCCCCCCCCCCCC(=O)OCC(COC(=O)CCCCCCCCC\C=C/CCCCCC)OC(=O)CCCCC\C=C/CCCCCCCC	URPCLMPOIWCNBL-QSZZZDORNA-N	989.447	999.461	1000	945.558	71.05961 64;71.08816 446;73.06812 31;77.04149 61;79.05947 221;80.83059 55;81.07305 1394;83.0888 1170;85.06812 82;85.10587 645;89.07404 10;91.06107 71;91.33458 21;93.07409 408;94.86024 23;95.08849 2141;97.06884 102;97.10498 1087;99.08364 102;99.12016 153;101.09928 61;105.07427 51;107.08832 381;109.10527 1448;111.08453 133;111.12022 701;113.09808 112;113.13259 122;120.73245 32;121.09548 151;121.103…	0	-7.5882	57.5808	197.568	163.438	0	0	157	59	98	0	53	0	6	0	0	0	0	0	0	0	9281.38	9984.91	11962.3	12122.1	12284.1	12853.2	12725.5	13057.4	12911.2	26790.9	34721.1	46997.4	50878.4	50498.6
	TG 50:3; TG(16:1/16:1/18:1); [M+NH4]+	1510	14.3947	846.749	2452129	19775030	[M+NH4]+	CCCCCCCC\C=C/CCCCCC(=O)OCC(COC(=O)CCCCCCCCC\C=C/CCCCCC)OC(=O)CCCCC\C=C/CCCCCCCC	YAZXQAFZIYKZEV-HWDPTEACNA-N	973.74	997.783	750	876.185	71.05128 184;71.08816 353;73.06812 71;77.04275 334;79.0595 825;80.83697 33;81.07308 3884;82.07595 41;82.83696 41;83.0554 75;83.08884 2962;85.06166 32;85.06557 222;85.10331 389;87.08002 31;90.17336 21;91.05574 289;92.79533 33;93.0728 1506;94.80399 52;95.08856 4333;96.09278 51;96.80776 21;97.06614 197;97.10368 2989;99.08514 329;99.12165 65;101.09795 82;103.87023 10;105.07438 93;107.08842 1338;108.7…	0	-5.4572	29.781	205.144	162.104	0	0	155	59	96	0	53	0	6	0	0	0	0	0	0	0	9279.35	9960.7	11911.8	12066.6	12227.5	12796.7	12669	13000.8	12836.5	26728.8	34491.6	46476.3	50201.9	49791
	TG 50:4; TG(16:1/16:1/18:2); [M+NH4]+	1499	14.1682	844.734	748393	6019601	[M+NH4]+	CCCCCCCC\C=C/CCCCCC(=O)OCC(COC(=O)CCCCCCCC\C=C/C=C\CCCCC)OC(=O)CCCCC\C=C/CCCCCCCC	RHRCBOCRXHUAJG-AQTXVFEXNA-N	976.284	997.711	750	890.589	71.05663 102;71.08874 122;77.03963 122;79.05257 75;79.05634 566;80.82488 43;81.07242 1881;83.05344 75;83.08816 975;85.06748 153;85.10393 153;87.08327 31;91.05637 251;93.07071 701;94.80187 33;95.0892 2123;96.81119 31;97.10571 814;99.08157 229;99.1237 31;105.0707 184;107.08763 641;109.09427 36;109.10164 1254;111.08235 217;111.11804 531;113.09889 196;115.11388 31;117.06881 31;119.08483 163;121.10255…	0	-4.4134	19.4781	209.639	160.771	0	0	153	59	94	0	53	0	6	0	0	0	0	0	0	0	9277.32	9936.48	11861.4	12012	12173	12741.2	12612.4	12955.4	12794.1	26666.6	34262.1	45955.2	49556.5	49145.6
	TG 50:5; TG(16:1/16:1/18:3); [M+NH4]+	1490	13.9824	842.717	87781	912814	[M+NH4]+	CCCCCCCC\C=C/CCCCCC(=O)OCC(COC(=O)CCCCCCCCC\C=C/C=C\C=C/CC)OC(=O)CCCCC\C=C/CCCCCCCC	HJFDNNHLSVDCOM-OFMGDYCANA-N	837.442	994.2	750	828.689	71.08753 31;79.05129 20;79.05631 82;81.07239 175;83.0907 92;91.05499 41;93.07339 112;95.08915 269;97.06256 31;97.10287 92;105.07208 61;107.08465 122;109.10304 153;111.115 51;119.08475 41;121.10246 224;123.12146 133;123.33603 10;131.0864 41;133.10036 82;135.11819 194;137.13799 92;139.11119 31;145.10516 31;147.11755 61;149.13174 133;151.14403 41;153.12962 31;157.1008 10;159.11433 51;161.13354 102;1…	0	-3.9132	15.3131	212.595	159.437	0	0	151	59	92	0	53	0	6	0	0	0	0	0	0	0	9275.28	9912.27	11810.9	11957.5	12129.6	12711.9	12597.3	12942.2	12780	26604.4	34032.7	45434.1	48911	48583.8
	TG 51:3; TG(16:1/17:1/18:1); [M+NH4]+	1518	14.5593	860.766	93295.2	872809	[M+NH4]+	CCCCCCCCC\C=C/CCCCCC(=O)OC(COC(=O)CCCCCCCCC\C=C/CCCCCC)COC(=O)CCCCC\C=C/CCCCCCCC	LWTDEAHEBKFIOR-DOKDQNAQNA-N	920.517	991.647	800	899.589	71.09072 61;77.04047 31;79.05844 71;81.07201 241;83.08904 163;85.10482 71;91.05731 31;93.0703 92;95.09016 339;97.06637 51;97.10252 184;105.07028 51;107.08868 82;109.10417 281;111.11763 102;121.10058 186;123.12113 122;125.09528 71;125.13158 31;130.84227 10;135.11789 194;137.13107 102;139.11255 41;149.13147 184;151.14374 71;153.12761 41;161.1297 41;163.149 112;165.16275 71;167.14325 41;175.14403 31…	0	-5.7452	33.0073	208.056	165.198	0	0	158	60	98	0	54	0	6	0	0	0	0	0	0	0	9425.64	10129.2	12105.5	12263.3	12424.3	12993.4	12865.7	13197.6	13033.3	27214.5	35144.6	47389.9	51208.7	50797.8
	TG 51:4; TG(16:1/17:1/18:2); [M+NH4]+	1507	14.3329	858.75	57108.9	571912	[M+NH4]+	CCCCCCCCC\C=C/CCCCCC(=O)OC(COC(=O)CCCCCCCC\C=C/C=C\CCCCC)COC(=O)CCCCC\C=C/CCCCCCCC	PSEBMBUFQYJLRW-UNVYVJMKNA-N	877.952	998.864	800	859.274	77.05334 10;79.05769 71;81.06998 184;83.08955 82;85.07279 31;91.05649 51;93.07219 71;95.08519 298;97.06413 31;97.10305 122;99.08731 31;105.37331 10;107.09215 71;109.10325 153;111.08398 31;111.11967 71;117.57938 10;119.08653 41;121.10115 133;123.11858 122;125.13216 31;133.10226 31;135.11684 143;137.13332 92;147.12302 31;149.13036 82;151.14609 31;161.13213 61;163.14784 122;165.12531 31;175.14655 51…	0	-4.7014	22.1032	212.551	163.864	0	0	156	60	96	0	54	0	6	0	0	0	0	0	0	0	9423.61	10105	12055.1	12208.8	12369.8	12937.9	12809.2	13152.1	12990.9	27152.3	34915.1	46868.7	50563.3	50152.4
	TG 51:5; TG(15:1/18:2/18:2); [M+NH4]+	1495	14.0859	856.737	11653.4	174072	[M+NH4]+	CCCCC\C=C/CCCCCCCC(=O)OCC(COC(=O)CCCCCCCC\C=C/C=C\CCCCC)OC(=O)CCCCCCCC\C=C/C=C\CCCCC	ONRDKFAPXJHTTO-SEZBXGRWNA-N	866.093	997.198	1000	968.715	80.95315 31;81.07378 31;93.07352 31;105.07946 10;109.10466 51;121.10416 31;121.11193 10;135.11671 31;147.11601 20;161.12834 41;173.14296 10;203.1806 31;223.19443 20;237.21849 20;240.24643 10;245.22298 41;261.21524 31;263.2326 41;297.22977 20;297.2395 31;311.25623 31;335.26959 10;337.2695 41;339.28058 31;533.45874 31;544.45752 10;557.44238 51;557.45239 92;559.43951 74;559.4729 664;560.47113 20;561…	0	-3.6576	13.378	217.047	162.531	0	0	154	60	94	0	54	0	6	0	0	0	0	0	0	0	9421.58	10080.7	12004.6	12154.3	12315.2	12882.4	12752.6	13117.7	13021	27090.1	34685.7	46347.6	49917.8	49506.9
	TG 52:1; TG(16:0/18:0/18:1); [M+NH4]+	1562	15.4666	878.819	10054.7	108698	[M+NH4]+	CCCCCCCCCCCCCCCCCC(=O)OC(COC(=O)CCCCCCCCCCCCCCC)COC(=O)CCCCCCCCC\C=C/CCCCCC	RBJMAKBTUZSIDN-QOCHGBHMNA-N	980.211	996.11	800	830.239	85.10895 10;95.09312 31;104.99385 20;186.99884 51;233.21941 10;265.25974 61;267.26727 31;267.80499 10;313.26541 20;341.30518 31;539.9696 10;549.46625 31;549.49268 61;551.50208 82;573.47876 10;575.73114 21;577.51324 707;578.52069 51;579.53577 627;580.53821 51;604.52258 31;605.54987 615;606.55365 51;607.54785 61;632.99023 31;878.73395 122;878.8092 102;	0	-10.2952	105.991	195.816	170.958	0	0	165	61	104	0	55	0	6	0	0	0	0	0	0	0	9576.01	10346.1	12400.2	12571.2	12734.2	13303.3	13175.6	13507.5	13379.4	27824.5	36256.5	49345.6	53568.6	53219.9
	TG 52:2; TG(16:0/18:1/18:1); [M+NH4]+	1542	15.0535	876.796	431214	3768930	[M+NH4]+	CCCCCCCCCCCCCCCC(=O)OCC(COC(=O)CCCCCCCCC\C=C/CCCCCC)OC(=O)CCCCCCCCC\C=C/CCCCCC	NJWLXJXDVKOEOP-IKJQKJQYNA-N	944.441	997.725	750	870.527	71.05295 31;71.08863 326;77.03952 41;79.05497 102;81.07484 765;83.0829 76;83.09061 541;85.06866 61;85.10511 222;89.06129 10;93.07467 153;94.05044 22;95.08632 993;97.06944 62;97.1028 597;99.12217 92;105.15012 10;107.08311 163;109.10297 671;111.08221 82;111.1179 292;113.09874 82;113.13175 41;117.04271 21;120.7347 31;121.10239 528;123.11514 445;125.10185 41;125.13657 112;127.10925 31;135.11813 515;1…	0	-8.1642	66.6542	203.392	169.625	0	0	163	61	102	0	55	0	6	0	0	0	0	0	0	0	9573.97	10321.9	12349.7	12515.6	12677.6	13246.8	13119.1	13450.9	13333.9	27762.3	36027.1	48824.5	52892	52512.2
	TG 52:3; TG(16:1/18:1/18:1); [M+NH4]+	1526	14.724	874.78	1572260	14556470	[M+NH4]+	CCCCCCCC\C=C/CCCCCC(=O)OCC(COC(=O)CCCCCCCCC\C=C/CCCCCC)OC(=O)CCCCCCCCC\C=C/CCCCCC	LUMXEMCKOBNHRP-OQGVBXIJNA-N	958.4	997.778	750	882.222	71.0561 92;71.09178 334;73.07059 31;77.04279 163;79.05075 32;79.06078 560;81.07565 2181;83.05414 31;83.09014 1812;85.10332 319;91.06113 133;93.07416 837;94.79848 20;94.97577 24;95.08993 3137;96.09415 31;97.10505 1797;99.08652 205;99.12022 102;101.09651 41;103.25281 10;105.07433 102;107.08838 760;109.10386 2143;111.08311 219;111.1188 946;113.09814 240;113.13566 41;115.11162 31;119.08714 71;121.103…	0	-6.0332	36.3995	210.967	168.291	0	0	161	61	100	0	55	0	6	0	0	0	0	0	0	0	9571.94	10297.7	12299.2	12460.1	12621	13190.2	13062.5	13394.3	13259.3	27700.1	35797.6	48303.4	52215.5	51804.6
	TG 52:4; TG(16:1/18:1/18:2); [M+NH4]+	1514	14.477	872.769	1258469	10541050	[M+NH4]+	CCCCCCCC\C=C/CCCCCC(=O)OCC(COC(=O)CCCCCCCC\C=C/C=C\CCCCC)OC(=O)CCCCCCCCC\C=C/CCCCCC	KTYJOSZMHWBFFQ-YXHVGKFANA-N	984.932	999.18	800	938.524	71.086 303;77.04173 204;79.05596 490;81.07331 2221;83.08907 1113;83.12122 35;85.0658 112;85.10354 201;87.08552 42;91.05598 433;93.07031 753;95.08054 134;95.08743 2690;97.06499 133;97.10391 925;99.08116 260;101.0982 31;104.06613 21;105.07028 241;107.08868 750;109.10269 1753;110.10267 31;111.08044 176;111.11613 550;113.09696 173;117.06991 41;119.0844 271;120.72977 31;121.10367 1570;122.75037 31;123…	0	-4.9894	24.8941	215.463	166.958	0	0	159	61	98	0	55	0	6	0	0	0	0	0	0	0	9569.91	10273.4	12248.8	12405.5	12566.5	13134.7	13005.9	13348.9	13216.8	27638	35568.1	47782.3	51570.1	51159.2
	TG 52:5; TG(16:1/18:2/18:2); [M+NH4]+	1502	14.23	870.754	556901	4767816	[M+NH4]+	CCCCCCCC\C=C/CCCCCC(=O)OCC(COC(=O)CCCCCCCC\C=C/C=C\CCCCC)OC(=O)CCCCCCCC\C=C/C=C\CCCCC	DZUGWYNHCGIUTA-JJZGRHHDNA-N	965.359	997.691	750	922.119	71.05325 71;71.09132 71;77.04355 133;78.05241 42;79.05905 299;80.8289 31;81.0739 1341;83.0498 41;83.08709 582;85.0651 82;85.10414 92;87.93875 10;91.05795 290;93.0723 579;95.08118 83;95.08668 1532;97.06702 133;97.10177 529;99.0818 184;103.06316 21;105.07094 208;106.0741 21;107.08934 553;109.06652 43;109.10336 1037;111.11978 205;113.09614 173;117.07517 51;119.08817 316;120.09106 31;121.10591 998;12…	0	-3.9456	15.5678	219.958	165.624	0	0	157	61	96	0	55	0	6	0	0	0	0	0	0	0	9567.88	10249.2	12198.3	12351	12512	13079.1	12949.4	13303.4	13174.4	27575.8	35338.6	47261.2	50924.6	50513.7
	TG 52:7; TG(16:1/16:1/20:5); [M+NH4]+	1488	13.941	866.719	27919	331467	[M+NH4]+	CCCCCCCC\C=C/CCCCCC(=O)OCC(COC(=O)CCC\C=C/C\C=C/C\C=C/C\C=C/C\C=C/CC)OC(=O)CCCCC\C=C/CCCCCCCC	HTLGNIMPRUEBBL-RREXSBAYNA-N	798.601	970.145	750	818.596	79.06036 41;81.07269 92;83.08843 51;85.10419 10;93.0737 71;93.08868 10;95.08809 122;105.0753 31;107.08643 20;109.10043 41;111.11979 41;117.06754 20;119.08663 51;121.10125 102;123.1218 61;128.96153 20;130.07426 10;131.08351 51;133.09746 31;135.11362 31;137.13504 31;145.10722 61;145.14972 10;147.11792 31;149.13039 20;155.08287 31;157.09763 20;157.10471 41;159.10938 20;159.11827 51;161.13571 31;171.…	0	-1	1	235.224	162.957	0	0	153	61	92	0	55	0	6	0	0	0	0	0	0	0	9563.81	10200.8	12097.4	12237.9	12410	12997.3	12850.5	13194.4	13054.4	27451.5	34879.7	46218.9	49509.4	49182.1
	TG 52:8; TG(14:1/16:1/22:6); [M+NH4]+	1481	13.7966	864.702	11577	90036	[M+NH4]+	CCCCCCCC\C=C/CCCCCC(=O)OC(COC(=O)CCCCCCC\C=C/CCCC)COC(=O)CC\C=C/C\C=C/C\C=C/C\C=C/C\C=C/C\C=C/CC	SIIPWJLFHGDOGV-TZOGNEBHNA-N	750.511	862.902	800	840.68	81.06693 20;81.74541 10;93.14925 10;107.09011 10;113.09995 10;121.09743 41;131.07959 20;135.1162 41;149.12968 31;159.11758 20;169.09328 20;171.12112 20;173.13692 31;183.17517 10;185.13383 31;189.16194 10;199.14603 31;201.16405 31;209.18887 41;211.67558 10;215.17957 41;219.2113 20;227.17006 20;237.22029 51;281.24557 10;283.22714 41;293.22473 41;309.25793 10;311.25101 71;329.0314 31;337.27972 31;51…	0	0.3942	0.155394	241.673	161.623	0	0	151	61	90	0	55	0	6	0	0	0	0	0	0	0	9561.78	10176.6	12046.9	12182.4	12354.4	12924.7	12808.1	13182.3	13011	27389.3	34650.2	45697.8	48832.8	48505.6
	TG 53:4; TG(17:1/18:1/18:2); [M+NH4]+	1522	14.6416	886.78	47425.1	474594	[M+NH4]+	CCCCCCCCC\C=C/CCCCCC(=O)OCC(COC(=O)CCCCCCCC\C=C/C=C\CCCCC)OC(=O)CCCCCCCCC\C=C/CCCCCC	QRDLWPASSJSSME-XMOCMKDKNA-N	976.893	999.679	1000	905.144	79.05982 61;81.07341 143;83.09174 71;93.07041 61;95.08752 133;97.10123 82;107.08586 31;109.10132 214;111.11475 41;119.08451 31;121.10222 112;123.11966 92;133.10175 31;135.11795 92;137.12949 51;137.24847 10;141.13345 10;149.12981 61;153.12416 31;161.13155 51;163.14725 82;165.16098 31;173.14442 10;175.14592 41;177.16457 31;189.16008 31;191.1777 31;219.21555 41;231.21988 31;233.22585 82;237.2225 41;…	0	-5.2774	27.851	218.374	170.051	0	0	162	62	100	0	56	0	6	0	0	0	0	0	0	0	9716.21	10441.9	12442.5	12602.3	12763.3	13331.4	13202.7	13545.6	13413.6	28123.7	36221.1	48695.8	52576.9	52166
	TG 53:5; TG(17:1/18:2/18:2); [M+NH4]+	1510	14.3947	884.773	24102.9	260072	[M+NH4]+	CCCCCCCCC\C=C/CCCCCC(=O)OCC(COC(=O)CCCCCCCC\C=C/C=C\CCCCC)OC(=O)CCCCCCCC\C=C/C=C\CCCCC	AURJQWHMZBLBDL-KQFCDIKPNA-N	916.033	999.079	750	912.132	77.04572 10;80.95167 31;81.07612 51;93.07333 41;93.08421 10;95.08634 82;97.10143 31;107.08606 31;109.103 71;111.11793 31;121.09622 20;121.10088 41;123.11831 51;133.11989 10;135.11327 51;137.13303 41;149.13176 31;151.15271 10;155.14578 10;162.13449 10;163.15111 31;173.13913 10;175.14619 41;177.16107 20;228.98582 10;233.22185 41;237.22064 20;245.2296 61;249.22046 10;251.23355 61;259.21698 10;261.21…	0	-4.2336	17.9234	222.87	168.718	0	0	160	62	98	0	56	0	6	0	0	0	0	0	0	0	9714.17	10417.7	12392	12547.8	12708.8	13275.9	13146.1	13500.2	13371.2	28061.5	35991.6	48174.7	51931.4	51520.5
	TG 54:2; TG(18:0/18:1/18:1); [M+NH4]+	1563	15.4875	904.827	26388.5	290756	[M+NH4]+	CCCCCCCCCCCCCCCCCC(=O)OCC(COC(=O)CCCCCCCCC\C=C/CCCCCC)OC(=O)CCCCCCCCC\C=C/CCCCCC	HWYGJLSOHLGKDX-UZTWDUGDNA-N	914.963	966.084	750	856.681	79.05624 31;81.07359 71;83.08548 41;85.10382 20;95.08358 20;95.09046 61;97.10559 82;109.10004 41;111.11791 41;125.13816 20;127.14266 20;135.1165 41;149.13171 41;151.15266 31;175.16852 10;191.17593 20;237.22485 31;239.22827 31;244.96219 10;247.23972 61;265.25302 184;267.26053 31;268.99323 31;293.27319 41;339.27789 31;341.29755 31;344.98001 20;519.43243 10;532.98322 20;549.48969 61;575.48773 51;576…	0	-8.7402	76.3911	209.215	175.812	0	0	169	63	106	0	57	0	6	0	0	0	0	0	0	0	9866.57	10658.8	12737.1	12909.1	13071.1	13640.3	13512.6	13844.4	13727.4	28733.7	37333	50651.6	54905.6	54525.8
	TG 54:3; TG(18:1/18:1/18:1); [M+NH4]+	1544	15.0949	902.816	462050	4522241	[M+NH4]+	CCCCCC\C=C/CCCCCCCCCC(=O)OCC(COC(=O)CCCCCCCCC\C=C/CCCCCC)OC(=O)CCCCCCCCC\C=C/CCCCCC	JSSROPRCXOAGCW-BUTYCLJRSA-N	967.198	981.617	1000	978.555	71.05058 41;71.08983 82;77.042 61;79.05622 217;81.07357 716;83.08932 575;85.06866 112;85.1038 112;89.80178 10;93.07056 343;95.08905 941;97.06802 51;97.10278 559;99.08422 61;101.09703 31;107.086 271;109.10441 917;111.07919 82;111.11786 388;113.0957 92;119.08925 32;121.10389 716;123.02274 31;123.11665 337;125.09706 82;125.13336 102;127.11714 61;129.13095 31;133.10349 31;134.08192 21;135.11971 766;1…	0	-6.6092	43.6815	216.791	174.478	0	0	167	63	104	0	57	0	6	0	0	0	0	0	0	0	9864.53	10634.6	12686.6	12853.6	13014.6	13583.7	13456	13787.9	13682	28671.5	37103.6	50130.5	54229.1	53818.2
	TG 54:4; TG(18:1/18:1/18:2); [M+NH4]+	1530	14.8063	900.797	897509	7622110	[M+NH4]+	CCCCCC\C=C/CCCCCCCCCC(=O)OCC(COC(=O)CCCCCCCC\C=C/C=C\CCCCC)OC(=O)CCCCCCCCC\C=C/CCCCCC	XIKRLPVGWJXBJH-QFACYJBGNA-N	976.056	997.761	750	901.077	71.08898 133;77.03988 82;79.05784 362;81.07267 1580;82.8391 31;83.0897 877;85.10287 143;88.8288 21;91.05798 271;93.07233 610;94.99593 23;95.08808 2208;96.09506 31;97.06843 194;97.09762 138;97.10318 842;99.08323 143;99.11694 20;101.10454 31;105.06517 20;105.07384 194;107.08789 531;108.77792 32;109.10484 1269;110.10779 31;111.1183 554;113.09765 102;115.11414 31;117.06906 20;119.08663 184;121.10281 …	0	-5.5654	30.9737	221.286	173.145	0	0	165	63	102	0	57	0	6	0	0	0	0	0	0	0	9862.5	10610.4	12636.2	12799.1	12960	13528.2	13399.5	13742.4	13639.6	28609.3	36874.1	49609.4	53583.6	53172.8
	TG 54:5; TG(18:1/18:2/18:2); [M+NH4]+	1517	14.5387	898.788	755157	6154578	[M+NH4]+	CCCCCC\C=C/CCCCCCCCCC(=O)OCC(COC(=O)CCCCCCCC\C=C/C=C\CCCCC)OC(=O)CCCCCCCC\C=C/C=C\CCCCC	POVFMDGBZDJLAN-BHFHHPLZNA-N	985.41	997.735	750	905.975	71.05205 61;71.08773 122;77.03982 92;79.05025 42;79.05904 373;80.83649 45;81.07261 1574;83.05621 94;83.09092 640;85.07028 71;85.10281 102;91.04984 11;91.05656 271;93.07362 658;95.08802 2137;97.06698 122;97.10173 496;99.08457 204;101.09597 31;105.06078 31;105.07089 251;107.08783 509;109.09447 45;109.10478 1175;111.08255 153;111.11973 325;113.09608 143;117.06901 61;118.95574 21;119.08657 250;121.10…	0	-4.5216	20.4449	225.781	171.811	0	0	163	63	100	0	57	0	6	0	0	0	0	0	0	0	9860.47	10586.2	12585.7	12744.5	12905.5	13472.6	13342.9	13696.9	13597.1	28547.2	36644.6	49088.3	52938.2	52527.3
	TG 54:6; TG(18:2/18:2/18:2); [M+NH4]+	1505	14.2918	896.77	283723	2899321	[M+NH4]+	CCCCC\C=C/C=C\CCCCCCCCC(=O)OCC(COC(=O)CCCCCCCC\C=C/C=C\CCCCC)OC(=O)CCCCCCCC\C=C/C=C\CCCCC	YLJZNIRHIYWHQC-CRDRQGJOSA-N	971.201	980.841	1000	972.284	71.08662 51;77.04237 51;79.05659 252;80.82515 31;81.07522 840;83.05241 51;83.08714 268;85.06515 41;85.10679 31;89.54166 10;91.05664 184;93.0737 284;94.79939 53;95.08947 836;97.06566 82;97.10458 173;99.08465 71;105.06663 41;105.06952 204;107.09082 292;109.10338 553;110.10484 31;111.12128 102;113.09766 61;116.06219 10;119.08665 143;121.10592 440;123.11869 468;125.09913 61;125.74696 10;131.08516 61;…	0	-3.4778	12.0951	230.277	170.478	0	0	161	63	98	0	57	0	6	0	0	0	0	0	0	0	9858.44	10562	12535.3	12690	12851	13417.1	13286.3	13651.5	13554.7	28485	36415.1	48567.2	52292.8	51881.9
	TG 54:8; TG(16:1/16:1/22:6); [M+NH4]+	1493	14.0446	892.735	74610.7	699615	[M+NH4]+	CCCCCCCC\C=C/CCCCCC(=O)OCC(COC(=O)CC\C=C/C\C=C/C\C=C/C\C=C/C\C=C/C\C=C/CC)OC(=O)CCCCC\C=C/CCCCCCCC	OEHNPRTVDDHOJT-DKHQHHMVNA-N	867.713	965.48	1000	900.949	77.04292 20;79.06216 82;79.35851 10;81.07197 143;83.09155 82;87.092 10;91.05183 51;91.05721 71;93.07291 61;93.08652 10;95.08867 163;97.10378 71;105.07011 51;107.08704 51;109.10251 92;111.11594 51;117.07274 41;119.0888 61;121.10498 133;123.11774 51;129.07275 51;131.089 82;133.09648 31;133.09973 61;135.11592 112;137.12743 20;141.06766 31;143.08571 51;145.10278 71;147.11859 51;149.13451 92;151.15199…	0	-0.1818	0.0330512	247.496	167.811	0	0	157	63	94	0	57	0	6	0	0	0	0	0	0	0	9854.37	10513.5	12434.3	12575.9	12747.9	13318.2	13190.5	13550.5	13358.1	28360.7	35956.2	47524.9	50846.4	50519.2
	TG 55:3; TG(18:1/18:1/19:1); [M+NH4]+	1554	15.3007	916.827	6880.22	85099.9	[M+NH4]+	CCCCCCCCC\C=C/CCCCCCCC(=O)OCC(COC(=O)CCCCCCCCC\C=C/CCCCCC)OC(=O)CCCCCCCCC\C=C/CCCCCC	MAKQQPHBUNHYGM-ROROFROQNA-N	973.623	996.793	750	873.667	81.076 10;93.07319 10;97.10129 31;111.12521 10;244.96646 10;265.25516 71;338.2728 10;575.50122 20;589.50653 71;601.52594 72;603.51379 293;603.52765 434;605.53619 10;615.63245 31;617.55585 829;618.54498 51;619.55597 71;626.99158 10;631.53241 31;631.55719 61;643.64142 10;645.57935 31;886.86688 10;899.79175 41;916.77014 122;916.81287 112;916.84705 133;	0	-6.8972	47.5714	219.702	177.572	0	0	170	64	106	0	58	0	6	0	0	0	0	0	0	0	10010.8	10803.1	12880.4	13050.3	13211.3	13780.5	13652.8	13984.6	13867.6	29157.2	37756.6	51044	55235.9	54825
	TG 56:3; TG(18:1/18:1/20:1); [M+NH4]+	1564	15.5084	930.845	15167	174932	[M+NH4]+	CCCCCCCC\C=C/CCCCCCCCCC(=O)OCC(COC(=O)CCCCCCCCC\C=C/CCCCCC)OC(=O)CCCCCCCCC\C=C/CCCCCC	DVVVWSWPMOHCJM-ANKPWZAQNA-N	928.419	999.687	1000	938.246	81.07478 31;95.09038 51;96.09184 10;97.10411 61;109.10142 41;111.11633 31;121.11007 41;123.11818 31;127.11711 10;183.1734 10;237.22469 31;247.24176 61;263.26205 10;265.24365 92;269.00464 20;275.27011 20;293.28027 61;329.24118 10;339.28549 71;349.3436 20;367.32175 41;433.03964 20;515.06177 61;547.48041 71;575.50439 102;601.50494 31;602.5296 22;603.53436 1042;604.53998 41;605.53595 20;607.54785 20;…	0	-7.1852	51.6271	222.614	180.666	0	0	173	65	108	0	59	0	6	0	0	0	0	0	0	0	10157.1	10971.6	13074.1	13247.1	13408.1	13977.2	13849.5	14181.4	14064.4	29642.9	38409.5	51957.6	56242.7	55831.8
	TG 56:4; TG(18:1/18:2/20:1); [M+NH4]+	1548	15.177	928.83	30644.5	327366	[M+NH4]+	CCCCCCCC\C=C/CCCCCCCCCC(=O)OCC(COC(=O)CCCCCCCCC\C=C/CCCCCC)OC(=O)CCCCCCCC\C=C/C=C\CCCCC	HJTVQGCEWGLLJL-VCFWUCCFNA-N	939.432	999.829	1000	935.408	77.04686 3;79.05865 24;81.07222 75;83.08797 41;85.10242 10;86.28048 3;91.05483 14;92.06059 3;93.07324 31;95.08488 102;97.10135 44;99.087 14;107.08161 10;107.08746 34;109.09998 65;111.11638 24;119.08467 10;121.10238 61;123.11669 48;125.09396 10;127.11402 10;133.10031 10;135.1165 61;137.13464 31;147.11241 10;147.12097 17;147.13637 3;149.13174 37;151.15269 17;153.12788 24;161.13179 24;163.14931 34;1…	0	-6.1414	37.7168	227.109	179.332	0	0	171	65	106	0	59	0	6	0	0	0	0	0	0	0	10155.1	10947.4	13023.6	13192.6	13353.5	13921.7	13793	14135.9	14022	29580.7	38180.1	51436.5	55597.2	55186.4
	TG 56:7; TG(18:1/18:2/20:4); [M+NH4]+	1514	14.477	922.783	50564.6	763621	[M+NH4]+	CCCCCC\C=C/CCCCCCCCCC(=O)OCC(COC(=O)CCC\C=C/C\C=C/C\C=C/C\C=C/CCCCC)OC(=O)CCCCCCCC\C=C/C=C\CCCCC	SWMNCGDYDOSPOP-WJTOUQSSNA-N	734.018	997.709	800	882.988	79.05447 51;81.07181 122;83.08755 82;88.66976 10;91.0544 102;93.07281 92;95.08582 143;97.10507 71;99.08374 31;105.07005 92;107.08845 102;109.10246 153;111.11739 41;117.06968 51;119.08418 92;121.10499 122;123.11932 71;123.99757 10;129.0696 41;131.08421 71;133.10143 92;135.11763 102;137.13577 92;143.08244 20;145.10631 92;147.12042 92;149.1312 82;151.15042 31;157.09673 20;158.06729 10;159.11914 82;1…	0	-1.9588	3.8369	246.457	175.331	0	0	165	65	100	0	59	0	6	0	0	0	0	0	0	0	10149	10874.7	12872.2	13026	13186.9	13758.1	13608.2	13963.3	13883.6	29394.2	37491.7	49873.1	53567.6	53156.8
	TG 56:9; TG(16:1/18:2/22:6); [M+NH4]+	1496	14.1065	918.75	59481.7	542098	[M+NH4]+	CCCCCCCC\C=C/CCCCCC(=O)OCC(COC(=O)CC\C=C/C\C=C/C\C=C/C\C=C/C\C=C/C\C=C/CC)OC(=O)CCCCCCCC\C=C/C=C\CCCCC	WFYHJYHILQFBRC-JBUVGVCENA-N	675.757	994.803	1000	885.666	79.05132 20;79.05759 71;81.07496 163;81.66804 10;83.08688 61;87.6543 10;91.05772 92;93.07343 102;95.0892 112;97.06538 51;99.08437 41;105.06924 51;107.08471 82;109.10016 71;111.11506 41;117.07338 31;119.08636 82;121.10253 112;123.11684 82;129.07025 41;131.08325 51;133.10045 82;135.11501 102;137.13312 41;141.0701 31;143.08479 61;145.09506 31;147.11595 51;149.13014 92;151.14587 31;153.12975 31;157.0…	0	0.286	0.081796	257.815	172.664	0	0	161	65	96	0	59	0	6	0	0	0	0	0	0	0	10144.9	10826.3	12771.3	12914.9	13086.9	13656.2	13527.5	13898.6	13738.4	29269.9	37032.7	48830.9	52214.6	51887.4
	TG 58:10; TG(18:2/18:2/22:6); [M+NH4]+	1499	14.1682	944.767	35896	284119	[M+NH4]+	CCCCC\C=C/C=C\CCCCCCCCC(=O)OCC(COC(=O)CC\C=C/C\C=C/C\C=C/C\C=C/C\C=C/C\C=C/CC)OC(=O)CCCCCCCC\C=C/C=C\CCCCC	HIFJUYSQDGCSIO-HEDNGCHZNA-N	853.781	994.188	750	869.006	77.03591 20;77.61157 10;79.51991 10;81.07368 92;83.09202 41;91.05502 51;91.07657 10;93.07207 51;95.08782 133;97.10432 41;105.06781 31;107.08617 61;109.10753 82;117.07644 41;120.09235 10;121.09944 61;123.11842 122;129.07668 31;131.08327 92;133.09883 51;135.11993 51;137.13809 31;143.08481 31;145.10358 51;147.11084 41;147.1194 31;149.13533 61;155.08791 31;157.10094 51;159.11804 61;161.1319 92;163.15…	0	0.7538	0.568214	268.134	177.518	0	0	165	67	98	0	61	0	6	0	0	0	0	0	0	0	10435.5	11139	13108.3	13253.9	13425.9	13994.2	13864.4	14246.6	14118.7	30179.1	38109.2	50136.9	53582.7	53255.5
	TG 58:9; TG(18:1/18:2/22:6); [M+NH4]+	1510	14.3947	946.78	70527	681138	[M+NH4]+	CCCCCC\C=C/CCCCCCCCCC(=O)OCC(COC(=O)CC\C=C/C\C=C/C\C=C/C\C=C/C\C=C/C\C=C/CC)OC(=O)CCCCCCCC\C=C/C=C\CCCCC	QKSIFFQPXZXVPR-TXZXGWCXNA-N	698.634	822.803	800	814.296	79.05699 92;81.07308 153;83.08884 82;87.62727 10;91.0544 122;93.07416 82;95.08856 228;97.06892 31;97.10506 51;102.092 41;105.07293 61;105.08595 10;107.08405 82;109.10391 194;111.11737 41;117.06507 31;119.08569 112;121.10341 173;123.11929 71;129.06795 41;131.07933 20;131.0874 92;133.09975 92;135.11594 112;137.13077 41;143.08238 20;145.10115 71;147.11865 92;149.09496 31;149.13286 92;151.14862 51;15…	0	-0.29	0.0841	263.638	178.851	0	0	167	67	100	0	61	0	6	0	0	0	0	0	0	0	10437.5	11163.2	13158.7	13308.4	13480.4	14049.7	13921	14292.1	14161.1	30241.3	38338.7	50658	54228.2	53901
[truncated: 2,290 more columns]

## Sheet: Table S2
	MS-DIAL result: HEK cell
	Replicate	Title	Scans	RT(min)	Predicted RT	Precursor m/z	Height	Area	AdductIon	SMILES	InChIKey	Dot product	Reverse dot product	Fragment presence %	Total score	MSMS spectrum
	1	Cer[NS] 32:1; Cer[NS](d18:1/14:0); [M+Hac-H]-	998	8.89963	9.73	568.492	9562.89	63813.1	[M+Hac-H]-	CCCCCCCCCCCCC\C=C\C(O)C(CO)NC(=O)CCCCCCCCCCCCC	ZKRPGPZHULJLKJ-IMVLJIQENA-N	935.104	950.91	909.091	944.206	207.17361 10;209.18704 133;226.21335 102;227.20337 61;235.22725 10;237.22237 184;238.22092 20;250.25764 31;252.228 385;254.24431 31;263.23849 112;266.25058 31;268.22501 82;276.20273 10;280.25784 122;460.44968 92;476.44836 82;477.41901 10;478.46164 92;479.47141 10;490.46158 42;508.22473 21;508.47925 645;
	1	Cer[NS] 32:2; Cer[NS](d18:2/14:0); [M+Hac-H]-	977	8.42957	9.12	566.48	1664.89	12297.4	[M+Hac-H]-	CCCCCCCCCCCCCC(=O)NC(CO)C(O)\C=C\CC\C=C\CCCCCCCCC	HCVPOJMMIOHQJA-ZSVMZQBZNA-N	856.876	862.991	727.273	858.549	181.63785 10;209.19325 31;226.21773 31;235.21007 31;240.24413 10;252.22816 133;261.22113 20;268.23447 20;450.29449 10;474.44617 20;488.43015 10;506.43936 112;
	1	Cer[NS] 34:1; Cer[NS](d18:1/16:0); [M+Hac-H]-	1030	9.6417	10.54	596.52	91207.2	705640	[M+Hac-H]-	CCCCCCCCCCCCCCCC(=O)NC(CO)C(O)\C=C\CCCCCCCCCCCCC	YDNKGFDKKRUKPY-ORIPQNMZNA-N	853.082	958.405	1000	927.186	80.02742 5;80.03625 3;81.61172 3;83.04816 2;87.16638 2;95.05275 7;97.06762 4;98.51875 2;139.46007 2;143.19554 2;159.61719 2;161.4532 2;163.31593 2;168.24455 2;172.65451 2;174.07202 2;175.94608 2;179.52763 2;181.15718 2;183.16818 2;192.64873 2;200.03484 2;208.1722 2;209.19337 21;211.20222 2;217.19899 2;219.2124 4;221.22879 5;222.20786 2;225.22151 17;231.50076 2;233.22356 2;235.20586 72;236.23703 5…
	1	Cer[NS] 34:1; Cer[NS](d18:1/16:0); [M-H]-	1030	9.6417	10.54	536.502	10789.4	84968.9	[M-H]-	CCCCCCCCCCCCCCCC(=O)NC(CO)C(O)\C=C\CCCCCCCCCCCCC	YDNKGFDKKRUKPY-ORIPQNMZNA-N	675.804	787.662	1000	899.389	227.19977 10;235.21707 20;237.22084 444;250.24936 31;253.25151 61;254.24495 153;255.21555 41;255.23584 82;263.23914 102;266.25119 51;268.2626 51;280.26321 702;296.24487 20;296.25702 82;488.46725 71;488.48596 112;504.46906 92;505.00797 10;506.5025 82;518.47095 20;536.50098 260;
	1	Cer[NS] 34:2; Cer[NS](d18:2/16:0); [M+Hac-H]-	1003	9.01575	9.91	594.506	10561.3	81094.4	[M+Hac-H]-	CCCCCCCCCCCCCCCC(=O)NC(CO)C(O)\C=C\CC\C=C\CCCCCCCCC	GMWIWVUTMCBDSP-ZNPGVSGMNA-N	890.792	950.001	909.091	930.045	233.20226 10;235.20395 204;237.19897 31;237.22287 173;254.24709 173;255.23347 143;261.21692 143;264.22205 31;266.24881 51;280.2655 800;294.24225 31;296.25211 122;486.46762 82;502.45908 92;504.4758 143;532.79199 10;534.48364 1188;535.49207 31;
	1	Cer[NS] 34:2; Cer[NS](d18:2/16:0); [M-H]-	1003	9.01575	9.91	534.484	2025.78	15115	[M-H]-	CCCCCCCCCCCCCCCC(=O)NC(CO)C(O)\C=C\CC\C=C\CCCCCCCCC	GMWIWVUTMCBDSP-ZNPGVSGMNA-N	726.389	759.479	1000	847.869	217.19301 10;235.19962 51;237.21419 82;248.25775 10;253.25813 41;254.25609 51;255.23122 61;261.2215 41;264.24957 20;266.25342 20;278.24478 10;280.26312 194;294.23981 10;296.26181 61;475.48254 10;486.4614 31;502.44644 31;504.46948 20;516.51025 10;534.48035 82;
	1	Cer[NS] 36:1; Cer[NS](d18:1/18:0); [M+Hac-H]-	1073	10.6394	11.37	624.549	9883.56	95256.1	[M+Hac-H]-	CCCCCCCCCCCCCCCCCC(=O)NC(CO)C(O)\C=C\CCCCCCCCCCCCC	VODZWWMEJITOND-OWWNRXNENA-N	918.319	944.885	909.091	884.511	235.20816 10;237.21843 194;263.23663 122;265.25046 173;266.24872 31;268.26474 51;282.27921 173;283.26147 133;293.28693 20;306.27805 31;308.29633 583;324.28729 133;336.32132 31;516.51996 112;532.50226 122;534.52289 122;564.53345 1106;565.53632 41;
	1	Cer[NS] 36:1; Cer[NS](d18:1/18:0); [M-H]-	1073	10.6394	11.37	564.527	1490.11	14632.5	[M-H]-	CCCCCCCCCCCCCCCCCC(=O)NC(CO)C(O)\C=C\CCCCCCCCCCCCC	VODZWWMEJITOND-OWWNRXNENA-N	745.714	750.579	900	809.6	237.22035 61;265.25247 82;266.24612 20;277.23328 10;282.27179 41;308.29599 153;318.97552 10;324.28186 31;516.5097 41;532.53094 20;534.52222 51;564.52271 61;
	1	Cer[NS] 40:1; Cer[NS](d18:1/22:0); [M+Hac-H]-	1193	13.0319	13.18	680.616	34240.7	208949	[M+Hac-H]-	CCCCCCCCCCCCCCCCCCCCCC(=O)NC(CO)C(O)\C=C\CCCCCCCCCCCCC	KEPQASGDXIEOIL-LAPDZXRHNA-N	895.332	946.325	909.091	931.399	207.17358 10;209.18294 82;225.22125 31;235.20992 93;237.22018 890;239.23027 61;240.23085 31;250.25095 71;263.23849 643;266.24826 92;268.2666 122;280.26495 31;281.24136 31;298.27313 82;321.31064 878;337.34369 82;338.34476 745;339.32391 430;349.35425 102;362.33188 41;364.35712 3623;365.29498 31;365.35703 51;366.36368 102;367.35281 61;378.37335 62;380.33554 127;380.3493 509;390.37036 51;391.3746 92;…
	1	Cer[NS] 41:1; Cer[NS](d18:1/23:0); [M+Hac-H]-	1200	13.1602	13.31	694.631	21667.9	207271	[M+Hac-H]-	CCCCCCCCCCCCCCCCCCCCCCC(=O)NC(CO)C(O)\C=C\CCCCCCCCCCCCC	NAJHAHQNQCNWOP-JMUUFCRMNA-N	851.897	928.211	909.091	924.676	223.21013 61;237.22476 143;249.2121 20;261.78705 20;263.23184 112;335.32806 153;349.34122 41;352.35941 122;353.33475 82;364.35995 31;366.36923 61;378.37347 541;379.37592 31;392.39423 184;394.36719 92;408.3848 51;586.54089 20;586.58191 112;602.57312 102;604.55591 20;604.59058 133;616.62268 31;634.61761 1503;635.60968 41;635.62744 41;
	1	Cer[NS] 42:1; Cer[NS](d18:1/24:0); [M+Hac-H]-	1205	13.2774	13.44	708.647	143368	785866	[M+Hac-H]-	CCCCCCCCCCCCCCCCCCCCCCCC(=O)NC(CO)C(O)\C=C\CCCCCCCCCCCCC	ZJVVOYPTFQEGPH-MHAUTQJVNA-N	901.041	959.924	1000	954.142	217.00137 92;221.21608 31;223.49681 31;225.22137 31;235.19923 71;237.22031 3020;238.22104 51;239.23914 194;250.25777 214;251.23862 61;255.2308 31;262.25516 33;263.23404 2299;264.23538 32;266.2392 339;268.25748 436;280.26035 31;281.24149 82;298.27325 224;298.99744 31;348.25546 41;349.34378 3160;350.34137 61;351.35626 41;365.37869 235;366.21255 32;366.36649 2353;367.35831 1744;368.3515 31;380.37689…
	1	Cer[NS] 42:1; Cer[NS](d18:1/24:0); [M-H]-	1205	13.2774	13.44	648.624	3577.78	20851	[M-H]-	CCCCCCCCCCCCCCCCCCCCCCCC(=O)NC(CO)C(O)\C=C\CCCCCCCCCCCCC	ZJVVOYPTFQEGPH-MHAUTQJVNA-N	905.54	944.323	1000	922.416	136.62042 10;141.01576 41;237.21826 143;263.23187 102;266.24854 31;295.26422 10;349.34921 163;366.37476 143;367.35037 92;373.04053 10;387.02689 10;391.16833 21;392.38879 603;408.37637 133;591.62671 10;600.59039 51;600.61462 92;616.58795 61;616.60547 41;618.60071 51;618.61121 143;646.63153 10;648.62079 557;
	1	Cer[NS] 42:2; Cer[NS](d18:1/24:1); [M+Hac-H]-	1194	13.0556	13.21	706.627	117773	787519	[M+Hac-H]-	CCCCCCCCCCCCC\C=C\C(O)C(CO)NC(=O)CCCCCCCCC\C=C/CCCCCCCCCCCC	FUWLDBVRSLAFFJ-DBOQMASJNA-N	895.608	913.676	1000	901.093	209.18701 31;235.20343 92;237.22018 1852;239.23027 82;250.25095 122;251.23178 31;255.22842 31;261.21411 41;261.23007 10;263.23621 1505;266.24597 341;268.26428 286;278.24426 31;281.24847 51;298.27072 153;347.33176 1871;349.34634 61;363.35052 102;363.7756 22;364.35712 1726;365.34354 1167;366.37448 41;367.35553 61;379.35104 31;389.15027 61;390.28394 28;390.37314 7999;391.3746 112;392.38574 112;404.3…
	1	Cer[NS] 42:2; Cer[NS](d18:1/24:1); [M-H]-	1194	13.0556	13.21	646.62	4184.22	29178.2	[M-H]-	CCCCCCCCCCCCC\C=C\C(O)C(CO)NC(=O)CCCCCCCCC\C=C/CCCCCCCCCCCC	FUWLDBVRSLAFFJ-DBOQMASJNA-N	893.335	911.73	1000	906.382	235.20357 51;237.21599 92;261.21655 31;263.23178 82;264.25146 10;267.13785 10;268.27139 31;346.24673 20;347.32928 112;349.33597 31;364.34921 143;365.34912 71;366.36926 51;371.36633 20;390.33987 51;390.37332 432;392.38593 102;406.36288 71;408.37631 31;598.57959 82;614.57153 71;614.58899 82;616.58447 61;628.61798 21;646.61365 633;
	1	Cer[NS] 42:3; Cer[NS](d18:2/24:1); [M+Hac-H]-	1156	12.3512	12.98	704.618	4521.44	73097.2	[M+Hac-H]-	CCCCCCCCCCCC\C=C/CCCCCCCCCC(=O)NC(CO)C(O)\C=C\CC\C=C\CCCCCCCCC	KADBCXSPXAVXJL-QWGNBJIWNA-N	852.822	867.243	909.091	922.062	235.20142 97;261.21658 61;264.22629 15;265.22491 5;266.24155 25;347.33203 82;364.35742 92;365.33304 61;388.35492 21;389.16449 10;390.3707 365;406.34314 15;406.36023 71;596.56561 51;612.55524 51;614.5824 87;644.59558 941;645.59186 25;
	1	Cer[NS] 43:2; Cer[NS](d18:1/25:1); [M+Hac-H]-	1200	13.1602	13.34	720.644	5038.11	46180.8	[M+Hac-H]-	CCCCCCCCCCCCC\C=C/CCCCCCCCCC(=O)NC(CO)C(O)\C=C\CCCCCCCCCCCCC	YWTUDCXNLITZPX-HVZKQDKLNA-N	732.32	818.214	909.091	845.84	141.01579 20;235.20366 31;237.22693 31;249.21432 10;261.228 31;263.22955 31;281.24866 31;347.32404 31;361.34433 31;363.35873 51;364.35727 31;378.37622 41;378.39545 20;379.36218 51;380.39069 31;387.25995 10;390.36768 71;392.38306 51;404.37991 143;406.37988 61;406.40265 82;420.3674 20;610.53082 20;612.61743 41;628.5257 51;628.58936 31;628.62469 41;630.59674 51;660.53314 92;660.62744 648;661.62512 3…
	1	Cer[NS] 44:2; Cer[NS](d18:1/26:1); [M+Hac-H]-	1205	13.2774	13.47	734.663	5516.33	37443	[M+Hac-H]-	CCCCCCCCCCCCCC\C=C/CCCCCCCCCC(=O)NC(CO)C(O)\C=C\CCCCCCCCCCCCC	IBJXLRPUPQTCQS-SJWJHEOENA-N	864.573	903.671	909.091	913.009	237.2074 31;237.21826 82;263.22272 20;263.23645 92;266.24393 31;266.34064 10;275.06683 10;347.33466 51;349.3255 41;349.34396 61;365.33569 31;366.37744 51;367.35037 51;375.35507 82;387.04077 10;390.37338 71;392.38879 167;393.37323 82;408.37924 31;418.39688 255;420.41095 61;434.40054 82;600.60773 41;618.60419 51;626.60669 31;642.61212 41;644.6095 51;644.64178 82;648.63159 31;657.63202 10;674.57239 …
	1	FA 16:0; [M-H]-	864	6.31945	6.71	255.233	99068.2	562949	[M-H]-	CCCCCCCCCCCCCCCC(O)=O	IPCSVZSSVZVIGE-UHFFFAOYSA-N	994.487	1000	1000	996.493	237.22717 51;255.23347 944;
	1	FA 16:1; [M-H]-	834	5.74312	6.23	253.216	13601.8	100619	[M-H]-	CCCCCCCC\C=C/CCCCCC(O)=O	PJHOFUXBXJNUAC-KTKRTIGZSA-N	998.696	1000	1000	993.806	97.07577 2;115.92569 2;171.13371 4;178.08034 2;253.21509 210;
	1	FA 17:1; [M-H]-	855	6.10878	6.43	267.231	2206.56	16721.3	[M-H]-	CCCCCCCCC\C=C/CCCCCC(O)=O	FJMPAYNWWWCODA-KHPPLWFESA-N	1000	1000	1000	987.452	267.22769 45;
	1	FA 18:0; [M-H]-	896	6.95697	7.2	283.262	67861.1	487515	[M-H]-	CCCCCCCCCCCCCCCCCC(O)=O	QIQXTHQIDYTFRH-UHFFFAOYSA-N	994.536	1000	1000	984.044	265.23871 20;265.2525 51;266.26227 21;283.26599 1373;
	1	FA 18:1; [M-H]-	872	6.45125	6.64	281.247	67511.8	542562	[M-H]-	CCCCCC\C=C/CCCCCCCCCC(O)=O	UWHZIFQPPBDJPM-FPLPWBNLSA-N	999.568	1000	1000	995.108	116.95058 20;195.68816 10;281.24597 1576;
	1	FA 18:2; [M-H]-	848	5.99833	6.22	279.233	6852	42438.8	[M-H]-	CCCCC\C=C\C=C\CCCCCCCCC(O)=O	GKJZMAHZJGSBKD-BLHCBFLLSA-N	981.443	1000	1000	990.346	99.92544 4;116.92442 4;116.93967 4;159.95407 2;171.8765 4;172.88055 4;196.86824 4;237.17676 2;261.2233 4;279.23135 110;
	1	FA 20:0; [M-H]-	928	7.5267	7.79	311.292	2218	12336.6	[M-H]-	CCCCCCCCCCCCCCCCCCCC(O)=O	VKOBVWXKNCXXDE-UHFFFAOYSA-N	991.793	1000	1000	975.831	82.97989 2;147.00076 2;149.09526 5;181.61499 2;185.16901 1;188.93585 6;293.27695 4;311.20645 4;311.29608 149;
	1	FA 20:1; [M-H]-	902	7.04228	7.18	309.279	4137.89	27011.4	[M-H]-	CCCCCCCC\C=C\CCCCCCCCCC(O)=O	BITHHVVYSMSWAG-MDZDMXLPSA-N	1000	1000	1000	994.508	309.27768 282;
	1	FA 20:2; [M-H]-	883	6.65278	6.74	307.265	1604.67	13277.6	[M-H]-	CCCCC\C=C/C\C=C/CCCCCCCCCC(O)=O	XSXIVVZCUAHUJO-HZJYTTRNSA-N	998.618	1000	1000	986.538	136.98326 3;307.26157 116;
	1	FA 20:3; [M-H]-	870	6.40468	6.39	305.245	1750.22	9813.62	[M-H]-	CCCCCCCC\C=C/C\C=C/C\C=C/CCCC(O)=O	UNSRRHDPHVZAHH-YOILPLPUSA-N	692.308	1000	1000	937.244	141.01723 10;305.23911 10;
	1	FA 20:4; [M-H]-	846	5.95132	5.98	303.232	4361	25210.5	[M-H]-	CCCCC\C=C\C\C=C\C\C=C\C\C=C\CCCC(O)=O	YZXBAPSDXZZRGB-CGRWFSSPSA-N	788.039	1000	1000	962.712	99.9184 4;115.92266 4;138.90889 10;177.16263 4;189.08324 6;231.21082 6;259.24533 8;276.20987 2;285.22369 6;303.23077 27;
	1	FA 20:5; [M-H]-	820	5.53993	5.6	301.213	3029.33	15332.2	[M-H]-	CC\C=C/C\C=C/C\C=C/C\C=C/C\C=C/CCCC(O)=O	JAZBEHYOTPTENJ-JLNKQSITSA-N	437.529	1000	1000	892.7	79.95775 3;100.95337 3;241.21808 7;253.86415 3;257.22946 7;271.10269 7;284.21167 7;286.13214 7;301.15552 10;301.21185 10;
	1	FA 20:5; [M-H]-	850	6.04515	5.6	301.218	2856.44	20110.8	[M-H]-	CC\C=C/C\C=C/C\C=C/C\C=C/C\C=C/CCCC(O)=O	JAZBEHYOTPTENJ-JLNKQSITSA-N	997.668	1000	1000	988.942	100.93227 4;135.00877 2;136.9189 4;241.21397 6;283.20667 6;301.21219 303;
	1	FA 20:6; [M-H]-	811	5.38237	5.13	299.203	1700.56	10932.3	[M-H]-	CC\C=C/C=C/C=C/C=C\C=C\C=C\CCCCCC(O)=O	PWIBDJLBEKARAO-LJFGOLAKSA-N	961.973	1000	1000	973.85	74.99309 2;90.93539 4;99.92818 2;100.93072 5;115.92258 2;116.9274 3;138.91048 2;148.99869 2;158.95804 2;171.88016 2;172.90279 2;173.89122 2;182.92358 2;185.10364 1;198.8788 2;200.84761 2;207.00099 2;216.88695 3;216.99501 2;223.02232 22;224.02646 4;239.19757 4;245.87755 1;253.25766 3;270.86826 1;299.19757 135;299.25861 5;
	1	FA 22:0; [M-H]-	961	8.05363	8.45	339.322	2220	19649.9	[M-H]-	CCCCCCCCCCCCCCCCCCCCCC(O)=O	UKMSUNONTOPOIO-UHFFFAOYSA-N	988.257	1000	1000	967.954	108.93951 2;132.98004 4;163.11012 8;174.9832 4;188.93181 4;206.94611 4;279.23367 18;321.32336 6;339.32404 261;
	1	FA 22:1; [M-H]-	933	7.59097	7.81	337.306	1427.33	9794.6	[M-H]-	CCCCCCCCCC\C=C\CCCCCCCCCC(O)=O	KJDZDTDNIULJBE-VAWYXSNFSA-N	994.15	1000	1000	945.693	113.0228 2;171.13751 1;172.88443 2;255.22873 6;277.21231 5;309.10941 1;337.30786 149;
	1	FA 22:5; [M-H]-	856	6.13203	6.03	329.248	3997.33	20421.9	[M-H]-	CC\C=C\C\C=C\C\C=C\C\C=C\C\C=C\CCCCCC(O)=O	YUFFSWGQGVEMMI-RCHUDCCISA-N	825.294	1000	1000	962.383	113.0633 4;125.9902 2;138.91231 6;169.97289 4;182.91798 6;188.9359 6;193.93939 2;199.04611 2;214.00211 6;231.19801 4;243.1418 2;249.02495 2;269.24292 4;274.82812 2;285.18323 4;285.25473 8;311.23883 6;329.25043 31;
	1	HexCer[NS] 32:1; HexCer[NS](d18:1/14:0); [M+Hac-H]-	980	8.4994	9.05	730.543	2456.89	18531.4	[M+Hac-H]-	CCCCCCCCCCCCC\C=C\C(O)C(COC1O[C@H](CO)[C@@H](O)C(O)C1O)NC(=O)CCCCCCCCCCCCC	BDGGMKFFYWPIFU-JRNAZUMYSA-N	914.508	953.978	714.286	874.852	81.04673 10;89.02572 41;119.03342 41;179.05911 31;227.19728 51;237.22704 20;252.24179 31;254.22218 10;263.23886 20;283.2662 20;460.46573 20;508.47708 153;670.52264 258;
	1	HexCer[NS] 34:1; HexCer[NS](d18:1/16:0); [M+Hac-H]-	1006	9.08488	9.85	758.57	52022	356970	[M+Hac-H]-	CCCCCCCCCCCCCCCC(=O)NC(COC1O[C@H](CO)[C@@H](O)C(O)C1O)C(O)\C=C\CCCCCCCCCCCCC	VJLLLMIZEJJZTE-ATMLAZQGSA-N	895.313	852.2	714.286	806.225	71.01405 48;85.02971 27;87.00965 10;89.02702 404;95.01283 24;99.04459 3;101.02452 201;113.02586 184;119.0334 489;125.02762 14;131.03337 51;143.03688 48;149.04547 54;152.99361 10;161.04829 102;179.05534 315;235.20811 10;237.22055 224;250.25581 14;253.24902 17;255.22884 245;263.23663 119;266.2464 14;268.26242 27;280.26306 575;281.2442 41;296.25937 133;297.2316 24;298.27609 34;308.25674 17;460.32358…
	1	HexCer[NS] 34:1; HexCer[NS](d18:1/16:0); [M-H]-	1006	9.08488	9.85	698.554	6969.67	49866.9	[M-H]-	CCCCCCCCCCCCCCCC(=O)NC(COC1O[C@H](CO)[C@@H](O)C(O)C1O)C(O)\C=C\CCCCCCCCCCCCC	VJLLLMIZEJJZTE-ATMLAZQGSA-N	799.638	816.163	833.333	821.513	87.05441 5;89.02436 76;101.02594 56;113.02586 46;119.03494 97;154.27905 5;171.46263 5;179.05534 31;237.2162 71;253.25577 15;254.24248 51;255.23335 51;263.23663 46;280.26306 184;296.25208 31;488.47424 31;502.89923 5;504.46991 25;506.48749 46;518.48151 25;524.30981 5;536.49542 417;537.51233 15;698.55212 297;
	1	HexCer[NS] 40:1; HexCer[NS](d18:1/22:0); [M+Hac-H]-	1160	12.4455	12.69	842.67	5459.67	76576	[M+Hac-H]-	CCCCCCCCCCCCCCCCCCCCCC(=O)NC(COC1O[C@H](CO)[C@@H](O)C(O)C1O)C(O)\C=C\CCCCCCCCCCCCC	YIGARKIIFOHVPF-GJXXEZNZSA-N	907.297	927.379	571.429	855.126	89.02721 76;101.02611 25;104.66766 5;113.02151 36;119.032 66;141.01912 5;161.04475 20;179.04968 51;250.2467 5;263.241 25;321.30829 25;338.33194 25;338.35272 20;339.32669 56;364.35458 61;380.34943 20;572.56683 15;588.56226 20;590.59387 31;602.57312 25;618.625 11;620.59534 530;621.59399 20;782.64728 1228;783.63837 41;809.67914 25;
	1	HexCer[NS] 42:1; HexCer[NS](d18:1/24:0); [M+Hac-H]-	1196	13.0847	13.26	870.699	90988.6	450573	[M+Hac-H]-	CCCCCCCCCCCCCCCCCCCCCCCC(=O)NC(COC1O[C@H](CO)[C@@H](O)C(O)C1O)C(O)\C=C\CCCCCCCCCCCCC	POQRWMRXUOPCLD-PPZFPFFMSA-N	864.901	836.609	857.143	906.521	83.62151 10;89.02855 536;101.0247 291;113.02003 94;113.02303 231;119.0351 751;131.03513 82;143.03194 71;149.0473 102;161.03406 31;161.0448 224;179.05919 387;232.08511 10;237.2205 143;254.21315 10;263.23425 184;266.25092 31;281.24881 31;298.2735 31;349.35196 122;366.37213 184;367.32883 41;367.35587 296;391.16284 21;392.39166 452;408.3822 122;460.33209 31;600.60437 184;612.6004 31;616.59509 92;618.…
	1	HexCer[NS] 42:1; HexCer[NS](d18:1/24:0); [M-H]-	1196	13.0847	13.26	810.681	4390.78	24265.4	[M-H]-	CCCCCCCCCCCCCCCCCCCCCCCC(=O)NC(COC1O[C@H](CO)[C@@H](O)C(O)C1O)C(O)\C=C\CCCCCCCCCCCCC	POQRWMRXUOPCLD-PPZFPFFMSA-N	921.747	944.788	833.333	842.524	85.0234 10;101.0247 41;115.51166 10;119.03049 41;237.22704 41;250.25128 10;281.2417 51;349.34668 41;355.35086 10;362.30539 20;367.36127 61;391.33588 10;392.38049 92;392.39728 41;408.37933 31;600.60437 31;616.61261 31;630.62201 51;646.62451 41;648.63531 303;810.66766 470;
	1	HexCer[NS] 42:2; HexCer[NS](d18:1/24:1); [M+Hac-H]-	1161	12.4691	13.03	868.684	8411.33	117126	[M+Hac-H]-	CCCCCCCCCCCCC\C=C\C(O)C(COC1O[C@H](CO)[C@@H](O)C(O)C1O)NC(=O)CCCCCCCCC\C=C/CCCCCCCCCCCC	PBAGXITYDFFJEO-NSXPLPNPSA-N	879.781	930.201	857.143	900.757	85.0312 14;89.02721 102;101.02327 58;109.19192 3;113.02301 44;117.97524 3;119.03507 116;143.03358 20;149.03865 10;149.04381 17;161.04475 44;179.05157 71;237.21388 17;255.22639 3;263.23413 24;280.25806 10;298.26846 7;347.32666 31;364.35727 31;365.34637 71;390.33426 7;390.3649 92;406.36853 37;598.57245 24;598.58972 24;614.54675 14;614.57123 20;614.68317 3;616.60168 41;628.58234 24;628.61414 48;646.…
	1	LysoPC 14:0; [M+Hac-H]-	816	5.46382	5.55	526.312	2963.56	12294.6	[M+Hac-H]-	CCCCCCCCCCCCCC(=O)OCC(O)COP([O-])(=O)OCC[N+](C)(C)C	VXUOFDJKYGDUJI-UHFFFAOYNA-N	984.337	987.781	750	923.404	78.95912 10;78.98921 2;83.03248 1;147.18028 1;152.99327 5;168.04297 8;172.22803 1;204.87683 1;216.98451 1;224.06647 51;226.49345 6;227.16284 3;227.19899 457;228.20609 4;236.9268 2;242.07568 9;274.81387 4;280.84393 2;300.80548 2;350.8327 2;363.18652 2;380.79526 2;382.8631 1;400.77597 2;406.77817 2;430.81418 1;443.73712 1;451.73248 2;452.27545 122;453.28726 3;456.77866 2;
	1	LysoPC 16:0; [M+Hac-H]-	850	6.04515	6.05	554.342	2137.78	10647.5	[M+Hac-H]-	CCCCCCCCCCCCCCCC(=O)OCC(O)COP([O-])(=O)OCC[N+](C)(C)C	ASWBNKHCZGQVJV-UHFFFAOYNA-N	914.008	925.047	1000	949.408	162.19438 2;168.03404 4;190.86084 2;224.06252 6;242.08035 16;244.86543 4;249.96107 4;250.9637 2;255.23315 393;284.86176 4;288.8862 4;328.90503 4;329.24545 8;344.85159 2;388.8446 2;448.78683 4;456.80023 4;480.30676 51;500.8222 6;554.33154 4;
	1	LysoPC 16:0; [M+Hac-H]-	858	6.17912	6.05	554.345	17080.5	88498.1	[M+Hac-H]-	CCCCCCCCCCCCCCCC(=O)OCC(O)COP([O-])(=O)OCC[N+](C)(C)C	ASWBNKHCZGQVJV-UHFFFAOYNA-N	986.178	791.666	1000	976.079	78.95916 68;152.99512 65;168.0376 65;223.3744 10;224.06874 431;237.21375 10;242.07806 78;254.43344 27;255.23306 5250;256.23038 41;391.21869 14;434.20377 3;478.80191 14;480.30667 1360;481.2998 20;554.33478 14;
	1	LysoPC 16:1; [M+Hac-H]-	828	5.63805	5.54	552.33	4206.22	29085.4	[M+Hac-H]-	CCCCCCCC\C=C/CCCCCC(=O)OCC(O)COP([O-])(=O)OCC[N+](C)(C)C	JBFBGNHYRPBNML-SEYXRHQNNA-N	984.498	993.68	1000	992.714	78.96051 18;78.97556 3;119.94946 1;146.96828 2;151.03979 1;152.99519 9;157.42839 2;168.04315 14;194.05531 3;218.87184 2;224.06454 88;239.83308 1;242.07806 29;244.883 4;252.42534 6;253.21506 1105;254.22192 7;275.50684 1;288.87408 2;294.90054 2;300.80078 2;306.86325 2;319.78247 2;340.78641 2;344.82523 2;348.91681 1;362.88562 2;382.76944 2;388.83328 4;394.84381 2;398.87457 1;407.20819 2;424.79959 4;…
	1	LysoPC 18:0; [M+Hac-H]-	889	6.79322	6.61	582.374	7855	48241.5	[M+Hac-H]-	CCCCCCCCCCCCCCCCCC(=O)OCC(O)COP([O-])(=O)OCC[N+](C)(C)C	IHNKQIMGVNPMTC-UHFFFAOYNA-N	993.373	290.697	1000	917.86	78.96027 25;80.97528 1;96.96442 2;98.70474 2;101.02562 2;122.98156 2;132.98001 1;152.99152 22;168.03749 34;171.00623 2;180.02298 2;190.08562 2;194.05124 4;221.48044 2;223.37433 3;224.06656 225;225.07515 2;242.078 62;263.23859 1;265.25241 7;282.38083 14;283.26117 3023;284.27133 18;285.00452 2;288.09042 2;292.95325 2;294.90298 9;299.02679 2;300.01578 2;336.88544 2;350.85416 3;352.87891 2;376.89859 …
	1	LysoPC 18:1; [M+Hac-H]-	864	6.31945	6.05	580.36	11856.7	83455.2	[M+Hac-H]-	CCCCCC\C=C/CCCCCCCCCC(=O)OCC(O)COP([O-])(=O)OCC[N+](C)(C)C	PZRFVAHZNWPPAC-KHPPLWFENA-N	989.987	353.258	750	866.398	78.96049 46;152.99344 31;165.40509 5;168.04132 36;224.06668 270;242.07811 82;281.24631 3730;282.24811 20;504.74521 21;506.29333 99;506.3219 1072;507.32568 20;
	1	LysoPE 16:0; [M-H]-	861	6.2493	6.64	452.278	1538.11	9750.46	[M-H]-	CCCCCCCCCCCCCCCC(=O)OCC(O)COP(O)(=O)OCCN	YVYMBNSKXOXSKW-UHFFFAOYNA-N	922.285	935.429	600	887.958	78.96307 15;140.01208 13;173.86537 3;196.02592 5;196.04173 23;255.23317 263;288.879 10;450.7677 3;452.26682 10;
	1	LysoPE 18:0; [M-H]-	892	6.8633	7.1	480.304	4120	25408.2	[M-H]-	CCCCCCCCCCCCCCCCCC(=O)OCC(O)COP(O)(=O)OCCN	BBYWOYAFBUOUFP-UHFFFAOYNA-N	949.717	967.466	800	909.77	78.96055 31;140.00529 15;140.0103 36;152.99863 13;196.02176 5;196.0356 92;214.04527 20;282.3782 10;283.26089 1115;480.27182 8;480.31204 105;
	1	PC 28:0; PC(14:0/14:0); [M+Hac-H]-	974	8.35957	8.54	736.512	32524	193407	[M+Hac-H]-	CCCCCCCCCCCCCC(=O)OCC(COP([O-])(=O)OCC[N+](C)(C)C)OC(=O)CCCCCCCCCCCCC	CITHEXJVPOWHKC-UHFFFAOYNA-N	778.51	965.862	1000	945.976	78.96033 41;168.04298 184;199.16936 340;224.06441 143;226.49136 92;227.20117 11057;228.20399 112;242.08672 31;255.23293 439;363.19742 41;424.23849 31;434.27124 153;452.27866 548;472.25113 10;480.31888 41;591.47614 10;661.52081 51;662.47925 4418;663.47833 112;677.44916 51;736.47565 41;736.51013 204;
	1	PC 28:1; PC(14:0/14:1); [M+Hac-H]-	961	8.05363	7.92	734.495	1669.67	13132.8	[M+Hac-H]-	CCCCCCCCCCCCCC(=O)OCC(COP([O-])(=O)OCC[N+](C)(C)C)OC(=O)CCCCCCC\C=C/CCCC	SNDOMDWDQRZWFS-SQFISAMPNA-N	872.15	887.704	555.556	807.997	197.15352 5;199.17154 31;212.96513 5;224.06882 26;225.18327 303;227.20135 122;253.21512 51;255.22411 10;422.99863 5;452.27884 20;505.37628 15;660.4472 189;
	1	PC 29:0; PC(14:0/15:0); [M+Hac-H]-	985	8.59815	8.92	750.523	8078.78	71380.4	[M+Hac-H]-	CCCCCCCCCCCCCCC(=O)OC(COC(=O)CCCCCCCCCCCCC)COP([O-])(=O)OCC[N+](C)(C)C	JERIBPHBOOFETI-UHFFFAOYNA-N	944.665	955.802	1000	920.117	168.04507 36;213.17113 10;213.18555 61;222.74652 5;224.06673 20;227.20137 585;241.21614 660;242.21426 10;255.23761 56;303.23572 10;434.25644 10;448.29044 20;452.27255 20;466.28769 31;676.49414 649;677.4964 20;689.48865 15;750.5177 56;750.56018 25;
	1	PC 30:0; PC(14:0/16:0); [M+Hac-H]-	998	8.89963	9.3	764.545	99642	698000	[M+Hac-H]-	CCCCCCCCCCCCCCCC(=O)OC(COC(=O)CCCCCCCCCCCCC)COP([O-])(=O)OCC[N+](C)(C)C	RFVFQQWKPSOBED-UHFFFAOYNA-N	808.238	984.914	1000	958.067	78.96062 82;124.99602 31;151.21156 10;168.03036 11;168.03951 311;169.04332 31;170.04645 31;206.06421 31;224.06659 411;226.48932 61;227.20123 13508;228.20619 107;241.20064 31;241.21159 173;254.44008 70;255.23068 17705;256.23477 133;283.2634 41;358.07397 10;363.19449 51;391.22101 92;434.26785 204;452.28119 644;462.29843 194;480.30286 595;481.31766 31;616.46136 31;617.4707 102;619.43573 41;643.49536…
	1	PC 30:1; PC(14:0/16:1); [M+Hac-H]-	979	8.47608	8.68	762.523	64855.9	554976	[M+Hac-H]-	CCCCCCCCCCCCCC(=O)OCC(COP([O-])(=O)OCC[N+](C)(C)C)OC(=O)CCCCC\C=C/CCCCCCCC	HCYNAERVJIPFFR-VZCXRCSSNA-N	865.707	966.134	1000	930.607	78.95676 41;152.9987 31;168.04135 224;196.82083 10;199.16956 102;224.06461 306;225.18327 1064;226.49368 42;227.07164 51;227.20135 6655;228.20206 51;252.42764 102;253.21736 11110;254.21524 102;255.22861 634;281.25104 112;363.20026 41;434.26843 163;450.26456 41;452.27579 561;460.28378 143;476.8002 10;478.29257 265;478.34195 10;480.30045 61;643.44989 51;686.33246 51;687.51581 31;688.4892 6252;689.50…
	1	PC 31:1; PC(15:0/16:1); [M+Hac-H]-	991	8.73765	9.07	776.543	10995	136449	[M+Hac-H]-	CCCCCCCCCCCCCCC(=O)OCC(COP([O-])(=O)OCC[N+](C)(C)C)OC(=O)CCCCC\C=C/CCCCCCCC	KFLKNRBVOMZZID-XDOYNYLZNA-N	920.864	997.815	888.889	921.319	158.15338 10;168.03955 41;224.0667 71;227.19922 102;239.19986 391;241.21831 587;253.21733 980;255.23308 173;267.21396 20;267.22781 194;310.26874 31;448.28445 20;466.26938 31;466.28766 51;474.31683 10;478.2923 61;480.32181 41;554.52368 31;700.33093 10;702.50952 1166;703.49347 41;716.55084 51;716.57355 51;717.45764 51;776.5257 92;776.55322 122;
	1	PC 32:0; PC(16:0/16:0); [M+Hac-H]-	1029	9.61863	10.1	792.569	50455.2	425787	[M+Hac-H]-	CCCCCCCCCCCCCCCC(=O)OCC(COP([O-])(=O)OCC[N+](C)(C)C)OC(=O)CCCCCCCCCCCCCCC	KILNVBDSWZSGLL-UHFFFAOYNA-N	834.872	953.597	1000	893.327	78.96177 31;168.04135 112;206.05417 20;224.05615 51;224.06459 163;227.20135 447;254.429 61;255.23087 9298;256.23721 102;281.24869 31;283.2565 133;328.22208 10;331.24283 31;385.81491 10;391.21869 41;462.29602 173;480.30661 527;508.32407 20;508.33362 41;716.2417 31;716.2984 31;718.53949 4646;719.48914 35;719.53076 102;719.55347 122;733.49579 51;792.57178 442;
	1	PC 32:1; PC(16:0/16:1); [M+Hac-H]-	1003	9.01575	9.46	790.556	246532	2420569	[M+Hac-H]-	CCCCCCCCCCCCCCCC(=O)OCC(COP([O-])(=O)OCC[N+](C)(C)C)OC(=O)CCCCC\C=C/CCCCCCCC	KYYBJTVETBSVLE-LNVKXUELNA-N	789.477	989.02	1000	844.355	78.96193 102;152.99017 31;168.0379 518;206.05438 41;224.06694 811;225.17715 42;226.50241 46;227.19946 3326;228.20015 41;239.20229 20;241.21417 92;242.07397 51;252.42787 102;253.21535 26381;254.21773 245;254.43599 82;255.23109 15362;256.22842 61;267.22809 102;280.36697 51;281.24893 7782;282.24838 82;357.89844 10;389.20935 41;391.21893 71;404.25845 31;406.26382 41;409.22409 51;434.26868 122;451.133…
	1	PC 32:2; PC(16:1/16:1); [M+Hac-H]-	983	8.56928	8.83	788.538	44880.4	417910	[M+Hac-H]-	CCCCCCCC\C=C/CCCCCC(=O)OCC(COP([O-])(=O)OCC[N+](C)(C)C)OC(=O)CCCCC\C=C/CCCCCCCC	NFMFCBNCWASFGS-YEUCEMRANA-N	786.537	973.743	1000	889.361	77.81017 10;165.71033 10;168.04155 163;224.05214 20;224.07115 214;225.18561 404;227.19519 51;242.08273 31;251.1964 41;252.4301 51;252.60947 31;253.21758 13756;254.21771 122;277.22415 20;281.24652 286;389.18979 31;389.20929 51;404.25555 31;407.21704 31;460.27185 153;465.22537 21;478.29272 641;506.3284 31;643.44647 31;712.24469 41;714.50964 5202;715.50568 184;729.46222 82;788.52924 316;788.54907 47…
	1	PC 32:3; PC(16:1/16:2); [M+Hac-H]-	976	8.40638	8.44	786.526	2316.44	35354.7	[M+Hac-H]-	CCCCCCCC\C=C/CCCCCC(=O)OC(COC(=O)CC\C=C/C\C=C/CCCCCCCC)COP([O-])(=O)OCC[N+](C)(C)C	SCLVXHHAWHLGRN-ITICWDTLNA-N	928.055	966.688	666.667	833.275	224.0643 31;225.18932 20;227.20319 51;247.14229 10;251.20479 163;253.21701 163;277.21649 71;279.22641 31;281.24591 20;478.28571 20;698.51318 10;712.48834 184;727.46558 20;786.51654 20;
	1	PC 33:0; PC(16:0/17:0); [M+Hac-H]-	1038	9.8267	10.5	806.584	5019.89	86420.2	[M+Hac-H]-	CCCCCCCCCCCCCCCCC(=O)OC(COC(=O)CCCCCCCCCCCCCCC)COP([O-])(=O)OCC[N+](C)(C)C	CNHYMCCAIZQMPA-UHFFFAOYNA-N	878.83	992.044	777.778	819.715	168.04329 31;218.92207 10;242.08038 10;255.22641 296;256.23953 103;260.45779 10;269.24298 344;281.24634 204;282.25055 173;283.25177 20;297.26782 10;462.30496 31;480.30646 31;494.31628 20;724.51978 31;730.24689 21;732.5517 475;733.57172 21;745.56274 278;746.55322 51;806.59131 82;
	1	PC 33:1; PC(16:0/17:1); [M+Hac-H]-	1018	9.36238	9.86	804.57	37685.1	402585	[M+Hac-H]-	CCCCCCCCCCCCCCCC(=O)OCC(COP([O-])(=O)OCC[N+](C)(C)C)OC(=O)CCCCC\C=C/CCCCCCCCC	ZNKJLFAWRWYXGQ-GYHWCHFENA-N	871.472	982.469	1000	909.112	168.04155 102;224.07111 112;227.19516 31;239.2066 41;241.21851 913;242.21663 31;253.2108 535;254.23116 42;255.23103 1474;265.30783 10;267.23264 3186;268.2323 61;269.24542 204;279.22696 31;280.39761 23;281.24646 2322;282.24591 51;295.26434 31;391.22437 31;448.28476 41;462.28394 41;462.30212 61;466.29712 163;474.28946 31;480.29739 204;488.3179 51;492.30139 51;494.31961 41;495.2926 10;506.32507 51;7…
	1	PC 33:2; PC(16:1/17:1); [M+Hac-H]-	994	8.80698	9.23	802.554	6645.11	79598.2	[M+Hac-H]-	CCCCCCCCC\C=C/CCCCCC(=O)OC(COC(=O)CCCCC\C=C/CCCCCCCC)COP([O-])(=O)OCC[N+](C)(C)C	OFJQUAYUCSGALD-SXAUZNKPNA-N	959.436	983.505	777.778	883.729	168.0452 31;207.21857 10;224.069 31;239.20004 61;241.21629 31;253.21751 745;255.23102 31;265.22049 21;267.2326 793;277.22409 10;279.23401 31;281.23462 41;281.25119 82;474.29865 31;478.28946 41;492.30136 61;657.44067 10;726.26807 10;728.479 142;728.52472 916;729.53424 31;802.53326 71;
	1	PC 34:0; PC(16:0/18:0); [M+Hac-H]-	1072	10.616	10.91	820.61	8597.78	93056.2	[M+Hac-H]-	CCCCCCCCCCCCCCCCCC(=O)OC(COC(=O)CCCCCCCCCCCCCCC)COP([O-])(=O)OCC[N+](C)(C)C	PZNPLUBHRSSFHT-UHFFFAOYNA-N	908.556	991.374	888.889	904.576	168.04547 51;221.92015 10;224.06508 31;253.21111 10;255.23134 1665;256.23093 41;269.24573 20;281.2468 31;282.26047 42;283.26172 628;311.2941 31;319.26599 61;462.29337 41;490.32202 41;506.00797 10;508.33395 82;738.52197 51;746.38037 22;746.56543 1511;747.56042 51;760.62952 31;761.51703 31;820.60156 122;
	1	PC 34:1; PC(16:0/18:1); [M+Hac-H]-	1035	9.75742	10.24	818.583	242611	2307264	[M+Hac-H]-	CCCCCCCCCCCCCCCC(=O)OCC(COP([O-])(=O)OCC[N+](C)(C)C)OC(=O)CCCCCCCCC\C=C/CCCCCC	AEPVLLKGEBHLEJ-VLGSPTGONA-N	815.047	989.703	1000	875.968	78.95972 61;152.98697 31;167.52458 42;168.04181 541;206.05865 31;223.36224 31;224.06712 535;227.20178 61;240.14175 10;242.08731 82;253.21774 826;254.43614 82;255.19743 53;255.23125 15027;256.23761 122;267.22821 41;280.36237 102;280.51596 51;281.24902 29708;281.80066 38;282.24612 365;283.26398 372;306.0831 10;309.28076 41;381.81796 10;391.23001 112;406.26373 41;417.23489 41;458.8501 31;462.2991 40…
	1	PC 34:2; PC(16:1/18:1); [M+Hac-H]-	1007	9.10787	9.59	816.569	105559	1192982	[M+Hac-H]-	CCCCCCCC\C=C/CCCCCC(=O)OCC(COP([O-])(=O)OCC[N+](C)(C)C)OC(=O)CCCCCCCCC\C=C/CCCCCC	QEVWUFKMZJRAQW-MYSACRKYNA-N	880.978	978.004	1000	912.526	78.95671 41;168.03944 311;224.06239 296;227.19914 51;242.08022 41;252.42754 51;253.21501 11229;254.21964 133;255.23302 112;267.22543 71;279.22668 163;280.36899 112;281.24619 13478;282.25513 133;307.25632 112;460.27151 194;478.29239 694;488.28339 31;488.3208 214;504.74182 31;506.31851 556;669.30591 10;671.46136 61;697.45898 51;740.19434 71;742.53784 8382;743.55322 623;757.50366 163;816.58844 878;
	1	PC 34:3; PC(16:1/18:2); [M+Hac-H]-	993	8.78385	9.06	814.559	6353.89	77747.4	[M+Hac-H]-	CCCCCCCC\C=C/CCCCCC(=O)OCC(COP([O-])(=O)OCC[N+](C)(C)C)OC(=O)CCCCCCCC\C=C/C=C\CCCCC	IYFPKWSDWVRGSA-ZEBWFKLYNA-N	970.385	991.776	777.778	908.803	159.7009 10;221.23076 10;224.06459 41;227.18646 31;227.20135 82;251.20062 173;253.21284 607;255.2173 31;267.24396 21;277.21448 71;278.36209 21;279.2338 603;281.24152 112;301.21204 20;304.14548 10;305.24396 102;478.28922 61;504.30118 31;504.32654 41;547.17529 21;739.09271 21;740.51263 855;741.53052 42;764.53687 41;814.5451 71;814.56927 82;
	1	PC 34:4; PC(16:1/18:3); [M+Hac-H]-	983	8.56928	8.57	812.546	4165.44	39510.9	[M+Hac-H]-	CCCCCCCC\C=C/CCCCCC(=O)OCC(COP([O-])(=O)OCC[N+](C)(C)C)OC(=O)CCCCCCCCC\C=C/C=C\C=C/CC	YNHQPFVOHUFFIY-HCQXATHHNA-N	923.035	982.513	555.556	853.37	135.64412 10;168.04515 20;225.18344 10;227.20154 71;244.64041 10;253.21754 102;255.24458 10;277.21707 133;279.22934 31;303.22864 41;478.29901 20;738.51068 163;744.47369 10;812.52991 41;812.57819 41;
	1	PC 35:1; PC(17:0/18:1); [M+Hac-H]-	1046	10.0119	10.65	832.601	5903.56	83865.2	[M+Hac-H]-	CCCCCCCCCCCCCCCCC(=O)OCC(COP([O-])(=O)OCC[N+](C)(C)C)OC(=O)CCCCCCCCC\C=C/CCCCCC	NCGVDDGZSNIVGP-VLGSPTGONA-N	929.858	988.379	888.889	876.155	168.0415 51;204.23543 10;224.06467 41;241.21399 31;253.21738 41;255.22412 31;265.24789 10;269.24756 483;279.2197 10;281.24628 1092;282.25284 51;291.30612 10;312.01593 10;474.79001 10;488.32053 20;494.31912 61;506.30869 51;750.53656 51;758.57501 1031;759.56244 41;771.55933 61;772.57477 31;773.53589 31;832.55902 41;832.61603 122;
	1	PC 35:1; PC(17:0/18:1); [M+Hac-H]-	1055	10.2205	10.65	832.597	7887.56	84695.9	[M+Hac-H]-	CCCCCCCCCCCCCCCCC(=O)OCC(COP([O-])(=O)OCC[N+](C)(C)C)OC(=O)CCCCCCCCC\C=C/CCCCCC	NCGVDDGZSNIVGP-VLGSPTGONA-N	884.151	957.159	777.778	816.284	166.7856 5;168.04164 36;224.0627 15;235.2146 5;249.66016 5;253.20856 25;255.22427 36;255.23329 97;267.228 250;269.24774 311;280.36923 15;281.24646 956;282.25064 46;283.26138 92;295.26431 204;297.27765 15;301.22446 5;460.27753 5;477.84805 5;480.31564 20;492.3418 5;494.31305 41;506.33112 20;508.32693 15;750.54834 25;758.57135 1109;759.56653 46;773.51257 15;832.61621 112;
	1	PC 35:2; PC(17:1/18:1); [M+Hac-H]-	1022	9.45552	10	830.583	14149.7	156936	[M-H]-	CCCCCCCCC\C=C/CCCCCC(=O)OCC(COP([O-])(=O)OCC[N+](C)(C)C)OC(=O)CCCCCCCCC\C=C/CCCCCC	RULXQVIEOGXFGJ-PYDZUHTJNA-N	975.93	998.587	1000	896.984	164.07088 10;168.04182 71;224.06505 71;253.19534 20;253.2178 235;256.23312 32;267.23059 1948;268.23489 32;269.24802 41;279.23428 82;280.78787 22;281.24673 2016;282.2533 51;292.23691 10;295.25491 92;463.88428 10;466.34299 51;474.29578 51;488.30872 41;492.30157 133;506.32523 122;514.19769 10;756.54871 2559;757.53864 41;769.56268 41;770.56116 20;771.52887 51;830.48492 21;830.59064 351;
	1	PC 36:1; PC(18:0/18:1); [M+Hac-H]-	1080	10.7857	11.06	846.614	46286.3	526523	[M+Hac-H]-	CCCCCCCCCCCCCCCCCC(=O)OCC(COP([O-])(=O)OCC[N+](C)(C)C)OC(=O)CCCCCCCCC\C=C/CCCCCC	AEAMHDRXCYEOCU-ZPHPHTNENA-N	878.213	943.454	1000	864.33	78.96568 31;168.03954 133;217.03453 10;224.0666 143;242.07578 31;253.21269 82;255.22842 184;280.36179 41;280.93854 29;281.24844 9598;282.25024 107;282.38303 41;283.25861 3088;284.25449 31;309.27515 184;419.24539 31;432.29703 31;488.3233 112;490.3396 184;506.34644 62;508.34232 512;701.48431 31;727.53741 31;770.13678 61;772.58209 6985;773.57074 390;787.5531 112;846.63068 781;
	1	PC 36:2; PC(18:1/18:1); [M+Hac-H]-	1040	9.87285	10.38	844.606	94436	1043137	[M+Hac-H]-	CCCCCC\C=C/CCCCCCCCCC(=O)OCC(COP([O-])(=O)OCC[N+](C)(C)C)OC(=O)CCCCCCCCC\C=C/CCCCCC	XUCDYRWWRZBNCQ-YGGBKCGDNA-N	815.912	981.529	1000	957.414	77.81528 5;78.96458 46;152.992 31;168.04161 257;224.06691 337;242.07611 25;253.21529 301;255.23328 51;263.23883 15;267.23721 31;280.36688 127;281.07373 19;281.21332 38;281.24643 23159;282.25064 297;307.26395 41;309.28052 133;417.23465 66;432.27994 36;488.3114 378;489.32214 25;506.28668 55;506.32162 1151;507.32538 25;699.49463 51;725.49969 25;748.52423 25;768.14191 51;768.15753 56;770.57227 10318;…
	1	PC 36:3; PC(18:1/18:2); [M+Hac-H]-	1016	9.3159	9.83	842.588	15383.2	258684	[M+Hac-H]-	CCCCCC\C=C/CCCCCCCCCC(=O)OCC(COP([O-])(=O)OCC[N+](C)(C)C)OC(=O)CCCCCCCC\C=C/C=C\CCCCC	VVYBUEUMJWTNQN-JEZNZUPZNA-N	964.66	997.666	1000	951.706	168.03954 51;224.07091 51;242.08029 10;253.21283 153;261.21198 20;276.3389 21;279.2291 1944;280.23441 42;281.24387 1850;282.24808 22;301.22672 10;303.22586 31;307.25391 82;486.29926 41;488.29892 41;504.29803 92;504.32022 71;506.31845 143;768.10309 23;768.55286 2187;769.54279 82;782.44659 20;782.47821 31;783.50079 31;842.59283 270;
	1	PC 36:4; PC(16:0/20:4); [M+Hac-H]-	1010	9.177	9.58	840.567	16476.9	163023	[M+Hac-H]-	CCCCCCCCCCCCCCCC(=O)OC(COC(=O)CCC\C=C/C\C=C/C\C=C/C\C=C/CCCCC)COP([O-])(=O)OCC[N+](C)(C)C	PUDHBQQGURLBGJ-TXKUQCJVNA-N	919.334	997.506	1000	818.248	168.04773 51;205.19514 51;224.06967 71;255.22943 1250;259.23489 184;277.20828 31;301.22266 32;303.23163 2959;304.23245 69;305.24973 51;462.29642 82;478.79913 10;480.30698 354;506.319 10;510.29224 51;528.29425 31;766.53973 2781;767.52448 71;781.5036 41;840.52155 82;840.56653 267;
	1	PC 36:5; PC(16:0/20:5); [M+Hac-H]-	994	8.80698	9.1	838.556	9900.22	119233	[M+Hac-H]-	CCCCCCCCCCCCCCCC(=O)OC(COC(=O)CCC\C=C/C\C=C/C\C=C/C\C=C/C\C=C/CC)COP([O-])(=O)OCC[N+](C)(C)C	SUZYROYNFNQALJ-ZJRKGYRGNA-N	938.837	996.789	888.889	899.594	168.04338 41;201.168 10;224.06265 51;242.08049 10;253.22202 62;255.22876 561;257.22534 163;281.25354 31;291.16666 10;300.27264 21;301.21469 1201;303.22855 31;462.29297 31;478.29562 10;480.30042 153;506.64893 10;508.27631 41;762.16699 10;764.46307 63;764.53326 1549;765.52069 51;768.40839 10;779.47772 41;838.52686 71;838.54724 216;
	1	PC 38:2; PC(18:1/20:1); [M+Hac-H]-	1085	10.8482	11.93	872.639	7521	90658.3	[M+Hac-H]-	CCCCCCCC\C=C/CCCCCCCCCC(=O)OC(COC(=O)CCCCCCCCC\C=C/CCCCCC)COP([O-])(=O)OCC[N+](C)(C)C	FSKYBHNTCXNMES-MGXYOJEMNA-N	924.737	996.166	888.889	941.159	168.03981 41;208.36984 10;253.21306 82;254.22667 10;276.40479 21;279.23401 43;281.24646 1582;283.259 31;286.82034 10;306.24335 21;309.28302 615;335.2869 31;337.30515 41;488.3114 41;506.31207 20;516.33673 31;534.35938 133;798.60425 1540;799.60541 95;813.57056 41;872.63544 204;
	1	PC 38:3; PC(18:1/20:2); [M+Hac-H]-	1050	10.1046	11.54	870.62	3789.44	55168.1	[M+Hac-H]-	CCCCCC\C=C/CCCCCCCCCC(=O)OCC(COP([O-])(=O)OCC[N+](C)(C)C)OC(=O)CCCCCCCCC\C=C/C\C=C/CCCCC	MLMXSUWPTPCRLG-DZELQHPSNA-N	973.108	983.257	555.556	846.748	253.21497 20;279.23367 61;281.24612 358;304.23642 31;307.2612 316;309.27774 31;335.28918 31;532.35193 31;546.31738 10;793.55243 21;796.59601 489;797.59589 41;805.13306 10;810.5069 41;870.59869 51;
	1	PC 38:3; PC(18:0/20:3); [M+Hac-H]-	1077	10.7335	11.71	870.62	2438.56	42569.3	[M+Hac-H]-	CCCCCCCCCCCCCCCCCC(=O)OC(COC(=O)CCC\C=C/C\C=C/C\C=C/CCCCCCCC)COP([O-])(=O)OCC[N+](C)(C)C	ZQCXMBYHCICNPX-KHESMKCPNA-N	913.639	959.255	555.556	852.769	283.26373 204;283.29462 10;303.23099 41;305.2417 398;508.33035 61;736.56335 10;788.56836 21;796.52869 41;796.55255 167;796.57648 448;797.56439 20;810.53534 51;870.61981 71;
	1	PC 38:4; PC(18:1/20:3); [M+Hac-H]-	1026	9.54905	10.24	868.601	4813.44	49471.9	[M+Hac-H]-	CCCCCCCC\C=C/C\C=C/C\C=C/CCCC(=O)OCC(COP([O-])(=O)OCC[N+](C)(C)C)OC(=O)CCCCCCCCC\C=C/CCCCCC	PIOANQACZQFPEA-PASIRCBINA-N	978.753	986.094	1000	847.48	224.07086 31;253.21497 31;279.25485 10;281.24609 645;285.27121 10;301.21674 31;303.24039 21;305.24374 705;306.26022 31;436.28418 31;488.31699 31;506.30823 51;512.31696 31;530.31207 31;794.57703 952;795.57166 41;809.5097 20;868.59589 92;
	1	PC 38:6; PC(18:1/20:5); [M+Hac-H]-	996	8.85325	9.23	864.573	8887.56	114003	[M+Hac-H]-	CCCCCC\C=C/CCCCCCCCCC(=O)OC(COC(=O)CCC\C=C/C\C=C/C\C=C/C\C=C/C\C=C/CC)COP([O-])(=O)OCC[N+](C)(C)C	KAAXHFGQTWYDKM-JGNQDRRKNA-N	953.72	997.771	888.889	922.429	158.96701 10;203.17598 20;224.06029 20;224.06874 41;245.15242 10;257.22736 133;277.2074 20;279.22668 71;280.23672 31;281.24387 727;293.59354 21;300.02795 21;301.21448 995;303.22586 82;329.24783 31;355.26297 31;419.25745 20;488.30215 61;504.32034 31;506.33127 122;526.27856 31;782.48254 32;782.49829 31;790.50732 548;790.54303 1461;791.53516 61;864.56073 326;
	1	PC 40:6; PC(18:1/22:5); [M+Hac-H]-	1018	9.36238	11.02	892.597	6569	77993.5	[M+Hac-H]-	CCCCCC\C=C/CCCCCCCCCC(=O)OC(COC(=O)CCCCC\C=C/C\C=C/C\C=C/C\C=C/C\C=C/CC)COP([O-])(=O)OCC[N+](C)(C)C	ZMTZOGYHHRZBEB-HHRUCOBJNA-N	939.038	996.895	1000	848.731	221.36319 10;224.06689 51;238.99496 10;251.19635 20;259.16611 10;281.22754 52;281.24646 661;283.26138 62;285.24539 31;303.22855 41;305.24173 31;307.26154 21;309.2756 21;311.22906 10;328.21964 21;329.24295 707;417.2406 62;419.25763 31;488.30542 41;504.73886 10;506.3219 51;536.30542 20;554.30811 41;723.50635 20;810.5155 92;810.54358 82;818.56134 1005;819.57489 51;833.50079 20;889.80072 10;892.53436…
	1	PC 40:6; PC(18:0/22:6); [M+Hac-H]-	1040	9.87285	11.2	892.61	2565.22	36776.7	[M+Hac-H]-	CCCCCCCCCCCCCCCCCC(=O)OC(COC(=O)CC\C=C/C\C=C/C\C=C/C\C=C/C\C=C/C\C=C/CC)COP([O-])(=O)OCC[N+](C)(C)C	AHWXJDWBIIDPKS-CRVSLQDRNA-N	956.897	963.005	777.778	890.507	222.995 5;224.0603 15;279.23148 5;283.2612 153;327.22842 219;411.25867 5;478.24945 5;490.33112 15;503.25964 5;508.34009 61;716.5177 10;810.52411 15;818.56592 449;819.54718 15;892.62366 102;
	1	PC 40:6; PC(18:1/22:6); [M+Hac-H]-	1009	9.15393	9.58	890.588	10376.9	113770	[M+Hac-H]-	CCCCCC\C=C/CCCCCCCCCC(=O)OC(COC(=O)CC\C=C/C\C=C/C\C=C/C\C=C/C\C=C/C\C=C/CC)COP([O-])(=O)OCC[N+](C)(C)C	FZSMGXUQJBBGOW-PAZAGMLONA-N	758.28	991.745	666.667	837.459	200.99863 10;229.19298 31;241.0154 61;242.0153 31;267.23788 21;281.24472 462;283.2359 71;283.24301 163;283.26675 41;284.26505 61;285.26031 20;300.03369 10;303.25372 10;305.24478 71;306.24399 61;307.24728 51;311.08032 21;327.21127 72;327.22913 406;328.23044 41;419.26672 31;506.32217 112;552.28705 20;579.28223 10;582.30182 31;583.31689 41;584.30554 41;814.65784 10;816.54773 914;817.57214 51;831.521…
	1	PE 30:0; PE(14:0/16:0); [M-H]-	1003	9.01575	9.45	662.471	2413.22	18470.4	[M-H]-	CCCCCCCCCCCCCCCC(=O)OC(COC(=O)CCCCCCCCCCCCC)COP(O)(=O)OCCN	FXNACVVCWBVCGD-UHFFFAOYNA-N	956.34	964.716	500	807.22	199.17792 42;227.1996 466;255.23122 296;270.23975 10;452.26089 20;662.43549 51;662.4718 173;
	1	PE 32:0; PE(16:0/16:0); [M-H]-	1036	9.78052	10.21	690.507	3790.78	31756.9	[M-H]-	CCCCCCCCCCCCCCCC(=O)OCC(COP(O)(=O)OCCN)OC(=O)CCCCCCCCCCCCCCC	SLKDGVPOSSLUAI-UHFFFAOYNA-N	784.516	945.242	800	897.201	134.98575 10;140.00862 31;178.0257 10;196.03764 51;223.83856 21;227.20125 453;229.25398 21;254.43114 21;255.23074 758;283.26349 163;434.27414 31;480.30646 41;690.5119 225;
	1	PE 32:1; PE(16:0/16:1); [M-H]-	1008	9.13088	9.58	688.492	37119.7	320661	[M-H]-	CCCCCCCCCCCCCCCC(=O)OC(COC(=O)CCCCC\C=C/CCCCCCCC)COP(O)(=O)OCCN	GVOIUJKKLNYTBW-ZPHPHTNENA-N	875.136	659.146	1000	892.031	78.96422 41;134.98747 10;140.00871 122;194.65147 10;196.03192 163;214.04974 31;225.18343 133;227.19727 457;252.4301 76;253.04697 49;253.21758 6356;254.2177 61;255.23108 2421;256.23065 51;281.2442 1084;283.25912 71;424.24789 112;432.24542 41;434.26309 71;450.25317 41;452.2764 266;478.29321 41;686.3927 22;688.48657 1692;
	1	PE 32:2; PE(16:1/16:1); [M-H]-	988	8.66835	8.97	686.476	5452.89	51827.4	[M-H]-	CCCCCCCC\C=C/CCCCCC(=O)OCC(COP(O)(=O)OCCN)OC(=O)CCCCC\C=C/CCCCCCCC	GTTRPCQSYFYUIZ-CLFAGFIQNA-N	851.967	940.872	1000	962.404	140.01027 31;196.03764 51;225.17894 133;239.19542 22;253.21727 1458;259.71582 10;279.22668 31;281.24622 71;432.25946 31;450.26151 71;686.41376 41;686.48401 251;
	1	PE 33:1; PE(16:0/17:1); [M-H]-	1024	9.50218	9.96	702.5	6422.89	66972.1	[M-H]-	CCCCCCCCCCCCCCCC(=O)OC(COC(=O)CCCCC\C=C/CCCCCCCCC)COP(O)(=O)OCCN	YIRLHPVTWCDLDK-VXPUYCOJNA-N	795.369	916.436	625	808.443	140.0157 20;196.03217 31;239.20679 41;241.21431 173;252.42801 21;253.21548 485;255.23123 337;257.11469 10;259.85275 21;267.23285 933;269.24796 194;278.22836 10;281.24905 316;452.27615 31;466.29132 21;488.99194 10;702.49536 474;
	1	PE 34:1; PE(16:0/18:1); [M-H]-	1043	9.94232	10.32	716.515	105976	1004805	[M-H]-	CCCCCCCCCCCCCCCC(=O)OCC(COP(O)(=O)OCCN)OC(=O)CCCCCCCCC\C=C/CCCCCC	LYJWNHGFGVVCAO-SQFISAMPNA-N	807.699	996.108	1000	890.893	78.96065 82;96.96896 31;122.00277 71;140.01215 403;160.20955 10;194.82472 21;196.03386 469;212.01907 10;214.04347 51;253.21516 4553;254.22203 51;254.42905 31;255.23315 7554;256.23499 94;266.1311 10;267.23248 92;280.36914 71;280.49908 42;281.24634 25169;282.2529 255;283.26126 1626;378.24191 31;432.25647 41;434.26242 224;450.25244 52;452.28165 807;460.2897 112;462.28979 61;478.29547 122;480.29718 1…
	1	PE 36:1; PE(18:0/18:1); [M-H]-	1093	11.0351	11.12	744.551	82965.6	930573	[M-H]-	CCCCCCCCCCCCCCCCCC(=O)OCC(COP(O)(=O)OCCN)OC(=O)CCCCCCCCC\C=C/CCCCCC	ZBKSDVGXOOCETO-PEZBUJJGNA-N	856.227	994.471	1000	954.915	137.59183 10;140.0105 237;178.02779 31;196.03784 235;214.04144 31;253.21744 51;255.22868 41;280.36679 71;281.07367 63;281.24637 17339;281.7222 28;282.24582 113;282.38333 31;283.26129 5201;284.25717 61;309.27551 41;309.29538 20;460.26553 82;460.28369 122;462.29593 163;478.28012 102;480.24158 41;480.3096 689;742.21478 41;744.55377 3917;
	1	PE 36:2; PE(18:1/18:1); [M-H]-	1048	10.0583	10.45	742.535	90885.4	1035685	[M-H]-	CCCCCC\C=C/CCCCCCCCCC(=O)OCC(COP(O)(=O)OCCN)OC(=O)CCCCCCCCC\C=C/CCCCCC	FXSMMNUNFDTUMS-VMNXYWKNNA-N	861.168	990.547	1000	951.6	78.95933 71;121.99805 20;140.00877 195;178.02963 31;196.02003 20;196.03783 308;212.27805 10;214.04556 41;253.21521 255;261.30563 10;279.23633 31;280.36685 102;281.2464 27133;281.55176 47;282.25299 214;309.27805 102;402.98553 10;460.27786 301;478.29266 914;506.32516 31;742.46515 33;742.54205 4465;
	1	PE 36:3; PE(18:1/18:2); [M-H]-	1022	9.45552	9.91	740.522	10038.4	159030	[M-H]-	CCCCCC\C=C/CCCCCCCCCC(=O)OCC(COP(O)(=O)OCCN)OC(=O)CCCCCCCC\C=C/C=C\CCCCC	CMAQULVTSPYPNL-OFBCTZSWNA-N	978.92	998.072	875	961.737	135.99118 10;140.00891 41;191.08527 10;196.03398 51;253.21753 82;255.23103 43;279.23401 1746;281.24646 1219;283.26614 41;305.26389 10;307.25659 71;455.95911 10;460.2868 51;476.27347 51;478.28326 82;740.51672 841;
	1	PE 36:4; PE(16:0/20:4); [M-H]-	1016	9.3159	9.67	738.5	17210.1	156878	[M-H]-	CCCCCCCCCCCCCCCC(=O)OC(COC(=O)CCC\C=C/C\C=C/C\C=C/C\C=C/CCCCC)COP(O)(=O)OCCN	DUQDVNACTOXOJA-MLBMBLOZNA-N	957.392	999.156	875	882.878	131.13867 10;140.00909 51;196.03413 82;205.18854 31;214.04579 31;227.1974 41;229.24156 10;253.21089 21;255.23112 1312;256.24426 41;259.24115 194;275.21448 10;283.26382 10;285.21686 31;302.28091 55;303.22858 2323;304.2294 73;428.99182 10;434.24774 51;452.27567 184;480.30951 10;500.27252 31;675.39709 10;720.37799 10;738.51331 1035;
	1	PE 36:5; PE(16:0/20:5); [M-H]-	999	8.92285	9.2	736.484	7043.44	85012.3	[M-H]-	CCCCCCCCCCCCCCCC(=O)OC(COC(=O)CCC\C=C/C\C=C/C\C=C/C\C=C/C\C=C/CC)COP(O)(=O)OCCN	SXABHBMHYAUOIE-LRUBVDHENA-N	962.902	978.571	750	836.816	140.01373 61;196.03372 51;203.18001 41;227.20123 71;242.19215 10;253.22168 31;255.23068 612;257.22501 153;270.68936 10;283.19452 21;301.21674 977;302.22162 20;303.23059 31;430.30161 10;450.25497 10;452.27219 82;480.25031 41;662.5036 71;662.53265 51;687.53687 20;689.55841 10;736.49731 544;
	1	PE 38:2; PE(18:1/20:1); [M-H]-	1098	11.097	11.26	770.561	5175	120901	[M-H]-	CCCCCCCC\C=C/CCCCCCCCCC(=O)OC(COC(=O)CCCCCCCCC\C=C/CCCCCC)COP(O)(=O)OCCN	UKRAYYYOKQQQKZ-KXYOHKLBNA-N	925.715	954.236	875	812.064	175.84131 10;196.03391 51;253.21512 143;263.23639 10;281.22733 104;281.2439 1025;282.2457 31;283.26593 20;286.95398 10;307.26129 31;309.27783 484;337.30231 51;441.64404 10;469.91711 10;478.28275 31;488.31418 20;506.32126 51;620.40186 10;770.49341 21;770.56 477;
	1	PE 38:3; PE(18:0/20:3); [M-H]-	1072	10.616	10.97	768.551	6126.33	86753.7	[M-H]-	CCCCCCCCCCCCCCCCCC(=O)OC(COC(=O)CCC\C=C/C\C=C/C\C=C/CCCCCCCC)COP(O)(=O)OCCN	VFSMZSWKKPWQQW-VGKRKAKMNA-N	940.204	967.519	750	905.967	184.31398 10;196.03603 51;261.25787 20;279.22702 20;281.24655 42;283.26147 554;285.10489 10;305.24426 1181;306.25583 21;307.26163 21;319.26071 41;333.28003 102;452.29395 10;480.31296 102;484.27615 20;767.23566 21;768.54944 595;
	1	PE 38:3; PE(18:0/20:3); [M-H]-	1088	10.918	10.97	768.554	13712.6	146669	[M-H]-	CCCCCCCCCCCCCCCCCC(=O)OC(COC(=O)CCC\C=C/C\C=C/C\C=C/CCCCCCCC)COP(O)(=O)OCCN	VFSMZSWKKPWQQW-VGKRKAKMNA-N	920.919	998.662	875	955.222	140.01071 71;193.15648 10;196.0321 61;261.25101 72;283.25906 1030;287.2244 20;304.29587 43;305.2442 2628;306.25082 42;429.38354 10;462.29895 61;480.30029 173;484.27899 41;768.50574 76;768.55658 1195;
	1	PE 38:4; PE(18:0/20:4); [M-H]-	1053	10.1744	10.46	766.536	74845.9	704472	[M-H]-	CCCCCCCCCCCCCCCCCC(=O)OC(COC(=O)CCC\C=C/C\C=C/C\C=C/C\C=C/CCCCC)COP(O)(=O)OCCN	FKCXXHSNNJJOHT-DJTJSCMANA-N	923.501	990.186	1000	966.667	76.50145 10;78.9595 51;122.00442 41;134.98273 21;140.01389 290;177.09337 71;196.03586 390;205.19032 153;214.04555 41;231.21739 51;255.23538 71;256.23495 71;259.24091 850;282.38324 34;283.2612 6174;284.26422 85;285.21896 122;301.21695 41;302.28558 61;303.2308 12554;304.23901 112;305.2489 61;462.29865 224;478.81375 32;480.30927 937;482.27487 102;500.28174 71;705.55658 92;764.12286 41;766.54297 3769;
	1	PE 38:5; PE(18:1/20:4); [M-H]-	1020	9.40895	9.79	764.52	36832.1	302481	[M-H]-	CCCCCC\C=C/CCCCCCCCCC(=O)OC(COC(=O)CCC\C=C/C\C=C/C\C=C/C\C=C/CCCCC)COP(O)(=O)OCCN	TXFWFMDGCDNTTP-BJXKLYSHNA-N	939.261	995.085	1000	965.094	78.9632 51;116.92467 10;136.32701 10;140.01389 82;173.09612 10;194.60234 10;196.03397 173;205.19444 71;227.19302 31;228.2065 31;231.21321 31;241.21411 20;253.21078 41;255.22652 387;257.23215 20;259.24332 286;279.23166 31;280.36691 54;281.24646 2348;282.25067 44;285.22156 51;285.25491 61;302.276 31;303.22855 4482;304.23923 71;305.24664 61;328.2222 21;329.24805 757;450.84863 10;452.27585 61;460.277…
	1	PE 38:5; PE(18:0/20:5); [M-H]-	1030	9.6417	9.98	764.523	25838.5	251562	[M-H]-	CCCCCCCCCCCCCCCCCC(=O)OC(COC(=O)CCC\C=C/C\C=C/C\C=C/C\C=C/C\C=C/CC)COP(O)(=O)OCCN	ZAVFAQIEEDHGRI-FWJKHGHKNA-N	937.883	998.881	750	906.386	127.1099 10;140.00604 51;195.13654 20;196.03833 82;203.17664 61;217.73209 10;223.16418 31;227.19977 82;231.5677 10;241.21663 517;255.23132 173;257.22791 289;281.24908 71;283.23074 42;283.26163 1268;284.27179 31;300.27283 32;301.2149 1724;303.23367 61;316.4032 10;434.30948 31;448.30545 41;462.29581 41;466.3334 82;478.7522 10;480.30325 194;496.72205 10;556.32251 10;688.3844 21;690.51843 275;690.544…
	1	PE 38:6; PE(18:1/20:5); [M-H]-	1002	8.99255	9.32	762.508	15041.6	137216	[M-H]-	CCCCCC\C=C/CCCCCCCCCC(=O)OC(COC(=O)CCC\C=C/C\C=C/C\C=C/C\C=C/C\C=C/CC)COP(O)(=O)OCCN	SSOGDYNSOWUGNO-IAEKWOAZNA-N	927.389	997.471	750	900.764	78.95692 41;140.01556 31;168.04155 82;173.97531 20;196.03598 51;203.17627 41;223.15965 31;227.20372 51;241.21417 20;253.2131 51;255.22659 31;257.2254 224;269.24548 31;279.22467 62;279.25296 21;281.24417 972;282.25549 61;283.26147 31;293.47058 10;295.25958 41;296.28119 10;301.21481 1175;303.22375 73;303.23358 71;460.27798 41;478.27121 41;478.28973 184;491.25967 10;674.48163 31;675.47504 51;687.508…
	1	PE 38:6; PE(16:0/22:6); [M-H]-	1011	9.20012	9.52	762.504	10337.3	93717.6	[M-H]-	CCCCCCCCCCCCCCCC(=O)OC(COC(=O)CC\C=C/C\C=C/C\C=C/C\C=C/C\C=C/C\C=C/CC)COP(O)(=O)OCCN	CNFOLWFURRWWGX-ZQIADTJPNA-N	930.873	992.533	750	900.715	135.11569 10;140.01236 61;193.133 10;196.02821 31;227.20172 10;229.19464 82;237.21854 10;239.1937 102;239.20679 82;253.21548 186;254.88646 21;255.23123 709;256.23306 31;282.25327 21;283.2355 279;297.21225 10;301.21494 31;303.22879 21;327.22882 664;434.24231 20;452.27615 153;506.29367 10;675.48975 51;688.51172 133;689.5636 31;701.56451 21;761.37311 10;762.51428 574;
	1	PE 40:1; PE(22:0/18:1); [M-H]-	1197	13.1081	12.92	800.612	10760.6	66598.3	[M-H]-	CCCCCCCCCCCCCCCCCCCCCC(=O)OC(COC(=O)CCCCCCCCC\C=C/CCCCCC)COP(O)(=O)OCCN	JGMWJJBIUSDLBE-PEZBUJJGNA-N	763.419	958.977	750	862.969	129.75583 10;140.01395 41;196.03201 61;226.9379 10;235.15831 21;251.06218 21;253.21751 1153;254.21539 21;268.95837 21;281.24643 1506;283.26135 92;337.28702 20;337.30774 214;339.32428 532;356.68735 10;365.34119 31;367.35318 427;368.35986 31;425.98117 10;518.34265 20;518.37476 31;536.37048 102;541.56903 10;554.63678 10;564.39563 61;564.4057 51;798.09021 31;800.53955 33;800.61139 1405;
	1	PE 40:2; PE(18:1/22:1); [M-H]-	1173	12.6631	12.68	798.597	1978.89	45244.4	[M-H]-	CCCCCCCCCC\C=C/CCCCCCCCCC(=O)OC(COC(=O)CCCCCCCCC\C=C/CCCCCC)COP(O)(=O)OCCN	SKFHZNZEMMUNNP-AKMCNLDWNA-N	896.585	913.388	1000	936.174	78.9595 2;100.92969 2;100.93678 3;120.52681 1;126.99653 2;140.00392 3;140.00893 8;158.97086 4;196.03596 10;214.04565 2;244.86996 1;249.06744 2;253.21527 74;255.21974 2;255.22652 4;281.24408 412;282.24591 5;283.26138 8;285.27396 1;306.99197 2;309.27557 6;335.29208 19;337.31036 155;338.31918 3;363.32401 14;365.3439 24;378.95032 2;383.00424 2;384.90366 1;406.27493 1;460.26859 4;460.2807 5;473.1684 2…
	1	PE 40:4; PE(18:0/22:4); [M-H]-	1091	10.9883	11.73	794.567	2074.33	27564.6	[M-H]-	CCCCCCCCCCCCCCCCCC(=O)OC(COC(=O)CCCCCCCC\C=C/C\C=C/C\C=C/C\C=C/CC)COP(O)(=O)OCCN	JLRXTNJXAAFJOP-PYQGTGCGNA-N	707.341	909.626	625	813.166	196.03606 20;279.23642 10;283.26382 143;305.24667 82;307.25168 10;313.25861 20;331.25836 344;333.28766 10;446.31509 10;462.34445 10;478.3017 20;480.30341 41;488.30212 10;726.5415 20;734.58844 10;793.16296 10;794.54248 175;794.56635 268;
	1	PE 40:5; PE(18:0/22:5); [M-H]-	1058	10.29	11.4	792.552	20962.3	246019	[M-H]-	CCCCCCCCCCCCCCCCCC(=O)OCC(COP(O)(=O)OCCN)OC(=O)CCCCC\C=C/C\C=C/C\C=C/C\C=C/C\C=C/CC	KYERVKWKQQBRQB-NIZIMQIGNA-N	926.781	999.455	1000	893.831	122.00286 31;140.01057 61;196.03596 102;231.20038 31;255.22656 153;256.23517 51;257.23898 31;259.29337 10;269.24316 92;281.24414 102;282.2507 93;283.26382 1203;285.25497 194;303.22125 112;309.28064 82;309.30545 10;328.22482 43;329.24557 2748;460.32025 10;462.29617 71;480.29749 194;508.26059 41;508.28601 31;526.30475 31;718.56219 102;731.57867 194;732.57892 41;732.61328 31;792.55981 1441;
	1	PE 40:6; PE(18:0/22:6); [M-H]-	1047	10.0351	10.31	790.54	46696.2	506033	[M-H]-	CCCCCCCCCCCCCCCCCC(=O)OC(COC(=O)CC\C=C/C\C=C/C\C=C/C\C=C/C\C=C/C\C=C/CC)COP(O)(=O)OCCN	BCQUMXPGAAJTET-KAFSZNKPNA-N	959.707	967.912	1000	961.863	78.96559 51;105.07352 31;121.10668 31;130.0773 10;135.11543 31;138.1418 10;140.01212 173;159.10773 10;177.16092 82;189.16103 31;191.17879 51;196.03979 184;203.17615 31;214.04762 41;229.18796 194;249.18988 51;253.21745 82;255.23547 41;267.2095 20;267.23257 194;281.24405 41;283.26135 3121;284.26199 71;294.21783 10;309.21106 31;327.22089 1718;327.23108 3669;328.24261 54;420.2579 20;462.29007 143;462…
	1	PE 42:1; PE(24:0/18:1); [M-H]-	1207	13.3242	13.18	828.647	8160.56	49231.1	[M-H]-	CCCCCCCCCCCCCCCCCCCCCCCC(=O)OC(COC(=O)CCCCCCCCC\C=C/CCCCCC)COP(O)(=O)OCCN	PWDLKFHJZSHBLM-PEZBUJJGNA-N	914.065	999.025	875	930.651	129.48289 10;140.01076 31;196.03807 71;249.05864 10;253.21313 143;267.22809 31;281.24652 2686;282.2507 41;365.33853 31;367.35861 1002;368.35178 31;395.38803 51;460.28665 61;546.38342 41;562.65045 10;564.38208 102;828.6391 1525;
	1	PE 42:2; PE(18:1/24:1); [M-H]-	1197	13.1081	12.95	826.631	7066.33	49051	[M-H]-	CCCCCCCCCCCC\C=C/CCCCCCCCCC(=O)OC(COC(=O)CCCCCCCCC\C=C/CCCCCC)COP(O)(=O)OCCN	CRZLDPQLSBULMP-WZFLMNOHNA-N	890.41	986.4	875	918.588	98.40689 10;140.01228 31;191.35649 10;196.03596 31;253.21303 143;278.21399 10;279.23633 44;281.24881 1903;283.25662 71;309.27307 31;337.30515 31;363.32129 173;365.30344 41;365.34119 733;393.36774 71;459.20663 10;460.28366 31;476.28259 10;544.35046 20;544.37683 31;562.37952 153;824.03992 22;826.56525 63;826.63019 1490;
	1	PG 32:0; PG(16:0/16:0); [M-H]-	988	8.66835	8.8	721.499	5440.56	33653.7	[M-H]-	CCCCCCCCCCCCCCCC(=O)OCC(COP(O)(=O)OCC(O)CO)OC(=O)CCCCCCCCCCCCCCC	BIABMEZBCHDPBV-UHFFFAOYNA-N	974.341	990.733	1000	955.631	148.75456 10;152.98843 71;170.99742 20;171.00294 51;227.03365 31;227.19525 122;237.22279 20;254.43831 64;255.23341 2442;256.23526 31;283.2663 41;391.22189 51;465.25916 92;483.2493 31;483.28342 51;721.50092 1094;
	1	PG 32:1; PG(16:0/16:1); [M-H]-	963	8.10068	8.18	719.487	1368.67	12181.6	[M-H]-	CCCCCCCCCCCCCCCC(=O)OCC(COP(O)(=O)OCC(O)CO)OC(=O)CCCCC\C=C/CCCCCCCC	QSEOVZZNJQDORT-ZZEZOPTANA-N	772.795	913.88	428.571	818.317	224.0836 10;227.20349 102;253.21512 143;255.22185 51;255.23087 112;268.22754 10;281.24158 82;281.25107 102;659.54462 20;719.48547 184;
	1	PG 34:1; PG(16:0/18:1); [M-H]-	990	8.71463	8.94	747.523	41908.9	327480	[M-H]-	CCCCCCCCCCCCCCCC(=O)OCC(COP(O)(=O)OCC(O)CO)OC(=O)CCCCCCCCC\C=C/CCCCCC	ADYWCMPUNIVOEA-SQFISAMPNA-N	859.077	347.422	1000	827.431	78.9631 32;87.04124 2;96.96751 5;97.66625 2;107.23667 3;134.9826 4;150.97572 2;152.45123 2;152.99352 201;162.37596 2;166.31737 2;168.03773 3;171.00647 106;172.1209 2;173.51019 2;174.55815 2;175.98717 2;182.22215 2;192.09677 2;199.16362 2;204.06802 2;209.01985 25;214.59081 2;219.39198 2;225.18752 16;227.02913 60;227.19499 5;237.21382 2;245.04205 6;249.18086 1;253.21512 140;254.43576 14;255.01225 2…
	1	PG 34:2; PG(16:1/18:1); [M-H]-	965	8.14773	8.31	745.496	4790.11	41712.9	[M-H]-	CCCCCCCC\C=C/CCCCCC(=O)OCC(COP(O)(=O)OCC(O)CO)OC(=O)CCCCCCCCC\C=C/CCCCCC	HLMHJESWHPJTMW-RYKNKZFFNA-N	964.254	979.22	857.143	910.805	140.9635 5;152.99507 25;253.21498 837;254.21735 26;255.23073 20;263.24084 5;279.23373 46;280.38788 11;281.24619 985;282.25037 20;299.19995 15;383.37421 5;412.03143 5;417.23462 25;463.24292 20;491.28433 20;498.03445 5;509.29471 10;745.43219 15;745.50153 672;
	1	PG 36:1; PG(18:0/18:1); [M-H]-	1017	9.33913	9.75	775.548	13618.7	152284	[M-H]-	CCCCCCCCCCCCCCCCCC(=O)OCC(COP(O)(=O)OCC(O)CO)OC(=O)CCCCCCCCC\C=C/CCCCCC	DLNHWYPDKXOVLH-PEZBUJJGNA-N	801.155	973.597	714.286	813.328	146.44061 10;152.99561 71;225.19629 10;227.02518 41;227.20166 112;251.19197 20;252.1993 82;253.21089 437;254.22226 316;255.22661 31;278.69205 21;280.79947 22;281.2489 1469;282.25784 41;283.2662 648;304.06702 10;309.28061 41;408.29666 10;419.24884 51;464.30942 51;465.31024 71;493.28781 41;511.293 61;674.48438 10;688.5144 31;700.48755 20;700.52863 72;701.52985 535;702.54297 61;715.53876 22;775.5506…
	1	PG 36:2; PG(18:1/18:1); [M-H]-	980	8.4994	9.08	773.527	23929.9	255304	[M-H]-	CCCCCC\C=C/CCCCCCCCCC(=O)OCC(COP(O)(=O)OCC(O)CO)OC(=O)CCCCCCCCC\C=C/CCCCCC	SOLXJHKVRWSNJX-VMNXYWKNNA-N	966.898	908.243	1000	922.051	150.97577 10;152.99182 82;227.2057 41;245.03331 10;253.20622 51;255.23546 51;280.37393 65;281.2464 6952;282.24347 71;307.24664 20;307.259 71;309.27805 41;417.24347 112;435.24524 51;489.94998 10;491.27823 92;509.28848 92;773.54095 2569;
	1	PG 36:3; PG(18:1/18:2); [M-H]-	971	8.28897	8.54	771.514	3436	38951.7	[M-H]-	CCCCCC\C=C/CCCCCCCCCC(=O)OCC(COP(O)(=O)OCC(O)CO)OC(=O)CCCCCCCC\C=C/C=C\CCCCC	OBXPDKRXJLJABG-OFBCTZSWNA-N	926.243	950.682	857.143	911.24	126.06766 5;152.98982 25;253.21045 41;255.2307 41;279.23132 538;281.18463 21;281.2485 551;305.22906 20;307.26617 41;395.25882 5;415.21091 15;489.26602 25;491.28427 15;507.26193 15;769.99731 10;771.52112 579;
	1	PG 38:3; PG(18:1/20:2); [M-H]-	988	8.66835	9.36	799.544	6242.89	62900.1	[M-H]-	CCCCCC\C=C/CCCCCCCCCC(=O)OCC(COP(O)(=O)OCC(O)CO)OC(=O)CCCCCCCCC\C=C/C\C=C/CCCCC	YUKDIVQUPQEQBD-PNBIJBBKNA-N	890.966	988.695	1000	913.26	152.99541 31;253.21541 20;279.23654 104;281.24426 1073;283.26395 31;305.2493 73;307.26422 1212;308.2692 31;309.28079 92;417.2352 51;443.25952 41;486.54272 10;491.27243 61;509.28894 41;509.38449 10;517.29346 31;535.30328 20;799.55127 1449;
	1	PG 38:4; PG(18:1/20:3); [M-H]-	976	8.40638	8.95	797.534	2366.44	30990	[M-H]-	CCCCCCCC\C=C/C\C=C/C\C=C/CCCC(=O)OCC(COP(O)(=O)OCC(O)CO)OC(=O)CCCCCCCCC\C=C/CCCCCC	QQPOZLJBFJQRLR-VUESJYMKNA-N	851.596	859.503	428.571	811.516	279.21982 41;281.24643 255;305.24661 275;305.27621 10;307.26151 51;797.52924 419;
	1	PG 40:7; PG(18:1/22:6); [M-H]-	967	8.19475	8.31	819.51	9714.89	85993.1	[M-H]-	CCCCCC\C=C/CCCCCCCCCC(=O)OC(COC(=O)CC\C=C/C\C=C/C\C=C/C\C=C/C\C=C/C\C=C/CC)COP(O)(=O)OCC(O)CO	WOOJFJAPBRHLEE-WCEKHHDONA-N	776.594	962.789	857.143	849.149	149.14526 10;152.99345 112;227.19704 10;229.19206 41;241.0079 41;253.21503 41;272.05853 10;280.37372 22;281.24857 1851;283.23499 224;307.26126 10;327.23083 573;411.3299 10;463.21841 51;481.23444 31;491.27158 41;507.27127 10;537.26941 51;553.30157 10;555.25488 31;627.51477 41;777.54041 10;819.52191 1740;
	1	PG 44:12; PG(22:6/22:6); [M-H]-	955	7.93025	7.56	865.499	1534.56	9744.28	[M-H]-	CC\C=C/C\C=C/C\C=C/C\C=C/C\C=C/C\C=C/CCC(=O)OCC(COP(O)(=O)OCC(O)CO)OC(=O)CC\C=C/C\C=C/C\C=C/C\C=C/C\C=C/C\C=C/CC	XACKZSRNTPEYBU-GZSOIYOPNA-N	845.113	874.886	1000	938.401	116.97167 4;119.08861 2;124.23665 2;149.13483 4;152.98639 4;152.98988 12;175.14575 4;177.15889 4;191.17668 4;227.18433 2;229.18997 16;249.18755 8;255.20381 4;283.24228 98;284.24289 4;297.22165 4;326.19562 4;327.22852 255;328.23239 6;463.19775 4;463.23114 14;481.23196 4;537.27014 8;555.25568 8;555.27893 8;607.85748 2;791.54803 4;807.46246 4;862.79114 4;865.49548 390;
	1	PI 30:1; PI(16:0/14:1); [M-H]-	953	7.88315	7.31	779.462	1135	8433.6	[M-H]-	CCCCCCCCCCCCCCCC(=O)OC(COC(=O)CCCCCCC\C=C/CCCC)COP(O)(=O)OC1C(O)C(O)C(O)C(O)C1O	HVOKWNMEMDFKLP-BENRWUELNA-N	926.796	941.624	888.889	846.458	96.96731 6;150.92531 2;152.99162 8;222.9866 4;223.00134 12;225.18748 39;227.19708 12;232.99506 2;241.01018 43;253.21063 16;255.23087 57;256.23721 4;259.02966 8;279.25748 2;297.03436 12;301.20728 4;315.04163 4;327.22598 6;352.84454 2;361.18106 4;363.20038 4;389.20367 4;391.22723 22;407.95483 2;411.9888 2;521.31573 2;523.24725 6;525.2276 6;547.80994 2;553.27917 24;569.84314 2;571.30591 6;629.54266 …
	1	PI 32:0; PI(16:0/16:0); [M-H]-	984	8.57493	8.68	809.52	5515.11	49789.5	[M-H]-	CCCCCCCCCCCCCCCC(=O)OCC(COP(O)(=O)OC1C(O)C(O)C(O)C(O)C1O)OC(=O)CCCCCCCCCCCCCCC	IBUKXRINTKQBRQ-UHFFFAOYNA-N	901.939	964.769	1000	951.588	78.96321 31;133.23114 10;152.99368 61;223.0016 71;224.06061 10;227.20372 51;228.20015 10;241.00822 133;253.21086 21;255.23335 459;283.25671 61;284.26212 31;291.23898 10;297.03699 61;391.22449 133;419.25488 31;553.27893 112;571.27527 31;581.31152 20;722.4823 71;809.44763 53;809.5199 1541;
	1	PI 32:1; PI(16:0/16:1); [M-H]-	969	8.24187	8.08	807.494	21359.8	151538	[M-H]-	CCCCCCCCCCCCCCCC(=O)OCC(COP(O)(=O)OC1C(O)C(O)C(O)C(O)C1O)OC(=O)CCCCC\C=C/CCCCCCCC	NAPSSEMPIYYNDM-ZZEZOPTANA-N	913.421	801.428	1000	871.749	78.95921 61;152.99507 133;223.00327 219;225.18092 46;227.20113 133;235.12544 5;241.00775 831;253.2171 993;255.23511 1016;256.23468 16;259.01804 87;281.25076 189;283.25858 82;295.02634 5;297.03888 184;315.04874 71;361.17786 20;363.17834 15;389.20587 97;391.22104 497;407.22495 20;409.23764 46;417.23718 82;419.25131 31;525.24603 51;551.25543 127;553.27148 389;565.27386 5;569.26288 25;571.28119 97;57…
	1	PI 32:2; PI(16:1/16:1); [M-H]-	956	7.95377	7.48	805.487	3661.56	27480	[M-H]-	CCCCCCCC\C=C/CCCCCC(=O)OCC(COP(O)(=O)OC1C(O)C(O)C(O)C(O)C1O)OC(=O)CCCCC\C=C/CCCCCCCC	IYPCAYDDURMGHK-CLFAGFIQNA-N	909.947	944.074	1000	963.213	78.96188 10;96.51652 4;96.97034 6;141.01404 4;149.14542 2;152.99712 24;222.98685 4;222.99738 35;225.18349 110;241.00822 177;253.21535 206;254.21323 4;259.01855 24;281.2442 151;282.23654 6;282.26025 4;297.03458 35;313.2662 2;315.04935 14;361.16782 10;389.20663 41;407.21149 6;417.24661 65;435.23962 8;441.21204 4;453.08969 4;521.07739 2;523.22473 10;539.93243 2;541.25122 6;548.81104 2;551.24988 47;5…
	1	PI 33:1; PI(16:0/17:1); [M-H]-	977	8.42957	8.46	821.512	4787.56	70744.2	[M-H]-	CCCCCCCCCCCCCCCC(=O)OC(COC(=O)CCCCC\C=C/CCCCCCCCC)COP(O)(=O)OC1C(O)C(O)C(O)C(O)C1O	HDKHINJLFXHOIB-VXPUYCOJNA-N	860.864	904.205	666.667	817.107	99.92692 10;116.92602 31;117.92444 20;153.00394 31;222.99927 41;240.99486 20;241.00362 153;253.21512 41;255.22411 41;261.99707 10;267.23938 51;269.2522 51;272.35196 10;281.24869 41;283.25888 143;305.24896 10;327.22845 51;356.3703 10;389.20908 10;391.21869 51;403.23187 31;553.2821 51;565.28125 20;567.30597 31;748.5675 10;805.57837 10;819.91852 10;821.45453 104;821.51923 1076;
	1	PI 34:1; PI(16:0/18:1); [M-H]-	988	8.66835	8.82	835.536	133441	911825	[M-H]-	CCCCCCCCCCCCCCCC(=O)OCC(COP(O)(=O)OC1C(O)C(O)C(O)C(O)C1O)OC(=O)CCCCCCCCC\C=C/CCCCCC	YVNORLDGMYIHEG-SQFISAMPNA-N	917.513	968.676	1000	950.64	78.95813 178;78.95938 303;96.97036 133;134.98436 51;148.21468 21;152.99541 744;171.00294 41;204.99245 62;222.99953 1330;241.01047 5116;242.01256 31;252.42345 22;253.21541 1799;254.21329 53;254.44055 41;255.23116 4620;256.233 71;259.02087 428;269.25946 31;280.37415 44;281.24664 4733;282.2532 83;283.26395 2269;284.26697 61;297.03708 970;307.26175 31;312.42523 10;315.0444 322;389.20114 173;391.22189…
	1	PI 34:2; PI(16:1/18:1); [M-H]-	972	8.31255	8.22	833.516	33870.8	289875	[M-H]-	CCCCCCCC\C=C/CCCCCC(=O)OC(COC(=O)CCCCCCCCC\C=C/CCCCCC)COP(O)(=O)OC1C(O)C(O)C(O)C(O)C1O	QPXYYSKJTUQWOU-PAAGGKAGNA-N	912.483	935.463	1000	975.611	78.95413 10;78.96291 87;96.97148 25;101.93542 5;152.99681 180;222.9991 321;240.25926 21;241.01001 1340;252.4185 31;253.21495 1601;254.22182 25;259.02042 133;280.37131 25;281.2485 1972;282.25034 31;297.03415 219;315.02634 10;315.04889 76;389.17828 10;389.20612 240;407.21667 25;417.24323 744;435.245 97;551.26587 250;569.27008 51;579.29559 782;580.29785 20;597.30676 153;671.4541 15;830.83887 25;830.…
	1	PI 36:1; PI(18:0/18:1); [M-H]-	1013	9.24637	9.63	863.557	50992.7	431170	[M-H]-	CCCCCCCCCCCCCCCCCC(=O)OCC(COP(O)(=O)OC1C(O)C(O)C(O)C(O)C1O)OC(=O)CCCCCCCCC\C=C/CCCCCC	MUJMXDBEFHRNRO-PEZBUJJGNA-N	899.515	952.743	1000	864.938	78.96095 82;152.99222 227;222.99768 371;241.01289 1618;255.22462 31;259.01654 173;280.37198 43;281.24683 1901;282.25104 42;283.26175 2194;284.25766 41;297.0397 265;309.29337 41;315.04456 122;417.2381 204;419.25513 1349;420.25537 52;437.26437 102;438.25629 10;579.28931 257;580.29156 62;581.31512 959;582.29871 51;597.29694 41;599.3194 256;776.52649 51;860.83942 71;863.5614 16661;
	1	PI 36:3; PI(16:0/20:3); [M-H]-	987	8.64492	8.73	859.532	34487.8	233178	[M-H]-	CCCCCCCCCCCCCCCC(=O)OC(COC(=O)CCC\C=C/C\C=C/C\C=C/CCCCCCCC)COP(O)(=O)OC1C(O)C(O)C(O)C(O)C1O	YTYJZGFQFJFVNA-OFLQHBDPNA-N	892.378	822.806	888.889	915.44	78.96314 51;139.57513 10;141.01407 31;147.08826 10;152.99193 194;221.19536 10;223.00165 235;241.01265 765;253.21989 61;255.23341 551;259.02087 71;277.21249 494;279.22946 61;281.24664 153;283.26157 479;297.01764 31;297.03708 133;305.24438 680;315.0369 51;390.49939 21;391.21909 289;409.21854 31;409.23282 51;413.21283 31;417.24097 61;419.24933 173;441.2388 61;553.2561 124;553.276 341;571.29254 153;5…
	1	PI 36:4; PI(16:0/20:4); [M-H]-	973	8.33607	8.25	857.517	25400.7	186463	[M-H]-	CCCCCCCCCCCCCCCC(=O)OCC(COP(O)(=O)OC1C(O)C(O)C(O)C(O)C1O)OC(=O)CCC\C=C/C\C=C/C\C=C/C\C=C/CCCCC	KIQYUSYSJTUGFZ-BMPTZMRANA-N	910.859	912.403	1000	972.211	75.00911 5;78.96301 66;134.9792 15;152.99338 133;205.19815 20;222.99698 204;240.26361 31;241.00998 1080;251.35924 5;254.43105 26;255.23289 1232;256.23022 20;259.02261 122;259.24066 107;277.20724 15;281.24368 25;283.25623 5;297.03403 194;302.28293 21;303.23303 1291;304.23389 31;315.04376 92;377.24884 5;391.22107 604;409.2348 76;417.24008 15;437.38736 5;439.21292 92;553.27478 637;554.27094 25;571.2…
	1	PI 36:5; PI(16:0/20:5); [M-H]-	964	8.1242	7.79	855.495	3537.44	27966.2	[M-H]-	CCCCCCCCCCCCCCCC(=O)OCC(COP(O)(=O)OC1C(O)C(O)C(O)C(O)C1O)OC(=O)CCC\C=C/C\C=C/C\C=C/C\C=C/C\C=C/CC	FQGSWQFJOVVRRB-LPHKCNJWNA-N	919.264	945.424	888.889	860.732	149.22621 5;152.99342 31;203.17601 15;223.00133 51;241.00795 184;250.20421 5;255.23082 219;257.22742 56;259.01828 31;297.02942 31;299.57605 5;301.20474 71;301.2121 184;303.22839 20;305.92477 5;391.22147 107;437.21082 36;553.27551 133;571.2785 36;599.25 36;855.42065 31;855.50732 1635;
	1	PI 37:3; PI(17:0/20:3); [M-H]-	998	8.89963	9.12	873.544	11094.9	134814	[M-H]-	CCCCCCCCCCCCCCCCC(=O)OC(COC(=O)CCC\C=C/C\C=C/C\C=C/CCCCCCCC)COP(O)(=O)OC1C(O)C(O)C(O)C(O)C1O	QAOBEYKUHDOKGT-WXCOOSFUNA-N	823.742	936.94	666.667	819.34	141.01561 102;142.02104 10;222.99715 51;241.01015 245;255.23532 10;259.01599 31;269.24289 71;283.24219 31;283.25879 194;291.23145 265;297.03668 41;303.21851 10;305.23901 82;311.08197 10;405.23166 61;405.25439 31;419.25735 153;567.29211 31;581.3042 133;589.26105 31;589.27478 51;589.31927 10;599.31177 51;599.34283 10;873.54474 2084;
	1	PI 37:4; PI(17:0/20:4); [M-H]-	983	8.56928	8.63	871.528	6743.89	82848.5	[M-H]-	CCCCCCCCCCCCCCCCC(=O)OC(COC(=O)CCC\C=C/C\C=C/C\C=C/C\C=C/CCCCC)COP(O)(=O)OC1C(O)C(O)C(O)C(O)C1O	AOHOMAAEEWEQBG-TYCRQQDKNA-N	915.892	935.437	666.667	830.842	107.45756 10;141.01411 92;144.17323 10;223.00371 41;231.21542 10;241.01042 122;243.03207 10;259.02081 31;269.25012 92;297.02969 20;297.05399 10;303.23602 112;304.23932 20;327.22357 10;330.25253 31;396.27814 10;404.26978 31;405.2406 61;567.29266 92;585.33612 10;871.54492 919;
	1	PI 38:4; PI(18:0/20:4); [M-H]-	994	8.80698	9.03	885.55	98030.3	1035334	[M-H]-	CCCCCCCCCCCCCCCCCC(=O)OC(COC(=O)CCC\C=C/C\C=C/C\C=C/C\C=C/CCCCC)COP(O)(=O)OC1C(O)C(O)C(O)C(O)C1O	CBYJKEBKBMWPMN-DJTJSCMANA-N	919.121	960.789	1000	970.43	76.55449 10;78.96072 207;96.96764 51;134.98111 31;141.0141 31;152.99716 405;205.19647 71;222.99734 741;240.25742 55;241.01035 3189;242.01683 32;257.22986 10;259.02301 245;259.24561 265;281.25119 61;282.37631 44;283.26138 3936;284.26202 61;285.22153 51;297.03687 599;303.23099 4091;304.23676 71;305.24664 133;315.04666 275;413.13788 10;417.24344 41;417.93832 32;419.24893 2008;420.25204 61;437.2728 2…
	1	PI 38:6; PI(18:1/20:5); [M-H]-	966	8.17118	7.93	881.519	4742.44	56298.6	[M-H]-	CCCCCC\C=C/CCCCCCCCCC(=O)OCC(COP(O)(=O)OC1C(O)C(O)C(O)C(O)C1O)OC(=O)CCC\C=C/C\C=C/C\C=C/C\C=C/C\C=C/CC	MMMDTTUYVPWGIH-VNXXNASLNA-N	896.644	947.746	888.889	942.934	78.9643 25;148.73552 5;152.99181 41;203.17619 20;223.00153 82;241.00597 235;257.21857 41;259.0162 41;279.22464 46;281.24887 260;297.0321 46;301.21722 163;303.23111 71;415.21716 20;417.24084 117;437.20822 36;577.27734 31;579.27246 51;579.28607 122;595.28491 15;597.31433 31;599.25397 36;881.52545 2343;
	1	PI 40:5; PI(18:0/22:5); [M-H]-	997	8.87645	9.28	911.556	7006.44	71267.1	[M-H]-	CCCCCCCCCCCCCCCCCC(=O)OC(COC(=O)CCCCC\C=C/C\C=C/C\C=C/C\C=C/C\C=C/CC)COP(O)(=O)OC1C(O)C(O)C(O)C(O)C1O	JKBGMGRETGIHEV-ZAAHLRFRNA-N	901.727	949.543	777.778	801.013	153.00046 20;222.99706 41;233.21469 10;241.00784 143;281.24136 20;283.26102 163;297.03406 31;303.22568 31;309.27768 20;315.04877 20;316.03879 10;329.24759 173;419.25125 133;581.29346 82;599.31812 31;908.72101 22;911.56451 1710;
	1	PI 40:7; PI(18:1/22:6); [M-H]-	974	8.35957	8.29	907.532	2915.33	21098.6	[M-H]-	CCCCCC\C=C/CCCCCCCCCC(=O)OCC(COP(O)(=O)OC1C(O)C(O)C(O)C(O)C1O)OC(=O)CC\C=C/C\C=C/C\C=C/C\C=C/C\C=C/C\C=C/CC	FDLIWGILLAJYMT-YHSXCUEJNA-N	916.378	935.678	666.667	819.514	144.00006 5;152.99327 20;205.19609 5;222.98854 15;222.99907 25;241.00999 76;259.02039 20;269.16403 5;281.24612 112;283.23257 15;283.23969 31;297.03171 20;303.22333 20;327.2308 71;327.24359 36;417.24326 87;446.20474 5;579.28888 56;883.52838 20;907.53235 755;
	1	Plasmenyl-PC 32:0; PC(e16:1/16:0); [M+Hac-H]-	1050	10.1046	10.8055	776.574	10746.1	124147	[M+Hac-H]-	CCCCCCCCCCCCCCCC(=O)OC(CO\C=C/CCCCCCCCCCCCCC)COP([O-])(=O)OCC[N+](C)(C)C	PEWXKAOBUSBJLD-JCUPVDEDNA-N	918.514	968.174	1000	904.503	207.07021 10;224.06886 41;227.19716 71;239.23701 31;241.22055 10;253.21515 42;255.21286 66;255.23314 2070;319.20499 10;329.24533 51;375.23212 31;446.29117 92;464.3064 214;702.48352 51;702.53961 1213;703.54602 42;776.4826 20;776.57306 102;
	1	Plasmenyl-PC 32:1; PC(e16:1/16:1); [M+Hac-H]-	1018	9.36238	10.1628	774.567	7647.44	96415.9	[M+Hac-H]-	CCCCCCCCCCCCCC\C=C/OCC(COP([O-])(=O)OCC[N+](C)(C)C)OC(=O)CCCCC\C=C/CCCCCCCC	GLFHNTZELBDHCU-VEDHYZTJNA-N	529.397	831.212	833.333	858.381	134.98921 10;152.99358 41;224.071 10;227.20142 102;250.41414 21;251.19846 455;253.21965 133;269.24762 41;281.23215 31;281.24869 122;283.26126 51;405.23462 31;423.23648 31;448.30847 31;464.33072 41;466.32434 61;490.33713 31;683.31171 10;687.47479 51;700.52155 410;701.53394 31;774.51013 61;774.54156 51;
	1	Plasmenyl-PC 34:1; PC(e18:1/16:1); [M+Hac-H]-	1025	9.5256	10.9816	802.592	11710.6	197806	[M+Hac-H]-	CCCCCCCCCCCCCCCC\C=C/OCC(COP([O-])(=O)OCC[N+](C)(C)C)OC(=O)CCCCC\C=C/CCCCCCCC	XLZRAZQQULDQKJ-HCZFXRCYNA-N	931.571	989.012	833.333	884.691	252.42749 32;253.21721 2412;254.22183 34;274.23413 10;279.22183 31;281.24133 61;281.24371 173;283.26575 51;297.28214 31;403.25961 41;433.27737 41;474.32852 112;492.30673 31;492.34116 286;701.51025 31;702.47845 10;715.5152 51;728.56506 2056;729.55566 51;732.68024 10;743.51318 41;802.57153 184;
	1	Plasmenyl-PC 36:1; PC(e18:1/18:1); [M+Hac-H]-	1065	10.4526	12.2765	830.626	17129.5	239028	[M+Hac-H]-	CCCCCCCCCCCCCCCC\C=C/OCC(COP([O-])(=O)OCC[N+](C)(C)C)OC(=O)CCCCCCCCC\C=C/CCCCCC	JDTHSYITWRQVSV-JTLDGTJHNA-N	925.235	980.025	833.333	932.496	243.00093 10;253.21274 82;255.22623 31;281.24612 3868;282.24557 73;307.26117 71;312.96606 10;403.26263 51;474.34109 173;492.33524 333;755.57776 31;756.5943 3101;757.57263 51;757.6037 92;771.54749 31;830.64252 228;
	1	Plasmenyl-PE 32:1; PE(e16:1/16:1); [M-H]-	1025	9.5256	10.2749	672.49	12860	126159	[M-H]-	CCCCCCCCCCCCCC\C=C/OCC(COP(O)(=O)OCCN)OC(=O)CCCCC\C=C/CCCCCCCC	MIIRCLHNQQJIMD-ARGYFSOWNA-N	922.825	943.171	1000	912.651	78.9595 31;140.01384 41;196.02983 51;225.18532 41;227.1949 51;239.23686 63;252.423 51;253.21721 3217;254.22633 51;281.24609 61;418.25497 122;436.25177 31;436.28122 287;672.49518 629;
	1	Plasmenyl-PE 34:1; PE(e16:1/18:1); [M-H]-	1065	10.4526	11.0253	700.523	48437.3	519697	[M-H]-	CCCCCCCCCCCCCC\C=C/OCC(COP(O)(=O)OCCN)OC(=O)CCCCCCCCC\C=C/CCCCCC	IMGJLLXZPUDFFN-FMHJDHGTNA-N	905.708	966.071	1000	939.041	75.43273 10;78.96322 92;140.01048 102;166.03001 31;179.03258 41;196.03578 173;239.23473 173;251.5943 21;253.21727 961;255.23076 859;267.2254 41;280.36896 61;281.21774 44;281.24615 13949;282.24561 87;362.25665 10;375.22632 71;418.27246 431;436.2814 930;444.28693 31;446.29968 51;462.29236 82;464.29681 61;699.57983 34;700.52435 2750;
	1	Plasmenyl-PE 36:1; PE(e18:1/18:1); [M-H]-	1125	11.6939	11.8333	728.56	12850.1	225033	[M-H]-	CCCCCCCCCCCCCCCC\C=C/OCC(COP(O)(=O)OCCN)OC(=O)CCCCCCCCC\C=C/CCCCCC	HUHQLMQCUTXEIJ-OPTWSLPDNA-N	771.29	995.408	1000	953.367	78.95966 14;140.00745 20;158.97815 14;179.0367 10;196.0322 48;239.23297 31;250.31172 3;253.2177 41;255.22668 37;267.2674 44;280.36707 21;281.24661 1979;282.25082 20;308.31125 17;309.27576 1821;310.2691 10;403.25183 20;418.24133 7;418.27017 75;436.28204 143;446.30032 78;464.31265 160;718.60333 3;728.56256 976;
	1	Plasmenyl-PE 36:4; PE(e16:1/20:4); [M-H]-	1033	9.71117	10.3611	722.506	101958	862361	[M-H]-	CCCCCCCCCCCCCC\C=C/OCC(COP(O)(=O)OCCN)OC(=O)CCC\C=C/C\C=C/C\C=C/C\C=C/CCCCC	UUYSKERSKRMYME-SGGPKZIFNA-N	926.879	972.355	1000	929.438	78.95847 133;121.99846 31;140.01251 265;159.35025 10;163.01169 31;177.08994 51;179.03676 51;180.04825 31;191.10892 41;192.5394 31;195.14624 21;196.03423 426;201.67891 10;205.19673 398;217.1889 31;221.31094 10;231.20488 61;237.22292 31;239.2352 608;255.20419 10;259.23901 1296;271.62631 10;285.2265 102;301.21735 51;302.28354 192;303.2312 19208;303.78674 30;304.23694 214;375.22964 102;418.2702 1057;…
	1	Plasmenyl-PE 36:5; PE(e16:1/20:5); [M-H]-	1013	9.24637	9.8904	720.49	36720.9	290853	[M-H]-	CCCCCCCCCCCCCC\C=C/OCC(COP(O)(=O)OCCN)OC(=O)CCC\C=C/C\C=C/C\C=C/C\C=C/C\C=C/CC	RLLOITCRNQRGJD-UKANINHFNA-N	971.226	951.546	1000	859.624	78.95939 41;137.13869 10;140.00714 61;177.09332 31;196.03386 143;203.17815 112;223.16792 31;229.18793 20;237.23343 10;239.23267 82;253.21516 20;255.23993 21;257.22522 688;258.2355 21;281.24161 20;283.2019 41;300.27985 46;301.21948 3155;302.21942 41;375.22665 51;416.96378 21;418.26709 360;434.94485 10;436.2789 753;718.24408 44;720.44281 111;720.492 1490;
	1	Plasmenyl-PE 38:1; PE(e16:1/22:1); [M-H]-	1190	12.96	12.8098	756.587	16898.8	120833	[M-H]-	CCCCCCCCCCCCCC\C=C/OCC(COP(O)(=O)OCCN)OC(=O)CCCCCCCCC\C=C/CCCCCCCCCC	WRBQEXBBOFVLFN-ZOULCCKRNA-N	916.376	194.066	1000	904.334	140.0121 61;196.03369 112;237.22014 10;239.23459 61;247.01819 10;253.21936 82;255.23061 31;267.26447 41;280.35461 42;281.24597 747;309.27505 1145;310.28333 42;311.29819 133;337.30978 4549;338.31339 61;375.22333 51;418.26062 194;436.27521 355;446.29935 82;462.30722 10;464.29648 102;474.32224 51;492.33789 82;520.37396 31;756.59344 1932;
	1	Plasmenyl-PE 38:2; PE(e16:1/22:2); [M-H]-	1142	12.0745	12.3237	754.571	4206.44	61352.5	[M-H]-	CCCCCCCCCCCCCC\C=C/OCC(COP(O)(=O)OCCN)OC(=O)CCCCCCCCCCCC\C=C/C=C\CCCCC	DDLKYEYPWSBUEB-NJXUKEQLNA-N	946.405	978.582	1000	949.919	158.97266 15;194.6496 5;196.03595 20;239.23273 20;253.21744 25;281.24396 15;307.25641 41;309.27792 219;334.25409 26;335.29449 1002;336.2951 26;418.27264 71;434.96521 5;436.28751 107;462.29257 15;754.57349 436;
	1	Plasmenyl-PE 38:3; PE(e18:1/20:3); [M-H]-	1105	11.2601	12.0592	752.554	8341.56	104340	[M-H]-	CCCCCCCCCCCCCCCC\C=C/OCC(COP(O)(=O)OCCN)OC(=O)CCC\C=C/C\C=C/C\C=C/CCCCCCCC	CPDVNQFVCLXOCQ-CRTQCQJFNA-N	280.094	852.307	1000	827.602	78.96077 20;140.01228 31;196.03596 56;235.25569 5;239.23497 36;289.29172 31;302.01108 5;305.24414 270;307.26151 25;316.25494 5;319.26059 31;331.25061 15;332.24261 22;333.27731 2203;334.29037 36;375.23221 15;418.26138 71;436.28485 275;446.29721 15;464.30344 36;742.91827 5;750.18152 15;752.56012 921;
	1	Plasmenyl-PE 38:4; PE(e16:1/22:4); [M-H]-	1064	10.4294	11.6227	750.534	15366.6	164705	[M-H]-	CCCCCCCCCCCCCC\C=C/OCC(COP(O)(=O)OCCN)OC(=O)CCCCCCCC\C=C/C\C=C/C\C=C/C\C=C/CC	IABMLWQTSKBCJV-OQYAQHHRNA-N	952.257	994.798	1000	879.409	134.89755 10;184.79889 10;196.02608 41;196.03596 61;233.22791 41;237.22267 10;239.23277 41;281.24878 31;287.26733 82;303.23096 41;305.24658 409;313.246 41;330.2139 22;331.26083 2222;340.09402 10;418.26712 82;418.28152 143;436.27594 259;437.29626 20;444.27844 41;462.30194 94;748.21558 32;750.54468 975;
	1	Plasmenyl-PE 38:4; PE(e18:1/20:4); [M-H]-	1078	10.7569	11.692	750.538	19938.5	216016	[M-H]-	CCCCCCCCCCCCCCCC\C=C/OCC(COP(O)(=O)OCCN)OC(=O)CCC\C=C/C\C=C/C\C=C/C\C=C/CCCCC	URPXXNCTXCOATD-CDYNIQQANA-N	979.374	322.486	1000	880.77	78.96323 31;135.0795 10;140.00223 41;162.00775 10;179.03839 31;196.03792 112;205.18636 51;259.23877 224;267.27182 102;285.22391 31;302.28333 43;303.23099 3920;304.23672 43;329.21985 10;331.26089 92;446.29724 275;464.27307 31;464.30954 587;750.55267 1522;
	1	Plasmenyl-PE 38:5; PE(e16:1/22:5); [M-H]-	1037	9.8036	10.6019	748.53	96553.7	859366	[M-H]-	CCCCCCCCCCCCCC\C=C/OCC(COP(O)(=O)OCCN)OC(=O)CCCCC\C=C/C\C=C/C\C=C/C\C=C/C\C=C/CC	GZEZURLIXRQSDE-ZNTCBOEJNA-N	887.219	970.16	1000	966.301	75.71234 10;78.96066 153;122.00435 31;137.00655 31;140.0105 240;163.02034 41;166.02278 31;168.11464 31;177.09521 51;179.03264 71;180.04601 31;191.10468 31;195.14195 41;196.03586 492;205.19234 112;207.77945 10;217.19687 31;221.15739 41;229.19221 41;231.20883 194;239.23486 255;243.2101 31;251.20518 133;257.21167 41;259.1637 31;259.24777 333;263.48145 10;265.24796 122;283.24466 41;285.25955 904;291.…
	1	Plasmenyl-PE 38:6; PE(e16:1/22:6); [M-H]-	1027	9.57247	10.2131	746.509	84784	692359	[M-H]-	CCCCCCCCCCCCCC\C=C/OCC(COP(O)(=O)OCCN)OC(=O)CC\C=C/C\C=C/C\C=C/C\C=C/C\C=C/C\C=C/CC	WVGALBKSWOUIEZ-XTJCVSPVNA-N	932.936	932.007	1000	959.572	78.95807 102;93.06847 20;95.08707 41;107.08035 20;117.06949 20;121.10195 61;121.99954 31;123.11796 31;132.03169 10;135.11862 51;137.13361 31;140.01367 215;141.09766 11;147.11711 31;149.13316 31;151.14558 31;163.01656 41;163.07422 41;163.1499 82;175.14948 61;177.16451 133;179.03244 82;187.14412 31;189.16277 51;191.17078 41;191.1825 133;196.03564 423;201.15768 31;203.17995 71;217.12595 31;229.19196…
	1	Plasmenyl-PE 40:1; PE(e18:1/22:1); [M-H]-	1202	13.207	13.0917	784.62	6518.89	39309.5	[M-H]-	CCCCCCCCCCCCCCCC\C=C/OCC(COP(O)(=O)OCCN)OC(=O)CCCCCCCCC\C=C/CCCCCCCCCC	ZNMCHEXQQUHNLF-MHTWGMRCNA-N	951.141	982.969	1000	951.886	140.01541 31;194.96053 10;253.21051 51;253.22623 41;255.233 31;267.26694 41;281.25089 204;309.26782 71;314.97623 21;329.00964 21;337.30487 1109;338.31366 31;339.32397 31;359.35416 10;365.3382 31;443.30319 10;446.28491 41;464.30914 122;492.33844 20;519.15533 10;697.04852 10;754.46136 10;784.62231 606;
	1	Plasmenyl-PE 40:5; PE(e18:1/22:5); [M-H]-	1087	10.8947	12.2542	776.553	14452.6	225612	[M-H]-	CCCCCCCCCCCCCCCC\C=C/OCC(COP(O)(=O)OCCN)OC(=O)CCCCC\C=C/C\C=C/C\C=C/C\C=C/C\C=C/CC	QIJJGYHBXLEBJV-ALMDNXJQNA-N	975.537	993.064	1000	929.95	74.6775 5;135.15018 5;140.00406 31;196.03804 51;231.21544 25;251.19638 20;255.22881 168;256.23743 76;267.25803 51;285.25729 127;303.23096 71;323.21069 5;328.20932 15;329.24542 2338;330.23953 36;331.25055 15;357.2818 92;436.28467 15;446.30298 173;464.3093 335;477.3392 51;478.33545 71;489.11917 5;716.55042 15;776.55267 1252;
	1	Plasmenyl-PE 40:6; PE(e18:1/22:6); [M-H]-	1069	10.5459	11.548	774.536	17997.3	194724	[M-H]-	CCCCCCCCCCCCCCCC\C=C/OCC(COP(O)(=O)OCCN)OC(=O)CC\C=C/C\C=C/C\C=C/C\C=C/C\C=C/C\C=C/CC	FIJFPUAJUDAZEY-WAHBYMPSNA-N	936.934	998.242	1000	876.035	78.9621 20;131.0999 5;133.10759 5;135.10921 15;140.00745 25;145.51155 5;147.11588 20;151.14954 5;161.13635 10;163.07474 15;163.15042 10;177.1707 36;189.1653 20;191.17918 20;196.03427 76;203.17253 10;227.6019 5;229.19693 112;249.18587 25;267.26761 56;281.25162 26;283.24045 693;307.19769 5;317.28006 5;327.23416 1833;328.22778 36;355.25574 10;403.25806 31;405.27515 15;423.2692 15;446.30988 245;462.8…
	1	PS 32:1; PS(16:0/16:1); [M-H]-	971	8.28897	7.79	732.48	6100.44	84878.7	[M-H]-	CCCCCCCCCCCCCCCC(=O)OCC(COP(O)(=O)OCC(N)C(O)=O)OC(=O)CCCCC\C=C/CCCCCCCC	OZIDQRLWZQNUMH-ZZEZOPTANA-N	854.069	881.652	875	935.128	78.95914 31;149.97684 10;152.99332 112;160.87793 10;219.55486 10;227.20332 82;253.21495 265;255.2307 696;281.23904 31;283.26108 51;389.2117 92;391.22128 293;409.23505 173;417.25476 10;419.26028 51;433.10464 10;645.45917 513;646.44537 41;730.13666 10;732.49091 365;
	1	PS 36:2; PS(18:1/18:1); [M-H]-	993	8.78385	8.63	786.523	10575.4	194245	[M-H]-	CCCCCC\C=C/CCCCCCCCCC(=O)OCC(COP(O)(=O)OCC(N)C(O)=O)OC(=O)CCCCCCCCC\C=C/CCCCCC	CZIBEPMLQVZXGD-VMNXYWKNNA-N	960.4	999.962	1000	826.843	78.96424 46;96.97296 15;150.97392 5;152.99345 173;251.1962 5;253.21289 36;255.22638 31;279.22919 31;281.24634 1305;282.24579 31;283.26126 56;303.22845 20;309.27551 61;415.21692 15;417.2406 602;418.2413 20;419.26053 36;435.25116 229;437.25812 15;445.26959 46;699.49927 921;700.47729 15;786.53381 638;
	1	PS 38:4; PS(18:0/20:4); [M-H]-	995	8.83008	8.67	810.524	3527.67	41307	[M-H]-	CCCCCCCCCCCCCCCCCC(=O)OCC(COP(O)(=O)OCC(N)C(O)=O)OC(=O)CCC\C=C/C\C=C/C\C=C/C\C=C/CCCCC	SVOUGFFDROZBJI-LGHBDAFPNA-N	826.749	836.587	875	886.343	124.99906 10;152.99167 71;255.63895 31;268.23898 10;283.2374 52;283.26352 360;303.21851 41;303.23325 102;417.93817 10;419.24588 153;437.2756 82;439.22214 51;647.45386 10;712.50049 10;721.66681 21;723.48737 363;736.52142 31;763.14124 10;810.51154 247;
	1	PS 40:5; PS(18:0/22:5); [M-H]-	999	8.92285	8.9	836.542	9124.78	138930	[M-H]-	CCCCCCCCCCCCCCCCCC(=O)OCC(COP(O)(=O)OCC(N)C(O)=O)OC(=O)CCCCC\C=C/C\C=C/C\C=C/C\C=C/C\C=C/CC	PZEFRSYCROBXSJ-NIZIMQIGNA-N	797.156	899.845	1000	940.058	78.95934 61;152.99699 163;277.21683 21;282.36661 21;283.26355 1042;284.26419 41;301.21448 21;329.24527 381;413.89514 10;419.22849 72;419.24869 572;420.26337 21;437.26959 265;463.28833 10;465.24014 122;483.25473 51;749.13452 21;749.51306 838;750.51001 31;762.5368 51;836.54608 758;
	1	SM 34:1; SM(d18:1/16:0); [M+Hac-H]-	998	8.89963	9.48	761.583	99176.9	761911	[M+Hac-H]-	CCCCCCCCCCCCCCCC(=O)N[C@@H](COP([O-])(=O)OCC[N+](C)(C)C)[C@H](O)CCCC\C=C\CCCCCCCCC	USZSYDZHTCHSDP-WFJMQPORNA-N	968.806	967.415	1000	962.714	78.96195 757;120.52364 10;122.98196 102;152.99362 61;167.52792 93;168.04332 3492;253.21295 61;254.22658 51;255.23094 112;256.23279 71;269.24765 51;277.41901 10;281.24399 92;282.2482 41;283.26129 92;284.26193 102;389.22015 31;391.21863 51;392.22116 51;410.23193 31;419.25171 41;420.25192 51;449.30386 153;594.52698 10;598.4624 41;616.4585 163;642.46564 71;667.56201 10;673.47363 31;674.47363 153;685.…
	1	SM 34:2; SM(d18:2/16:0); [M+Hac-H]-	978	8.45283	9.21	759.561	10857.2	107050	[M+Hac-H]-	CCCCCCCCCCCCCCCC(=O)N[C@@H](COP([O-])(=O)OCC[N+](C)(C)C)[C@H](O)\C=C\CCCCCCCC\C=C/CCC	YLWSJLLZUHSIEA-FPOMZQAJNA-N	969.156	891.888	800	884.123	78.96189 133;117.97822 10;141.65314 10;153.99879 21;168.0415 536;253.2153 31;254.21992 41;255.23781 41;267.23495 41;279.23639 10;281.24887 102;282.25543 61;408.21707 31;417.24649 31;418.23276 31;447.29959 41;640.47571 31;672.45667 51;672.46399 71;683.36755 41;685.53076 4875;686.5249 112;700.48853 61;759.49762 71;759.51318 112;
	1	SM 42:1; SM(d18:1/24:0); [M+Hac-H]-	1193	13.0319	13.29	873.702	26873.7	224869	[M+Hac-H]-	CCCCCCCCCCCCCCCCCCCCCCCC(=O)N[C@@H](COP([O-])(=O)OCC[N+](C)(C)C)[C@H](O)CCCC\C=C\CCCCCCCCC	ZJYUXQIYUDLRPV-RENCITFCNA-N	930.714	959.774	1000	956.494	78.96305 194;122.98647 41;168.04128 551;255.23294 31;281.25555 41;335.28397 10;449.31549 51;726.49561 10;728.57355 71;741.59546 31;754.60095 31;797.12158 41;797.16541 51;798.64807 55;799.67316 13728;800.61511 62;800.67096 425;813.63086 20;813.69122 31;814.62927 133;827.66467 31;873.60272 41;873.65692 177;873.70282 515;
	1	SM 42:2; SM(d18:1/24:1); [M+Hac-H]-	1138	11.9803	13.05	871.684	12265.4	171855	[M+Hac-H]-	CCCCCCCCC\C=C\CCCC[C@@H](O)[C@H](COP([O-])(=O)OCC[N+](C)(C)C)NC(=O)CCCCCCCCCCCCC\C=C/CCCCCCCC	KOCBNNFHGZEVAK-SBFDQXSENA-N	924.392	941.006	1000	918.428	78.95828 92;122.9836 20;166.72722 15;168.04156 254;449.30072 20;726.56787 15;795.12695 36;797.65546 7781;798.65594 211;812.6048 66;871.60614 20;871.69775 288;
	2	Cer[NS] 32:2; Cer[NS](d18:2/14:0); [M+Hac-H]-	957	8.4434	9.12	566.481	1760.22	13035.3	[M+Hac-H]-	CCCCCCCCCCCCCC(=O)NC(CO)C(O)\C=C\CC\C=C\CCCCCCCCC	HCVPOJMMIOHQJA-ZSVMZQBZNA-N	932.646	935.726	909.091	932.69	207.17261 10;209.19215 51;226.21017 51;227.20869 10;235.20886 41;252.23361 112;261.22897 10;268.22156 20;277.1568 10;458.43405 31;459.42245 10;474.41949 41;476.45004 31;506.45306 173;
	2	Cer[NS] 34:1; Cer[NS](d18:1/16:0); [M-H]-	1008	9.62678	10.54	536.497	11597	86045.5	[M-H]-	CCCCCCCCCCCCCCCC(=O)NC(CO)C(O)\C=C\CCCCCCCCCCCCC	YDNKGFDKKRUKPY-ORIPQNMZNA-N	654.402	854.933	1000	855.186	235.19382 20;235.2068 93;237.22141 656;239.23586 31;251.24197 10;253.24988 92;254.24782 194;255.22293 102;261.21765 10;263.2352 133;266.25186 71;268.26328 62;280.26154 946;294.2406 31;296.24075 51;296.25534 163;298.26962 41;488.48114 133;504.47372 133;506.4913 143;534.8371 10;536.46991 51;536.49933 324;
	2	Cer[NS] 34:2; Cer[NS](d18:2/16:0); [M+Hac-H]-	982	9.0229	9.91	594.508	11034.8	87276.7	[M+Hac-H]-	CCCCCCCCCCCCCCCC(=O)NC(CO)C(O)\C=C\CC\C=C\CCCCCCCCC	GMWIWVUTMCBDSP-ZNPGVSGMNA-N	925.381	958.11	909.091	940.948	223.02345 10;235.20461 214;237.22136 173;253.24759 61;254.24779 173;255.22966 122;261.22446 143;264.22504 61;266.24261 31;278.76828 21;280.26151 650;281.26395 31;296.25531 102;484.47281 10;486.46561 92;498.46722 10;502.45389 92;504.47058 204;516.48572 31;532.84198 10;534.47827 928;535.48669 31;
	2	Cer[NS] 34:2; Cer[NS](d18:2/16:0); [M-H]-	982	9.0229	9.91	534.479	1755.33	14908.1	[M-H]-	CCCCCCCCCCCCCCCC(=O)NC(CO)C(O)\C=C\CC\C=C\CCCCCCCCC	GMWIWVUTMCBDSP-ZNPGVSGMNA-N	843.437	855.313	1000	813.852	215.08415 10;235.20691 51;237.21716 51;254.24567 51;255.2343 31;256.23389 10;261.21777 41;266.24506 20;280.25928 143;296.25543 41;486.44693 20;502.4697 41;504.4801 41;534.47827 82;
	2	Cer[NS] 35:1; Cer[NS](d18:1/17:0); [M+Hac-H]-	1029	10.1124	10.95	610.535	1827.67	25878	[M+Hac-H]-	CCCCCCCCCCCCCCCCC(=O)NC(CO)C(O)\C=C\CCCCCCCCCCCCC	ICWGMOFDULMCFL-SJCQXOIGNA-N	887.987	913.382	545.455	820.097	250.25217 20;251.22629 31;268.25397 31;269.24863 31;294.27686 82;308.29218 31;518.48511 20;520.49182 31;550.52838 194;
	2	Cer[NS] 36:1; Cer[NS](d18:1/18:0); [M+Hac-H]-	1052	10.647	11.37	624.553	10364.6	106599	[M+Hac-H]-	CCCCCCCCCCCCCCCCCC(=O)NC(CO)C(O)\C=C\CCCCCCCCCCCCC	VODZWWMEJITOND-OWWNRXNENA-N	903.707	916.663	909.091	908.57	235.20895 10;237.22139 143;263.23288 112;265.25357 133;266.24261 41;268.25861 31;282.27292 112;283.25992 102;298.26715 31;308.29471 490;309.284 20;324.28558 112;336.33511 31;516.51764 82;517.50897 10;532.49664 112;534.51727 112;548.55054 10;564.16229 21;564.48743 94;564.53436 962;565.53387 42;
	2	Cer[NS] 36:1; Cer[NS](d18:1/18:0); [M-H]-	1052	10.647	11.37	564.527	1717.89	17313.5	[M-H]-	CCCCCCCCCCCCCCCCCC(=O)NC(CO)C(O)\C=C\CCCCCCCCCCCCC	VODZWWMEJITOND-OWWNRXNENA-N	800.583	822.035	900	832.149	237.22116 41;253.22267 10;263.23264 41;265.2533 71;267.0188 10;279.2323 10;281.2684 20;282.28214 41;283.26205 41;308.2944 153;321.02594 10;324.28275 41;489.48837 10;516.5011 31;532.54822 10;534.50366 31;546.50629 10;564.5271 82;
	2	Cer[NS] 40:1; Cer[NS](d18:1/22:0); [M+Hac-H]-	1166	13.0416	13.18	680.617	44851.2	263902	[M+Hac-H]-	CCCCCCCCCCCCCCCCCCCCCC(=O)NC(CO)C(O)\C=C\CCCCCCCCCCCCC	KEPQASGDXIEOIL-LAPDZXRHNA-N	892.291	973.472	909.091	920.144	209.18822 71;235.21326 93;237.22136 748;239.23582 41;250.25212 61;253.73279 10;263.23737 603;266.23792 82;268.26083 122;297.04251 10;298.27182 51;321.3092 849;337.35254 73;338.34064 616;339.31979 415;349.33682 82;352.34439 31;363.22247 43;364.35815 2899;365.34186 41;365.36343 61;366.3728 61;367.34573 41;380.35028 450;382.36725 51;390.37134 41;391.36441 41;392.38672 245;394.35965 31;407.35693 31;4…
	2	Cer[NS] 40:1; Cer[NS](d18:1/22:0); [M-H]-	1166	13.0416	13.18	620.588	1756.78	11337.3	[M-H]-	CCCCCCCCCCCCCCCCCCCCCC(=O)NC(CO)C(O)\C=C\CCCCCCCCCCCCC	KEPQASGDXIEOIL-LAPDZXRHNA-N	822.471	845.821	1000	827.771	199.51927 10;235.20244 10;237.21703 51;239.24237 10;254.41649 10;263.23737 41;266.24481 20;306.97543 10;321.30164 51;321.32187 61;336.27789 10;338.33804 71;339.31198 41;363.29239 10;364.35815 224;378.34415 10;380.35855 51;392.38672 31;412.9061 10;560.43402 51;570.57043 10;572.56067 41;584.55438 10;588.56281 41;590.57385 41;620.59583 143;
	2	Cer[NS] 42:1; Cer[NS](d18:1/24:0); [M+Hac-H]-	1176	13.2772	13.44	708.644	137232	753905	[M+Hac-H]-	CCCCCCCCCCCCCCCCCCCCCCCC(=O)NC(CO)C(O)\C=C\CCCCCCCCCCCCC	ZJVVOYPTFQEGPH-MHAUTQJVNA-N	782.417	976.741	1000	896.291	209.18976 31;217.00195 92;225.21562 31;235.20416 112;236.48695 44;237.19702 24;237.22093 3230;239.2332 133;250.24725 173;251.23256 41;255.22469 71;262.2421 32;263.23471 2673;264.23145 31;266.24445 506;268.23965 41;268.25815 399;277.23862 10;280.22797 31;281.24689 82;296.12369 10;298.2691 194;349.34195 3252;350.35538 92;364.3634 31;365.37949 245;366.37268 2751;367.35373 1875;368.34958 51;378.36877…
	2	Cer[NS] 42:1; Cer[NS](d18:1/24:0); [M-H]-	1176	13.2772	13.44	648.628	3248.56	18819	[M-H]-	CCCCCCCCCCCCCCCCCCCCCCCC(=O)NC(CO)C(O)\C=C\CCCCCCCCCCCCC	ZJVVOYPTFQEGPH-MHAUTQJVNA-N	863.376	958.086	1000	897.905	141.01982 41;237.22337 184;258.96466 10;263.23038 102;266.25162 41;268.26071 31;294.23788 10;349.34735 226;366.36472 194;367.35654 184;371.70715 10;390.36578 21;392.38394 832;393.38519 20;408.36005 61;408.38284 112;600.58411 92;600.60834 143;616.59912 112;618.57324 31;618.61182 153;620.62433 10;648.58551 75;648.6286 695;
	2	Cer[NS] 42:2; Cer[NS](d18:1/24:1); [M+Hac-H]-	1166	13.0416	13.21	706.627	136091	939208	[M+Hac-H]-	CCCCCCCCCCCCC\C=C\C(O)C(CO)NC(=O)CCCCCCCCC\C=C/CCCCCCCCCCCC	FUWLDBVRSLAFFJ-DBOQMASJNA-N	888.598	928.064	1000	899.364	93.17028 10;207.20728 10;235.20244 286;237.22136 1970;239.23364 133;248.24062 31;250.25658 112;251.23073 41;261.21527 173;263.23737 1432;264.23413 41;266.24713 349;268.26083 255;281.24014 61;295.25055 10;298.26697 133;347.33017 1878;349.34738 214;363.35693 102;364.35547 1759;365.31491 43;365.33646 1136;366.34311 42;366.37012 173;378.37711 41;388.35281 61;389.14288 41;390.37134 8356;391.14673 32;3…
	2	Cer[NS] 43:1; Cer[NS](d18:1/25:0); [M+Hac-H]-	1181	13.394	13.57	722.658	4172.22	43180.2	[M+Hac-H]-	CCCCCCCCCCCCCCCCCCCCCCCCC(=O)NC(CO)C(O)\C=C\CCCCCCCCCCCCC	QHPYSHVSWAOLHS-BSKJHSHCNA-N	837.574	861.434	909.091	832.322	235.20183 10;237.22726 41;251.23906 31;253.21776 41;263.22305 20;263.24136 41;270.93842 10;359.02042 10;363.3511 41;366.37238 31;380.38565 51;381.37146 31;392.38071 71;406.40027 143;422.39825 61;614.63477 41;630.59741 41;632.62219 71;656.21106 10;662.64606 624;663.63434 31;
	2	Cer[NS] 43:2; Cer[NS](d18:2/25:0); [M+Hac-H]-	1172	13.1826	13.34	720.645	3947.56	43427	[M+Hac-H]-	CCCCCCCCCCCCCCCCCCCCCCCCC(=O)NC(CO)C(O)\C=C\CC\C=C\CCCCCCCCC	SHGDZPJYRJJAQG-INARCNGINA-N	726.228	816.266	818.182	827.534	233.08417 10;235.20001 31;237.21675 31;261.22415 20;275.23602 10;347.33786 31;352.37067 10;363.35403 41;365.32547 20;378.35495 20;379.37109 31;390.36838 20;392.37814 31;403.12177 10;404.37775 122;406.36349 20;406.40048 92;420.36804 20;422.40424 31;612.60052 51;628.4873 41;628.57928 20;630.58313 31;630.60437 61;642.53363 31;659.5332 20;660.62073 541;661.63293 31;
	2	Cer[NS] 44:1; Cer[NS](d18:1/26:0); [M+Hac-H]-	1186	13.5113	13.7	736.677	2561.67	17552.8	[M+Hac-H]-	CCCCCCCCCCCCCCCCCCCCCCCCCC(=O)NC(CO)C(O)\C=C\CCCCCCCCCCCCC	CJROVRTUSFQVMR-NHFVQZBWNA-N	842.326	869.985	909.091	876.961	237.21916 46;253.21611 31;259.25098 5;263.2305 20;281.25439 41;349.34225 25;366.3757 10;377.35699 10;377.3707 51;392.38696 25;394.40472 41;395.38046 31;419.09082 5;420.4119 117;436.39471 20;628.63306 31;635.91333 5;644.61761 36;646.63965 41;654.4671 10;676.59406 26;676.6601 441;677.65881 31;736.49109 15;
	2	FA 16:0; [M-H]-	845	6.30483	6.71	255.231	114824	624561	[M-H]-	CCCCCCCCCCCCCCCC(O)=O	IPCSVZSSVZVIGE-UHFFFAOYSA-N	996.266	1000	1000	990.704	236.20523 10;237.22771 71;255.23175 1635;
	2	FA 16:1; [M-H]-	817	5.73973	6.23	253.215	13795.4	106666	[M-H]-	CCCCCCCC\C=C/CCCCCC(O)=O	PJHOFUXBXJNUAC-KTKRTIGZSA-N	996.668	1000	1000	973.721	99.93047 2;111.9446 1;116.95427 3;127.08298 1;139.85098 2;186.91751 1;235.20465 6;252.42876 2;253.21175 185;
	2	FA 17:1; [M-H]-	837	6.1179	6.43	267.23	1831	16878.5	[M-H]-	CCCCCCCCC\C=C/CCCCCC(O)=O	FJMPAYNWWWCODA-KHPPLWFESA-N	984.178	1000	1000	975.477	148.97198 2;172.87399 2;267.22876 29;
	2	FA 18:0; [M-H]-	878	6.9646	7.2	283.261	68834.2	474215	[M-H]-	CCCCCCCCCCCCCCCCCC(O)=O	QIQXTHQIDYTFRH-UHFFFAOYSA-N	995.685	1000	1000	979.564	265.23978 20;265.24896 71;266.25873 22;283.25992 1974;
	2	FA 18:1; [M-H]-	853	6.45438	6.64	281.246	63274.7	523911	[M-H]-	CCCCCC\C=C/CCCCCCCCCC(O)=O	UWHZIFQPPBDJPM-FPLPWBNLSA-N	996.812	1000	1000	899.31	280.36572 42;281.24765 1045;
	2	FA 18:2; [M-H]-	832	6.01868	6.22	279.229	6426.78	61104.6	[M-H]-	CCCCC\C=C\C=C\CCCCCCCCC(O)=O	GKJZMAHZJGSBKD-BLHCBFLLSA-N	989.77	1000	1000	972.503	116.92992 6;159.88728 2;165.09589 2;171.88124 4;219.1694 6;245.17783 2;261.21762 8;278.34909 4;279.23019 171;
	2	FA 20:0; [M-H]-	909	7.54627	7.79	311.293	1873.78	12498.2	[M-H]-	CCCCCCCCCCCCCCCCCCCC(O)=O	VKOBVWXKNCXXDE-UHFFFAOYSA-N	992.315	1000	1000	983.549	82.982 3;149.09111 3;184.01414 2;188.93503 8;293.27341 2;311.14801 2;311.23264 2;311.29239 149;
	2	FA 20:1; [M-H]-	885	7.05495	7.18	309.275	4251	28937	[M-H]-	CCCCCCCC\C=C\CCCCCCCCCC(O)=O	BITHHVVYSMSWAG-MDZDMXLPSA-N	1000	1000	1000	967.134	309.27881 314;
	2	FA 20:2; [M-H]-	865	6.66053	6.74	307.261	1730.78	13881.1	[M-H]-	CCCCC\C=C/C\C=C/CCCCCCCCCC(O)=O	XSXIVVZCUAHUJO-HZJYTTRNSA-N	998.937	1000	1000	980.643	179.06525 3;307.26212 133;
	2	FA 20:3; [M-H]-	844	6.28142	6.39	305.246	1398.11	8262.97	[M-H]-	CCCCCCCC\C=C/C\C=C/C\C=C/CCCC(O)=O	UNSRRHDPHVZAHH-YOILPLPUSA-N	933.969	1000	1000	973.616	245.18866 10;305.24744 41;
	2	FA 20:4; [M-H]-	830	5.9719	5.98	303.23	4381.44	25311.2	[M-H]-	CCCCC\C=C\C\C=C\C\C=C\C\C=C\CCCC(O)=O	YZXBAPSDXZZRGB-CGRWFSSPSA-N	920.972	1000	1000	976.908	135.07506 3;189.09766 7;205.20514 3;221.90363 3;243.23505 7;244.87723 3;301.23251 3;303.22922 41;
	2	FA 20:5; [M-H]-	806	5.53677	5.6	301.214	3281.22	16438	[M-H]-	CC\C=C/C\C=C/C\C=C/C\C=C/C\C=C/CCCC(O)=O	JAZBEHYOTPTENJ-JLNKQSITSA-N	764.602	1000	1000	953.037	124.94625 3;184.14796 3;196.9227 3;217.11455 7;241.20833 3;284.99368 3;294.89679 3;301.21313 14;
	2	FA 20:5; [M-H]-	833	6.0421	5.6	301.214	2785	19573.7	[M-H]-	CC\C=C/C\C=C/C\C=C/C\C=C/C\C=C/CCCC(O)=O	JAZBEHYOTPTENJ-JLNKQSITSA-N	996.244	1000	1000	973.663	241.21083 14;301.21844 319;
	2	FA 20:6; [M-H]-	798	5.38522	5.13	299.197	1837.33	10066	[M-H]-	CC\C=C/C=C/C=C/C=C\C=C\C=C\CCCCCC(O)=O	PWIBDJLBEKARAO-LJFGOLAKSA-N	888.237	1000	1000	953.126	90.93753 4;100.9358 4;114.97137 2;136.91803 2;174.98985 4;217.86781 4;222.9075 4;223.01917 16;239.20302 8;253.25652 6;299.1987 57;299.25241 8;
	2	FA 22:0; [M-H]-	940	8.04378	8.45	339.326	2275.22	18225.5	[M-H]-	CCCCCCCCCCCCCCCCCCCCCC(O)=O	UKMSUNONTOPOIO-UHFFFAOYSA-N	991.07	1000	1000	993.49	158.96983 5;174.99001 15;279.23965 15;339.32529 308;
	2	FA 22:1; [M-H]-	911	7.57558	7.81	337.307	1510.67	11085	[M-H]-	CCCCCCCCCC\C=C\CCCCCCCCCC(O)=O	KJDZDTDNIULJBE-VAWYXSNFSA-N	994.982	1000	1000	970.566	172.95944 3;188.93484 2;199.17247 2;255.24091 6;277.20856 4;337.30627 160;
	2	FA 22:5; [M-H]-	838	6.1413	6.03	329.242	4244.11	23718.5	[M-H]-	CC\C=C\C\C=C\C\C=C\C\C=C\C\C=C\CCCCCC(O)=O	YUFFSWGQGVEMMI-RCHUDCCISA-N	808.144	1000	1000	915.308	102.03476 2;123.07979 2;138.9133 8;141.98335 4;156.94478 4;182.91721 6;188.93315 8;217.12521 2;231.21213 4;241.1144 2;244.8821 6;251.20862 4;267.23376 4;269.23499 4;285.25607 6;299.22586 2;329.2442 29;
	2	HexCer[NS] 34:1; HexCer[NS](d18:1/16:0); [M+Hac-H]-	985	9.09227	9.85	758.574	46794.6	333398	[M+Hac-H]-	CCCCCCCCCCCCCCCC(=O)NC(COC1O[C@H](CO)[C@@H](O)C(O)C1O)C(O)\C=C\CCCCCCCCCCCCC	VJLLLMIZEJJZTE-ATMLAZQGSA-N	885.75	547.046	714.286	852.602	71.01488 51;71.02796 41;85.03057 41;87.0092 51;89.02656 568;101.02399 326;107.03167 20;112.00902 21;113.02527 271;119.03739 726;131.04074 41;143.03273 92;147.31335 10;149.04121 133;157.32327 10;161.04204 133;177.20699 10;179.05814 389;237.21924 286;254.2478 173;255.2184 82;255.22968 358;259.30103 10;263.23975 143;280.26151 628;281.23788 41;296.2504 173;298.26956 41;308.25006 31;435.2637 31;455.44…
	2	HexCer[NS] 42:1; HexCer[NS](d18:1/24:0); [M+Hac-H]-	1168	13.0885	13.26	870.698	79015.7	450220	[M+Hac-H]-	CCCCCCCCCCCCCCCCCCCCCCCC(=O)NC(COC1O[C@H](CO)[C@@H](O)C(O)C1O)C(O)\C=C\CCCCCCCCCCCCC	POQRWMRXUOPCLD-PPZFPFFMSA-N	890.689	707.222	857.143	885.858	85.02672 20;87.01451 41;89.02528 373;101.02686 218;113.01778 42;113.02228 186;119.03277 440;131.03427 61;139.80109 10;143.04114 51;145.94476 10;149.04289 51;161.04376 133;166.13275 10;179.05615 306;237.22552 92;263.23489 112;349.34451 102;366.37259 133;367.35089 286;392.38367 408;393.39612 31;408.3797 122;598.70734 10;600.60767 133;616.59491 71;618.61462 133;630.6076 133;648.62427 3404;649.60205 …
	2	HexCer[NS] 42:3; HexCer[NS](d18:2/24:1); [M+Hac-H]-	1079	11.2072	12.35	866.669	1359.22	28078.2	[M+Hac-H]-	CCCCCCCCCCCC\C=C/CCCCCCCCCC(=O)NC(COC1O[C@H](CO)[C@@H](O)C(O)C1O)C(O)\C=C\CC\C=C\CCCCCCCCC	BOJPIDSVLYIBRS-QZSQONBWSA-N	844.02	885.768	1000	899.589	87.01308 2;89.0265 24;101.02109 6;101.02393 8;113.0192 4;113.02219 8;119.02654 6;119.03424 16;144.72681 2;149.03941 6;152.99968 4;161.04376 10;179.05618 14;235.20457 6;281.23309 4;283.25986 8;307.25247 2;320.26562 4;339.32257 10;347.33563 4;352.94077 4;364.33682 6;365.33939 10;389.19604 2;390.36884 12;406.3725 8;419.24976 4;472.42374 2;475.3017 6;478.29333 6;480.2981 8;502.27002 4;504.31488 4;513…
	2	LysoPC 14:0; [M+Hac-H]-	802	5.47907	5.55	526.31	2171.56	11155.4	[M+Hac-H]-	CCCCCCCCCCCCCC(=O)OCC(O)COP([O-])(=O)OCC[N+](C)(C)C	VXUOFDJKYGDUJI-UHFFFAOYNA-N	991.764	995.317	750	906.255	78.95756 2;78.96508 4;150.98015 1;152.99448 6;168.04422 6;224.06151 23;226.49695 3;227.2025 283;228.19894 2;237.06723 1;242.07491 5;254.84673 1;274.8013 2;280.85248 2;300.81186 2;322.91516 1;340.87112 1;363.18808 4;380.7886 2;400.86234 2;444.77072 2;452.27411 87;453.2919 2;
	2	LysoPC 16:0; [M+Hac-H]-	833	6.0421	6.05	554.344	2113.11	9993.28	[M+Hac-H]-	CCCCCCCCCCCCCCCC(=O)OCC(O)COP([O-])(=O)OCC[N+](C)(C)C	ASWBNKHCZGQVJV-UHFFFAOYNA-N	925.958	930.772	500	864.933	152.99097 5;165.01984 3;168.0369 8;222.92253 3;242.07941 13;251.22432 3;255.23218 549;329.24689 8;480.3085 71;
	2	LysoPC 16:1; [M+Hac-H]-	813	5.64622	5.54	552.328	4473.22	32244.8	[M+Hac-H]-	CCCCCCCC\C=C/CCCCCC(=O)OCC(O)COP([O-])(=O)OCC[N+](C)(C)C	JBFBGNHYRPBNML-SEYXRHQNNA-N	984.878	987.618	1000	981.687	78.95881 10;115.9145 1;152.99091 10;168.03864 9;171.00185 2;177.42482 1;194.05435 2;224.0719 71;242.0813 19;242.96463 1;252.42638 6;253.21384 888;254.20271 3;254.21622 4;262.86893 2;324.84979 2;327.97253 2;328.87006 2;334.90292 2;344.83936 2;348.90729 2;382.80359 2;388.8009 2;394.84482 2;406.7623 2;408.78812 2;424.79184 2;426.80664 1;433.24075 2;450.80746 2;464.77875 2;478.28409 228;479.28442 3;4…
	2	LysoPC 18:0; [M+Hac-H]-	871	6.8009	6.61	582.371	8261.89	48425.2	[M+Hac-H]-	CCCCCCCCCCCCCCCCCC(=O)OCC(O)COP([O-])(=O)OCC[N+](C)(C)C	IHNKQIMGVNPMTC-UHFFFAOYNA-N	994.554	132.999	1000	881.035	78.96371 44;150.97815 3;152.9942 31;168.04208 41;224.06952 245;242.05905 7;242.07002 54;282.37204 17;283.26187 3033;284.26251 24;419.26373 10;500.80963 7;506.71902 7;508.3338 957;509.34912 10;517.85162 3;582.36987 14;
	2	LysoPC 18:1; [M+Hac-H]-	845	6.30483	6.05	580.357	12987	88005.1	[M+Hac-H]-	CCCCCC\C=C/CCCCCCCCCC(=O)OCC(O)COP([O-])(=O)OCC[N+](C)(C)C	PZRFVAHZNWPPAC-KHPPLWFENA-N	992.828	37.9229	1000	890.945	78.95965 36;152.99231 31;168.04564 56;184.5424 5;224.06535 316;242.08333 82;255.2317 41;280.35345 15;280.37473 31;281.24719 4133;282.2514 36;425.83392 5;504.73703 21;506.32324 1252;507.3143 20;580.35388 15;
	2	LysoPE 16:0; [M-H]-	843	6.25805	6.64	452.27	1739	10700	[M-H]-	CCCCCCCCCCCCCCCC(=O)OCC(O)COP(O)(=O)OCCN	YVYMBNSKXOXSKW-UHFFFAOYNA-N	928.929	935.775	800	863.079	78.96122 20;140.00458 5;140.00958 13;152.9944 8;196.03481 46;214.04858 10;255.22974 511;452.28015 25;
	2	LysoPE 18:0; [M-H]-	874	6.87105	7.1	480.303	4569.56	27092.8	[M-H]-	CCCCCCCCCCCCCCCCCC(=O)OCC(O)COP(O)(=O)OCCN	BBYWOYAFBUOUFP-UHFFFAOYNA-N	949.429	990.693	800	888.244	78.96244 31;136.36711 5;140.0061 41;196.03848 127;199.44919 5;214.04208 31;282.38159 20;283.26193 1502;480.30396 127;
	2	LysoPE 18:1; [M-H]-	849	6.36145	6.57	478.29	5424.89	35433.4	[M-H]-	CCCCCC\C=C/CCCCCCCCCC(=O)OCC(O)COP(O)(=O)OCCN	WAYKKNOEMJFLDI-FPLPWBNLNA-N	939.003	944.075	800	917.213	78.96105 27;121.99872 6;140.01286 24;152.99959 8;196.03683 75;207.94119 2;214.04662 20;280.37054 8;281.24539 989;282.24484 8;392.97519 2;478.29483 71;
	2	PC 28:0; PC(14:0/14:0); [M+Hac-H]-	954	8.37373	8.54	736.508	32887.7	195111	[M+Hac-H]-	CCCCCCCCCCCCCC(=O)OCC(COP([O-])(=O)OCC[N+](C)(C)C)OC(=O)CCCCCCCCCCCCC	CITHEXJVPOWHKC-UHFFFAOYNA-N	733.58	969.374	1000	922.53	78.95872 31;163.02107 10;168.04221 153;188.2334 10;199.16844 316;205.08197 10;223.03386 10;224.07181 184;226.49669 78;227.20012 12102;228.2072 92;255.22949 446;356.98404 10;363.2038 41;430.07178 10;434.26041 163;452.28256 456;661.52869 35;662.4726 3818;663.46436 122;677.435 51;736.51056 197;
	2	PC 29:0; PC(14:0/15:0); [M+Hac-H]-	964	8.60637	8.92	750.528	8071.33	76790.3	[M+Hac-H]-	CCCCCCCCCCCCCCC(=O)OC(COC(=O)CCCCCCCCCCCCC)COP([O-])(=O)OCC[N+](C)(C)C	JERIBPHBOOFETI-UHFFFAOYNA-N	950.144	954.661	777.778	923.439	163.72096 5;168.04234 25;206.05313 5;213.18651 41;224.05925 15;227.20023 400;241.21712 351;255.22733 36;283.25034 5;448.27347 10;452.2735 25;466.29169 20;676.49127 390;677.48981 10;690.46045 10;691.42474 10;750.50293 25;
	2	PC 30:0; PC(14:0/16:0); [M+Hac-H]-	977	8.90732	9.3	764.539	105395	734315	[M+Hac-H]-	CCCCCCCCCCCCCCCC(=O)OC(COC(=O)CCCCCCCCCCCCC)COP([O-])(=O)OCC[N+](C)(C)C	RFVFQQWKPSOBED-UHFFFAOYNA-N	837.348	981.515	1000	927.256	78.96115 122;168.04214 448;224.06755 328;226.4924 112;226.93643 31;227.20007 12330;228.2029 143;241.2126 153;242.07458 41;254.43211 71;255.23172 15028;256.23807 143;301.21298 31;363.18231 31;377.20352 10;391.21674 31;406.27295 41;434.2634 153;452.24362 41;452.27664 640;462.30292 184;466.29486 31;479.07751 21;480.30435 532;616.47711 51;617.47595 71;643.48285 41;645.4422 31;687.52765 61;688.33813 5…
	2	PC 30:1; PC(14:0/16:1); [M+Hac-H]-	958	8.46665	8.68	762.523	67836.2	578785	[M+Hac-H]-	CCCCCCCCCCCCCC(=O)OCC(COP([O-])(=O)OCC[N+](C)(C)C)OC(=O)CCCCC\C=C/CCCCCCCC	HCYNAERVJIPFFR-VZCXRCSSNA-N	886.173	796.324	1000	916.915	78.96387 41;168.03683 204;199.16655 31;224.06767 204;224.49028 42;225.18211 1373;226.18472 23;226.49252 31;227.1364 24;227.2002 5169;228.20515 31;239.20084 31;242.07689 41;252.43307 61;253.21382 7941;254.21619 91;255.22955 681;281.24249 92;346.07971 10;432.25143 31;434.25735 92;450.25925 31;452.27344 346;460.28445 92;478.28702 224;480.29794 61;617.41589 31;683.5741 10;686.34369 61;688.48932 5170;…
	2	PC 30:2; PC(14:1/16:1); [M+Hac-H]-	952	8.3267	8.05	760.51	2847.33	52204	[M+Hac-H]-	CCCCCCCC\C=C/CCCCCC(=O)OC(COC(=O)CCCCCCC\C=C/CCCC)COP([O-])(=O)OCC[N+](C)(C)C	HIFMCGJJOCSIOU-RYKNKZFFNA-N	944.208	946.553	666.667	869.457	168.03862 10;224.06764 15;225.18208 219;227.20016 15;253.21828 229;254.22516 15;271.00397 5;281.24484 10;450.25024 15;476.26486 5;686.4657 219;752.72711 5;760.50873 20;
	2	PC 31:1; PC(15:0/16:1); [M+Hac-H]-	970	8.74557	9.07	776.543	9724.44	129638	[M+Hac-H]-	CCCCCCCCCCCCCCC(=O)OCC(COP([O-])(=O)OCC[N+](C)(C)C)OC(=O)CCCCC\C=C/CCCCCCCC	KFLKNRBVOMZZID-XDOYNYLZNA-N	931.026	993.69	888.889	920.53	165.48219 10;168.04404 61;213.18228 10;224.06337 61;227.20012 163;239.20078 390;241.21703 562;243.33418 22;253.21376 844;255.22951 255;263.13199 10;267.22876 204;282.24429 20;310.28214 51;448.28549 41;452.30359 10;466.29483 61;476.96429 10;478.28101 31;478.32114 10;694.47449 10;700.2984 31;702.49939 1214;703.51324 51;716.55951 51;776.50708 61;776.55035 122;
	2	PC 32:0; PC(16:0/16:0); [M+Hac-H]-	1008	9.62678	10.1	792.57	54059.1	458566	[M+Hac-H]-	CCCCCCCCCCCCCCCC(=O)OCC(COP([O-])(=O)OCC[N+](C)(C)C)OC(=O)CCCCCCCCCCCCCCC	KILNVBDSWZSGLL-UHFFFAOYNA-N	841.932	932.22	1000	914.08	166.05127 10;168.04085 92;211.8622 10;224.06807 122;225.07666 10;227.20059 278;245.05003 10;254.43486 36;255.22997 8039;256.23178 133;283.25781 173;391.23386 41;406.26761 31;431.50122 10;462.29712 163;480.30768 522;508.3378 31;716.27246 41;718.53241 4127;719.54639 126;723.51837 31;733.4809 41;792.53632 229;792.57605 484;
	2	PC 32:1; PC(16:0/16:1); [M+Hac-H]-	981	8.99975	9.46	790.557	235805	2433940	[M+Hac-H]-	CCCCCCCCCCCCCCCC(=O)OCC(COP([O-])(=O)OCC[N+](C)(C)C)OC(=O)CCCCC\C=C/CCCCCCCC	KYYBJTVETBSVLE-LNVKXUELNA-N	798.585	989.088	1000	947.138	78.9639 82;152.99628 61;168.04427 607;172.09973 31;206.05733 41;224.06998 679;225.17809 42;226.48636 66;227.20039 3380;228.20749 41;239.24251 10;242.0771 102;252.42657 153;253.21629 26667;254.22092 337;254.43243 51;255.05174 33;255.23204 14794;255.6718 45;256.23163 122;267.23596 112;280.36322 31;281.24515 7036;282.25171 102;363.18802 31;389.20752 51;391.22546 92;404.26224 61;406.26761 31;434.2696…
	2	PC 32:2; PC(16:1/16:1); [M+Hac-H]-	962	8.55977	8.83	788.535	45992.3	424357	[M+Hac-H]-	CCCCCCCC\C=C/CCCCCC(=O)OCC(COP([O-])(=O)OCC[N+](C)(C)C)OC(=O)CCCCC\C=C/CCCCCCCC	NFMFCBNCWASFGS-YEUCEMRANA-N	810.902	964.267	1000	857.529	168.03134 20;168.04048 143;224.06343 133;225.18634 384;227.19594 102;252.4241 75;253.21605 10728;254.21393 71;279.23004 122;281.24722 265;460.26929 133;478.28699 483;714.5058 4717;715.5094 153;729.45831 92;788.47754 62;788.52905 527;
	2	PC 33:1; PC(16:0/17:1); [M+Hac-H]-	996	9.34718	9.86	804.571	37927.4	401074	[M+Hac-H]-	CCCCCCCCCCCCCCCC(=O)OCC(COP([O-])(=O)OCC[N+](C)(C)C)OC(=O)CCCCC\C=C/CCCCCCCCC	ZNKJLFAWRWYXGQ-GYHWCHFENA-N	867.114	993.279	1000	938.173	168.03287 20;168.04201 133;221.54216 10;224.06528 143;239.20273 42;241.21461 857;253.2113 513;255.23154 1144;256.39603 22;263.63556 10;266.41031 32;267.22852 2815;269.24594 235;280.2186 22;281.2446 1756;282.24405 41;283.2619 41;448.28525 41;462.28745 61;466.28845 112;474.30533 41;480.30405 194;492.28937 31;494.32324 122;728.29669 31;730.53741 3676;731.52551 82;743.54218 31;745.50183 71;804.56958 …
	2	PC 33:2; PC(16:1/17:1); [M+Hac-H]-	973	8.81493	9.23	802.558	6761.56	86803.9	[M+Hac-H]-	CCCCCCCCC\C=C/CCCCCC(=O)OC(COC(=O)CCCCC\C=C/CCCCCCCC)COP([O-])(=O)OCC[N+](C)(C)C	OFJQUAYUCSGALD-SXAUZNKPNA-N	967.932	993.495	777.778	850.542	165.51129 10;208.14043 10;224.07396 41;239.20079 71;241.21924 31;251.23958 21;253.21828 942;254.22514 21;262.0528 21;267.23337 920;279.22531 20;279.23474 41;281.24246 61;281.24957 92;478.28702 51;488.29977 10;492.302 51;726.23425 10;728.51746 1109;729.53082 31;802.56152 143;
	2	PC 34:0; PC(16:0/18:0); [M+Hac-H]-	1050	10.6004	10.91	820.602	9125.33	106909	[M+Hac-H]-	CCCCCCCCCCCCCCCCCC(=O)OC(COC(=O)CCCCCCCCCCCCCCC)COP([O-])(=O)OCC[N+](C)(C)C	PZNPLUBHRSSFHT-UHFFFAOYNA-N	893.526	991.557	1000	867.815	164.98692 5;168.04208 41;222.55772 5;224.06108 31;227.18718 10;227.19781 25;255.23154 1744;256.23111 25;264.45407 5;270.24704 15;281.2446 15;282.23694 15;283.2619 575;284.26492 20;305.24713 20;319.26361 41;462.29333 25;476.33234 5;480.31003 31;490.32196 31;506.76672 5;508.33386 102;627.51874 20;628.52649 31;730.63605 5;738.53687 41;744.23816 15;745.59375 15;746.57269 1538;747.57538 51;760.62903 2…
	2	PC 34:1; PC(16:0/18:1); [M+Hac-H]-	1013	9.74292	10.24	818.585	243695	2387565	[M+Hac-H]-	CCCCCCCCCCCCCCCC(=O)OCC(COP([O-])(=O)OCC[N+](C)(C)C)OC(=O)CCCCCCCCC\C=C/CCCCCC	AEPVLLKGEBHLEJ-VLGSPTGONA-N	814.935	990.025	1000	896.809	78.96248 82;152.996 71;168.0275 31;168.04396 638;206.05495 41;221.86369 21;223.4554 21;224.06747 700;227.2 61;242.07889 82;253.21587 934;254.43875 118;255.23161 16930;256.2402 153;267.22858 31;280.37219 184;281.07431 49;281.24704 31750;281.79865 32;282.24411 435;283.26196 393;309.27121 51;387.26077 10;391.21088 102;406.26981 51;417.22952 61;432.29816 31;462.29343 576;478.95355 23;480.31012 1955;4…
	2	PC 34:2; PC(16:1/18:1); [M+Hac-H]-	986	9.11542	9.59	816.569	103027	1201348	[M+Hac-H]-	CCCCCCCC\C=C/CCCCCC(=O)OCC(COP([O-])(=O)OCC[N+](C)(C)C)OC(=O)CCCCCCCCC\C=C/CCCCCC	QEVWUFKMZJRAQW-MYSACRKYNA-N	896.828	977.872	1000	920.661	78.95992 71;152.99248 51;168.0421 374;224.06535 326;242.07887 51;252.4239 82;253.21587 12302;254.21825 122;255.22935 61;265.46011 10;267.2309 112;274.30984 10;279.22989 112;280.36276 51;281.24704 13433;282.25125 173;307.26212 41;389.1958 51;417.23248 61;460.28433 245;478.28693 622;488.3028 224;506.32556 609;671.47644 41;697.47803 31;740.19086 71;742.24219 30;742.53821 9387;743.48816 80;743.53052 …
	2	PC 34:3; PC(16:1/18:2); [M+Hac-H]-	972	8.79178	9.06	814.558	6470.89	124263	[M+Hac-H]-	CCCCCCCC\C=C/CCCCCC(=O)OCC(COP([O-])(=O)OCC[N+](C)(C)C)OC(=O)CCCCCCCC\C=C/C=C\CCCCC	IYFPKWSDWVRGSA-ZEBWFKLYNA-N	952.825	990.138	777.778	852.995	153.00304 10;195.80162 10;224.0697 41;227.20012 71;251.20378 204;253.21376 439;255.23175 61;277.21072 41;279.22531 464;280.2377 31;281.24011 204;301.21057 31;305.24246 102;460.27551 20;478.30569 61;502.30484 10;739.18579 21;740.51373 935;741.5047 41;764.51843 31;814.55823 143;
	2	PC 34:4; PC(16:1/18:3); [M+Hac-H]-	962	8.55977	8.57	812.539	3704.67	39422.5	[M+Hac-H]-	CCCCCCCC\C=C/CCCCCC(=O)OCC(COP([O-])(=O)OCC[N+](C)(C)C)OC(=O)CCCCCCCCC\C=C/C=C\C=C/CC	YNHQPFVOHUFFIY-HCQXATHHNA-N	904.279	952.23	666.667	851.587	225.17371 20;227.19812 31;251.19943 20;253.21614 102;265.20755 10;277.2132 204;279.22308 20;281.24731 102;302.20325 10;303.22452 31;452.28265 10;478.28415 31;502.29224 20;725.49329 10;738.5069 214;812.55792 41;
	2	PC 34:5; PC(14:0/20:5); [M+Hac-H]-	950	8.27958	8.31	810.521	1918.33	15429.7	[M+Hac-H]-	CCCCCCCCCCCCCC(=O)OC(COC(=O)CCC\C=C/C\C=C/C\C=C/C\C=C/C\C=C/CC)COP([O-])(=O)OCC[N+](C)(C)C	XPDQYCCTMSTPPT-FFPFWGOCNA-N	929.374	942.854	555.556	808.117	141.08511 10;227.19795 82;255.22719 20;257.22375 31;272.23172 10;301.22028 184;433.07315 10;438.1088 10;452.2764 31;723.49524 10;736.48724 237;751.45795 20;760.76562 10;810.49158 31;810.53174 71;
	2	PC 35:1; PC(17:0/18:1); [M+Hac-H]-	1024	9.99637	10.65	832.606	6238	88828	[M+Hac-H]-	CCCCCCCCCCCCCCCCC(=O)OCC(COP([O-])(=O)OCC[N+](C)(C)C)OC(=O)CCCCCCCCC\C=C/CCCCCC	NCGVDDGZSNIVGP-VLGSPTGONA-N	973.83	990.039	888.889	878.011	168.03862 31;224.0719 31;253.22507 31;269.24854 696;272.90741 11;281.24966 896;282.24673 61;329.23352 20;476.30826 20;494.31732 71;506.3291 71;750.5343 62;758.565 1120;759.56018 51;771.57275 61;832.58923 122;
	2	PC 35:2; PC(17:1/18:1); [M+Hac-H]-	1001	9.4638	10	830.588	14933.3	162584	[M+Hac-H]-	CCCCCCCCC\C=C/CCCCCC(=O)OCC(COP([O-])(=O)OCC[N+](C)(C)C)OC(=O)CCCCCCCCC\C=C/CCCCCC	RULXQVIEOGXFGJ-PYDZUHTJNA-N	972.105	998.554	1000	968.867	166.93039 10;168.0406 71;224.06996 71;242.06831 20;253.21628 214;266.40161 44;267.22903 1764;268.23099 41;269.24179 51;279.23032 71;280.37027 43;281.2475 2070;282.25406 42;295.26053 102;472.32901 10;474.29669 51;488.31274 41;492.30875 122;506.32614 112;740.54865 10;756.55359 2580;757.51636 51;769.53632 31;771.48682 31;771.51819 61;830.52258 31;830.59576 257;
	2	PC 36:1; PC(18:0/18:1); [M+Hac-H]-	1058	10.7879	11.06	846.615	45024.1	544760	[M+Hac-H]-	CCCCCCCCCCCCCCCCCC(=O)OCC(COP([O-])(=O)OCC[N+](C)(C)C)OC(=O)CCCCCCCCC\C=C/CCCCCC	AEAMHDRXCYEOCU-ZPHPHTNENA-N	877.329	938.949	1000	884.812	147.05826 10;168.03688 143;212.40027 10;224.05293 31;224.0656 173;250.50217 10;253.21611 71;253.22958 10;255.2341 255;280.36063 41;281.21414 30;281.24728 9437;282.24911 163;283.26221 2832;284.26761 41;307.2648 10;309.27393 204;311.28461 41;419.2439 41;488.30603 82;490.31604 133;504.72043 10;506.31931 122;508.33423 490;533.0694 10;701.51575 41;770.15405 51;772.58368 7151;773.55267 93;773.57623 248…
	2	PC 36:2; PC(18:1/18:1); [M+Hac-H]-	1018	9.85788	10.38	844.598	102563	1111937	[M+Hac-H]-	CCCCCC\C=C/CCCCCCCCCC(=O)OCC(COP([O-])(=O)OCC[N+](C)(C)C)OC(=O)CCCCCCCCC\C=C/CCCCCC	XUCDYRWWRZBNCQ-YGGBKCGDNA-N	826.291	981.024	1000	872.709	78.96465 51;152.99393 31;168.03999 362;224.06511 359;253.21339 214;255.23364 61;280.36255 122;281.24683 21875;282.25104 245;307.26193 71;309.276 133;417.24393 92;432.27475 51;488.31216 389;506.32242 1198;699.50696 41;725.47046 31;725.5047 31;768.09625 31;768.12756 41;768.16663 51;770.56964 10254;771.56482 615;785.5094 92;785.52917 143;844.61426 1176;
	2	PC 36:3; PC(18:1/18:2); [M+Hac-H]-	995	9.32393	9.83	842.586	14880.3	256857	[M+Hac-H]-	CCCCCC\C=C/CCCCCCCCCC(=O)OCC(COP([O-])(=O)OCC[N+](C)(C)C)OC(=O)CCCCCCCC\C=C/C=C\CCCCC	VVYBUEUMJWTNQN-JEZNZUPZNA-N	968.606	996.192	1000	880.851	108.14687 10;168.04428 102;210.44319 10;224.06789 41;253.21857 112;254.22319 20;279.23035 1993;281.21442 42;281.24515 1873;282.24936 41;301.22314 10;307.25769 92;486.2883 41;488.3222 31;504.30902 112;506.32947 82;768.49969 117;768.55054 2472;769.55615 102;781.55249 31;782.4837 31;783.51422 41;842.58209 250;
	2	PC 36:4; PC(16:0/20:4); [M+Hac-H]-	989	9.18477	9.58	840.572	17698.5	177578	[M+Hac-H]-	CCCCCCCCCCCCCCCC(=O)OC(COC(=O)CCC\C=C/C\C=C/C\C=C/C\C=C/CCCCC)COP([O-])(=O)OCC[N+](C)(C)C	PUDHBQQGURLBGJ-TXKUQCJVNA-N	913.505	998.175	888.889	916.315	153.99442 10;168.04056 61;205.19331 31;224.06778 71;253.2117 10;255.22968 903;256.23376 31;259.23743 133;281.24738 31;301.20581 20;303.23193 2345;304.2352 53;305.25003 41;462.27872 51;480.3075 287;528.3078 41;766.52887 2261;767.52539 82;781.50452 82;840.57159 205;
	2	PC 36:5; PC(16:0/20:5); [M+Hac-H]-	972	8.79178	9.1	838.556	11409.8	135248	[M+Hac-H]-	CCCCCCCCCCCCCCCC(=O)OC(COC(=O)CCC\C=C/C\C=C/C\C=C/C\C=C/C\C=C/CC)COP([O-])(=O)OCC[N+](C)(C)C	SUZYROYNFNQALJ-ZJRKGYRGNA-N	938.366	985.891	1000	943.326	196.92513 10;203.1794 51;224.06802 41;253.2164 42;255.23441 458;257.22421 133;297.22525 21;301.21579 918;303.22226 31;462.29077 41;478.29025 10;480.30432 163;508.28024 31;526.28906 31;568.28479 10;762.12811 22;764.52167 1019;765.51685 41;779.50531 31;838.52264 61;838.5553 112;
	2	PC 36:6; PC(16:1/20:5); [M+Hac-H]-	954	8.37373	8.47	836.539	3633.78	43880.9	[M+Hac-H]-	CCCCCCCC\C=C/CCCCCC(=O)OCC(COP([O-])(=O)OCC[N+](C)(C)C)OC(=O)CCC\C=C/C\C=C/C\C=C/C\C=C/C\C=C/CC	DOSUCKFNHQDXEU-RSQZMCLHNA-N	963.908	974.376	666.667	831.731	183.04697 10;203.17516 20;224.06783 20;225.18228 10;251.1906 10;253.21399 286;253.64302 10;257.21725 61;280.2403 20;297.02084 21;301.21078 423;315.04767 10;359.30737 10;392.22507 20;458.48236 10;478.29044 71;629.04382 10;740.50226 10;754.47064 31;762.51062 468;763.4928 20;777.45105 20;836.44513 20;836.52264 122;
	2	PC 38:2; PC(18:1/20:1); [M+Hac-H]-	1061	10.8583	11.93	872.634	7475.89	116588	[M+Hac-H]-	CCCCCCCC\C=C/CCCCCCCCCC(=O)OC(COC(=O)CCCCCCCCC\C=C/CCCCCC)COP([O-])(=O)OCC[N+](C)(C)C	FSKYBHNTCXNMES-MGXYOJEMNA-N	953.921	990.228	1000	941.386	166.11086 3;168.04408 14;224.06334 27;242.07675 3;253.21817 34;255.22716 7;280.23758 7;281.24707 1060;282.24887 21;283.26199 34;305.23734 10;307.2522 7;309.26874 241;309.27615 486;310.27448 14;335.29007 14;337.30573 24;464.2977 10;487.28656 3;488.30872 17;502.28525 3;506.3284 31;516.33398 14;534.35651 71;725.56439 10;751.54614 14;797.61975 10;798.59631 1011;799.60944 41;813.56653 17;872.63953 139;
	2	PC 38:6; PC(18:1/20:5); [M+Hac-H]-	975	8.86117	9.23	864.573	9729.44	115968	[M+Hac-H]-	CCCCCC\C=C/CCCCCCCCCC(=O)OC(COC(=O)CCC\C=C/C\C=C/C\C=C/C\C=C/C\C=C/CC)COP([O-])(=O)OCC[N+](C)(C)C	KAAXHFGQTWYDKM-JGNQDRRKNA-N	979.821	996.672	888.889	850.167	151.15166 10;158.9679 10;168.03304 31;194.12105 10;203.18492 41;215.16867 10;224.06119 51;227.19153 20;232.91405 10;253.20242 20;253.2159 41;257.22595 122;277.2294 10;279.22284 51;280.23523 41;281.24469 711;299.20572 10;301.21774 872;303.22916 133;317.05399 10;329.25375 61;355.25842 61;488.3027 31;506.31592 112;526.27582 31;782.49426 51;790.52307 1344;791.5152 41;791.54297 82;805.49786 41;864.552…
	2	PC 38:6; PC(16:0/22:6); [M+Hac-H]-	984	9.06913	9.44	864.573	10567.4	71969.1	[M+Hac-H]-	CCCCCCCCCCCCCCCC(=O)OC(COC(=O)CC\C=C/C\C=C/C\C=C/C\C=C/C\C=C/C\C=C/CC)COP([O-])(=O)OCC[N+](C)(C)C	YALZVLCVXOASDL-SFIDBEJQNA-N	964.705	986.766	777.778	894.101	143.08644 10;155.10623 10;224.06535 51;229.19289 41;237.22108 10;243.18219 10;255.23161 428;283.24536 204;284.26974 31;287.84219 10;310.27203 41;315.05728 21;327.23425 664;462.29657 31;480.30716 102;777.5293 31;790.53534 1075;791.53931 71;805.50226 20;864.56079 226;
	2	PC 40:6; PC(18:0/22:6); [M+Hac-H]-	1018	9.85788	11.2	892.602	3197.11	39257.7	[M+Hac-H]-	CCCCCCCCCCCCCCCCCC(=O)OC(COC(=O)CC\C=C/C\C=C/C\C=C/C\C=C/C\C=C/C\C=C/CC)COP([O-])(=O)OCC[N+](C)(C)C	AHWXJDWBIIDPKS-CRVSLQDRNA-N	764.781	961.89	666.667	813.675	224.06535 15;229.19289 25;241.01312 20;281.23755 31;283.23346 61;283.24295 87;283.2572 153;284.26971 15;306.26614 5;309.2811 20;327.23419 224;419.25516 10;478.28369 5;508.3403 76;700.54419 10;716.50964 10;772.4187 10;807.48529 5;818.55707 427;819.57062 31;832.66156 15;892.60571 173;
	2	PC 40:7; PC(18:1/22:6); [M+Hac-H]-	988	9.16163	9.58	890.583	10569.3	116984	[M+Hac-H]-	CCCCCC\C=C/CCCCCCCCCC(=O)OC(COC(=O)CC\C=C/C\C=C/C\C=C/C\C=C/C\C=C/C\C=C/CC)COP([O-])(=O)OCC[N+](C)(C)C	FZSMGXUQJBBGOW-PAZAGMLONA-N	790.416	995.444	888.889	830.607	168.04399 31;219.00214 10;223.00008 31;224.06752 41;229.18654 51;239.67883 10;241.00661 71;243.01944 31;244.04112 10;249.17499 31;259.01682 20;262.26059 10;279.23465 21;281.24237 761;283.23828 286;284.2579 51;303.2218 51;305.22507 31;305.24234 82;306.24893 41;307.25226 51;308.25723 31;319.19821 21;327.23172 695;328.2356 21;420.26132 31;421.26562 31;488.30594 20;506.32556 112;552.30054 61;583.3035…
	2	PE 32:1; PE(16:0/16:1); [M-H]-	987	9.13853	9.58	688.492	38703.7	334571	[M-H]-	CCCCCCCCCCCCCCCC(=O)OC(COC(=O)CCCCC\C=C/CCCCCCCC)COP(O)(=O)OCCN	GVOIUJKKLNYTBW-ZPHPHTNENA-N	854.265	95.0752	1000	875.587	78.96227 41;138.20372 10;140.011 102;196.0345 163;214.85413 10;225.17979 122;227.2 415;252.42171 36;253.21367 7602;254.21153 63;254.4388 32;255.23166 2591;256.23575 31;269.22754 21;281.24478 1067;283.2597 63;424.24246 61;432.25168 51;434.26935 112;450.25653 61;452.26773 312;688.49023 1697;
	2	PE 34:1; PE(16:0/18:1); [M-H]-	1021	9.92705	10.32	716.519	120519	1102045	[M-H]-	CCCCCCCCCCCCCCCC(=O)OCC(COP(O)(=O)OCCN)OC(=O)CCCCCCCCC\C=C/CCCCCC	LYJWNHGFGVVCAO-SQFISAMPNA-N	814.842	995.502	1000	930.622	78.96532 153;122.00068 31;134.9837 31;140.01154 479;151.56168 10;196.03694 501;214.04665 51;252.43105 33;253.21626 5233;254.21414 41;255.23427 6775;256.23611 71;267.23361 71;280.36786 102;280.38913 47;281.22141 78;281.24744 21000;282.24689 173;283.26236 1564;284.263 31;432.25159 61;434.26926 153;450.27136 42;452.27359 851;460.2876 112;462.29376 61;478.28098 143;480.31046 238;714.24939 41;716.5174…
	2	PE 34:2; PE(16:1/18:1); [M-H]-	991	9.23107	9.69	714.501	37185.7	454913	[M-H]-	CCCCCCCC\C=C/CCCCCC(=O)OCC(COP(O)(=O)OCCN)OC(=O)CCCCCCCCC\C=C/CCCCCC	XVZURRDFQIMFKB-RYKNKZFFNA-N	952.1	820.593	1000	919.326	78.96146 51;122.00372 10;140.00479 41;140.0098 122;196.03496 153;249.19321 10;252.42885 51;253.21631 6555;254.21869 66;279.24213 20;281.24515 5034;282.23749 51;432.25186 92;450.26266 184;460.27582 82;464.28635 10;478.28439 204;714.50653 1988;
	2	PE 35:2; PE(17:1/18:1); [M-H]-	1007	9.60358	10.08	728.52	5088.11	67400.9	[M-H]-	CCCCCCCCC\C=C/CCCCCC(=O)OCC(COP(O)(=O)OCCN)OC(=O)CCCCCCCCC\C=C/CCCCCC	OIZWDVQITMLYOJ-GIUZPGKPNA-N	968.456	979.755	625	842.424	253.20071 20;253.21193 112;266.37872 21;267.2338 784;269.24658 20;281.2287 42;281.24527 495;295.26068 61;436.28625 10;464.28964 31;478.28464 41;657.40228 10;726.25427 21;728.51849 366;
	2	PE 36:1; PE(18:0/18:1); [M-H]-	1068	11.0227	11.12	744.549	85014.7	950410	[M-H]-	CCCCCCCCCCCCCCCCCC(=O)OCC(COP(O)(=O)OCCN)OC(=O)CCCCCCCCC\C=C/CCCCCC	ZBKSDVGXOOCETO-PEZBUJJGNA-N	850.795	993.976	1000	928.17	78.95885 51;122.00357 31;140.01297 196;193.64964 10;196.04065 245;214.04228 31;253.21379 51;255.2205 31;280.36765 71;281.24719 16266;282.25378 122;282.37943 31;282.89178 33;283.26215 4652;284.26041 41;309.27139 51;460.25113 20;460.27533 92;462.3027 163;474.29617 10;478.30548 72;480.30722 734;742.19592 51;744.55414 3706;
	2	PE 36:2; PE(18:1/18:1); [M-H]-	1026	10.0427	10.45	742.533	88210.1	1048107	[M-H]-	CCCCCC\C=C/CCCCCCCCCC(=O)OCC(COP(O)(=O)OCCN)OC(=O)CCCCCCCCC\C=C/CCCCCC	FXSMMNUNFDTUMS-VMNXYWKNNA-N	832.461	990.779	1000	928.26	78.95995 61;121.99722 20;134.98338 21;140.00954 304;196.03474 338;214.05058 61;253.21616 194;279.22549 41;280.37018 173;281.24738 29147;282.24686 275;307.26498 41;309.27161 102;460.27896 291;478.25058 62;478.29379 786;506.32312 41;740.18054 31;742.53558 3889;
	2	PE 36:3; PE(18:1/18:2); [M-H]-	1001	9.4638	9.91	740.523	11231.4	174412	[M-H]-	CCCCCC\C=C/CCCCCCCCCC(=O)OCC(COP(O)(=O)OCCN)OC(=O)CCCCCCCC\C=C/C=C\CCCCC	CMAQULVTSPYPNL-OFBCTZSWNA-N	973.156	997.718	1000	977.809	121.99899 10;140.00641 31;140.01141 41;192.0079 10;196.03491 51;232.93163 10;253.21404 143;277.23215 21;279.23267 1560;280.23563 32;281.2475 1043;282.24457 32;283.26004 41;307.26257 71;458.26501 20;460.2728 31;476.26846 51;478.29059 102;740.2453 21;740.51794 761;
	2	PE 36:4; PE(16:0/20:4); [M-H]-	994	9.3007	9.67	738.508	16418.5	171134	[M-H]-	CCCCCCCCCCCCCCCC(=O)OC(COC(=O)CCC\C=C/C\C=C/C\C=C/C\C=C/CCCCC)COP(O)(=O)OCCN	DUQDVNACTOXOJA-MLBMBLOZNA-N	949.924	998.772	750	920.144	140.01476 102;191.10181 10;196.03098 92;205.19339 71;208.14677 10;225.54242 10;227.20679 41;228.20537 31;253.21407 41;255.23207 1502;257.22412 10;259.23984 245;276.04706 10;279.24216 10;285.21786 41;301.2305 10;303.22964 2737;304.22556 62;305.23788 20;434.25494 41;452.27701 224;677.52002 41;738.4577 99;738.50372 1126;
	2	PE 38:1; PE(20:0/18:1); [M-H]-	1137	12.4976	12.29	772.577	1124.56	23456.2	[M-H]-	CCCCCCCCCCCCCCCCCCCC(=O)OC(COC(=O)CCCCCCCCC\C=C/CCCCCC)COP(O)(=O)OCCN	HPHYBSPOEJMPAN-PEZBUJJGNA-N	824.89	880.803	1000	811.56	97.80229 1;126.90495 2;140.01125 6;192.15047 1;196.03471 7;253.21159 68;255.23409 7;270.98312 1;280.37006 3;281.24728 176;282.23962 3;283.25983 11;307.66565 2;309.27148 36;311.29459 58;337.30347 15;339.31476 28;341.0141 2;355.03534 1;400.84216 2;406.95587 2;451.00827 2;458.97787 2;460.27863 4;475.00961 2;478.28726 2;480.2951 3;490.33813 5;508.33765 10;518.36938 2;526.88501 2;534.92816 1;536.35522…
	2	PE 38:2; PE(18:1/20:1); [M-H]-	1074	11.1081	11.26	770.563	5393.11	126132	[M-H]-	CCCCCCCC\C=C/CCCCCCCCCC(=O)OC(COC(=O)CCCCCCCCC\C=C/CCCCCC)COP(O)(=O)OCCN	UKRAYYYOKQQQKZ-KXYOHKLBNA-N	891.012	921.569	625	824.224	133.51704 10;196.03084 20;253.2139 194;255.22963 21;281.24496 697;294.75143 10;309.27896 268;337.30609 71;492.9505 10;506.31955 41;560.38141 10;600.95123 10;710.46887 21;770.55005 387;
	2	PE 38:3; PE(18:0/20:3); [M-H]-	1051	10.6237	10.97	768.548	6256.56	84509.6	[M-H]-	CCCCCCCCCCCCCCCCCC(=O)OC(COC(=O)CCC\C=C/C\C=C/C\C=C/CCCCCCCC)COP(O)(=O)OCCN	VFSMZSWKKPWQQW-VGKRKAKMNA-N	908.843	941.571	750	834.642	134.98663 10;177.15041 10;196.03659 51;255.23393 51;279.23703 31;281.25421 52;283.25967 439;289.4556 10;303.22675 10;305.24481 1180;307.25476 41;310.1702 10;319.25369 31;333.27026 82;462.29053 41;478.24994 10;480.30411 92;534.34711 10;685.53815 10;700.53699 31;719.5498 10;767.59149 21;768.5495 581;
	2	PE 38:3; PE(18:0/20:3); [M-H]-	1064	10.9289	10.97	768.551	13860.1	153384	[M-H]-	CCCCCCCCCCCCCCCCCC(=O)OC(COC(=O)CCC\C=C/C\C=C/C\C=C/CCCCCCCC)COP(O)(=O)OCCN	VFSMZSWKKPWQQW-VGKRKAKMNA-N	909.422	998.189	625	885.605	122.00039 10;140.00455 31;140.00955 61;196.03462 82;259.23712 20;261.25385 41;261.26526 52;277.21765 31;283.26199 1047;305.24722 2917;306.25629 55;443.68735 10;480.29767 194;485.02182 10;768.47467 42;768.54504 1257;
	2	PE 38:4; PE(18:0/20:4); [M-H]-	1032	10.1823	10.46	766.534	76456.2	721033	[M-H]-	CCCCCCCCCCCCCCCCCC(=O)OC(COC(=O)CCC\C=C/C\C=C/C\C=C/C\C=C/CCCCC)COP(O)(=O)OCCN	FKCXXHSNNJJOHT-DJTJSCMANA-N	927.066	985.377	1000	956.529	78.9689 51;122.00362 31;135.11472 10;139.99968 31;140.01137 194;177.0849 31;196.03682 296;205.19331 173;214.04654 31;231.21413 51;255.20941 20;255.23195 92;256.22928 61;257.23306 31;259.24197 815;280.21902 10;281.24976 41;283.26233 5303;284.27011 71;285.21771 112;301.22055 41;303.23196 10998;304.23279 122;305.24265 31;417.17526 10;462.29092 184;480.08188 21;480.3045 1087;482.2608 112;500.28003 71…
	2	PE 38:5; PE(18:1/20:4); [M-H]-	998	9.39378	9.79	764.516	39076.4	312206	[M-H]-	CCCCCC\C=C/CCCCCCCCCC(=O)OC(COC(=O)CCC\C=C/C\C=C/C\C=C/C\C=C/CCCCC)COP(O)(=O)OCCN	TXFWFMDGCDNTTP-BJXKLYSHNA-N	945.762	993.427	1000	904.304	78.96127 41;135.11459 10;140.01125 112;196.03868 173;205.19118 71;253.20038 20;253.20935 61;254.21172 41;255.23184 319;259.23734 330;279.22775 51;280.37482 32;281.24728 2502;282.24911 42;285.22238 51;301.22043 31;302.27682 42;303.23184 4606;304.22775 71;305.24503 51;314.6019 10;329.24634 672;452.27069 82;460.27863 112;470.90396 21;478.25641 83;478.29346 486;482.26382 51;495.20554 10;500.27048 51;…
	2	PE 38:5; PE(18:0/20:5); [M-H]-	1008	9.62678	9.98	764.516	28920.5	286219	[M-H]-	CCCCCCCCCCCCCCCCCC(=O)OC(COC(=O)CCC\C=C/C\C=C/C\C=C/C\C=C/C\C=C/CC)COP(O)(=O)OCCN	ZAVFAQIEEDHGRI-FWJKHGHKNA-N	930.116	999.19	875	892.12	140.01166 71;196.03513 122;201.16116 20;203.17741 71;214.04269 31;227.20271 72;229.20418 21;241.2153 448;242.2244 20;244.17836 10;255.22997 112;257.22427 556;279.24698 10;281.25238 62;283.19135 43;283.26257 1365;301.21588 2234;302.22073 43;303.23218 82;309.40335 10;436.27719 20;452.30688 20;458.966 10;462.29105 61;466.32861 41;476.28378 10;480.22729 31;480.2984 320;628.74304 10;688.51935 21;690.5…
	2	PE 38:6; PE(16:0/22:6); [M-H]-	990	9.20793	9.52	762.5	12607	104491	[M-H]-	CCCCCCCCCCCCCCCC(=O)OC(COC(=O)CC\C=C/C\C=C/C\C=C/C\C=C/C\C=C/C\C=C/CC)COP(O)(=O)OCCN	CNFOLWFURRWWGX-ZQIADTJPNA-N	943.485	975.554	750	852.305	137.13141 10;140.00812 51;191.18571 10;196.03693 71;229.19974 51;239.19234 71;243.18263 10;249.19543 20;253.22081 143;254.43021 31;255.23431 606;283.23633 214;285.26788 31;297.22278 31;325.69745 21;327.21686 243;327.22708 673;381.22638 10;434.2666 31;452.24689 20;452.2739 133;675.47565 41;688.51221 102;701.5575 31;760.11652 21;762.51471 742;
	2	PE 40:5; PE(18:0/22:5); [M-H]-	1037	10.2986	11.4	792.545	21811.8	257243	[M-H]-	CCCCCCCCCCCCCCCCCC(=O)OCC(COP(O)(=O)OCCN)OC(=O)CCCCC\C=C/C\C=C/C\C=C/C\C=C/C\C=C/CC	KYERVKWKQQBRQB-NIZIMQIGNA-N	922.986	999.626	1000	878.147	137.38593 10;140.01474 61;196.03882 102;210.15256 10;231.21628 41;254.21632 10;255.22969 112;256.23602 61;269.23474 51;279.22076 10;281.245 92;282.25632 83;283.2623 1158;284.26532 41;285.25583 235;303.22946 102;305.24017 31;309.27155 61;328.22821 45;329.24896 2323;330.2482 32;462.2908 82;480.30127 245;506.91974 10;508.2644 31;526.29565 41;718.53607 51;724.53198 51;731.5752 143;732.5907 51;792.548…
	2	PE 40:6; PE(18:1/22:5); [M-H]-	1002	9.4871	10.03	790.533	11818.6	163549	[M-H]-	CCCCCC\C=C/CCCCCCCCCC(=O)OC(COC(=O)CCCCC\C=C/C\C=C/C\C=C/C\C=C/C\C=C/CC)COP(O)(=O)OCCN	BTGPDGNORXGZJQ-JBACIGHDNA-N	957.052	984.229	875	878.755	78.96258 31;140.01132 31;196.0289 20;196.03285 31;231.20125 20;241.21065 31;244.25746 10;253.21846 102;255.23421 51;261.18347 10;279.22791 21;281.24741 691;282.23975 31;283.2576 71;284.25824 41;284.26538 71;285.25348 92;285.26779 102;303.22952 31;307.26004 21;317.25543 10;329.24649 986;330.24316 31;418.23944 20;419.24133 31;420.24731 31;437.26501 31;438.26877 31;460.28186 31;478.29672 102;480.298…
	2	PE 40:6; PE(18:0/22:6); [M-H]-	1026	10.0427	10.31	790.538	42493.6	492983	[M-H]-	CCCCCCCCCCCCCCCCCC(=O)OC(COC(=O)CC\C=C/C\C=C/C\C=C/C\C=C/C\C=C/C\C=C/CC)COP(O)(=O)OCCN	BCQUMXPGAAJTET-KAFSZNKPNA-N	975.981	998.914	1000	963.97	121.10112 31;140.00612 82;177.16542 71;191.1815 92;196.03464 184;214.04222 31;229.19304 245;249.18848 61;253.21605 143;255.21376 41;265.24426 10;267.22879 235;281.24255 41;283.25983 3086;284.26285 51;309.22189 41;326.20673 61;327.22943 3394;328.23074 61;450.23569 31;462.29712 122;466.32864 41;480.27988 156;480.30771 570;497.08832 10;506.26904 71;524.27167 61;703.49139 31;716.56012 245;790.5365 30…
	2	PE 40:7; PE(18:1/22:6); [M-H]-	993	9.27745	9.64	788.531	64646.4	782728	[M-H]-	CCCCCC\C=C/CCCCCCCCCC(=O)OC(COC(=O)CC\C=C/C\C=C/C\C=C/C\C=C/C\C=C/C\C=C/CC)COP(O)(=O)OCCN	BOKUGUNGXBFCNH-WCEKHHDONA-N	464.273	998.246	1000	823.064	78.95998 323;96.96822 71;134.98508 41;137.13782 10;140.00793 51;152.9944 803;171.00555 41;196.03282 51;229.19321 122;239.20534 31;241.21065 51;249.18196 31;253.21173 92;255.2252 41;267.23129 31;279.22556 31;280.37497 103;281.24509 3320;282.24692 61;283.26001 5827;284.26303 159;299.36725 10;303.23694 51;305.25015 31;311.2998 42;323.24225 10;327.23218 1073;328.22836 32;329.25168 31;404.25946 10;413…
	2	PE 42:2; PE(18:1/24:1); [M-H]-	1169	13.112	12.95	826.626	7530	53626.8	[M-H]-	CCCCCCCCCCCC\C=C/CCCCCCCCCC(=O)OC(COC(=O)CCCCCCCCC\C=C/CCCCCC)COP(O)(=O)OCCN	CRZLDPQLSBULMP-WZFLMNOHNA-N	882.743	977.258	750	852.538	128.43399 10;140.01471 41;158.97339 51;196.03867 51;247.43855 10;253.21144 184;255.23618 32;281.24704 1902;282.24411 20;283.25485 41;309.2811 41;337.30826 41;363.29486 20;363.32443 184;365.30927 42;365.33624 633;366.3483 31;393.34854 41;460.27481 31;544.35052 41;562.37946 122;826.62933 1213;
	2	PG 32:0; PG(16:0/16:0); [M-H]-	967	8.67628	8.8	721.502	5718.11	35457.5	[M-H]-	CCCCCCCCCCCCCCCC(=O)OCC(COP(O)(=O)OCC(O)CO)OC(=O)CCCCCCCCCCCCCCC	BIABMEZBCHDPBV-UHFFFAOYNA-N	988.202	993.963	1000	986.913	141.00279 10;152.99585 61;167.03021 10;227.19774 61;255.23373 1087;256.23557 31;283.25946 31;303.22162 10;465.25601 41;466.32794 10;483.24918 41;483.27399 71;721.50024 524;
	2	PG 32:1; PG(16:0/16:1); [M-H]-	942	8.0912	8.18	719.487	1532.56	12859.9	[M-H]-	CCCCCCCCCCCCCCCC(=O)OCC(COP(O)(=O)OCC(O)CO)OC(=O)CCCCC\C=C/CCCCCCCC	QSEOVZZNJQDORT-ZZEZOPTANA-N	757.804	879.871	571.429	838.368	136.58984 3;141.01987 7;152.99094 17;166.50577 3;168.04231 14;217.12292 3;224.08881 7;225.1779 3;227.20021 85;253.21608 119;254.21622 7;255.22958 133;270.25894 3;281.24252 122;315.12762 3;375.23303 3;389.21271 7;407.21768 3;434.93399 3;483.28052 7;595.45709 3;633.79095 3;643.39307 3;645.49207 68;659.54852 10;717.68524 3;719.48938 180;
	2	PG 34:1; PG(16:0/18:1); [M-H]-	969	8.7225	8.94	747.512	40332.1	317652	[M-H]-	CCCCCCCCCCCCCCCC(=O)OCC(COP(O)(=O)OCC(O)CO)OC(=O)CCCCCCCCC\C=C/CCCCCC	ADYWCMPUNIVOEA-SQFISAMPNA-N	877.438	969.692	1000	911.129	77.78439 5;78.95854 51;96.96939 20;152.99408 280;171.0052 173;205.61552 5;209.01639 36;227.03401 112;253.20901 76;255.23151 3656;256.23334 31;280.36737 56;281.24695 10409;282.24402 97;283.26425 31;391.21927 250;409.2301 25;417.22379 25;417.25262 41;465.25919 245;466.258 20;483.2648 323;491.27243 163;509.27939 46;673.48169 31;673.52197 46;745.159 31;747.51422 5394;
	2	PG 36:2; PG(18:1/18:1); [M-H]-	960	8.5132	9.08	773.53	26293.5	290390	[M-H]-	CCCCCC\C=C/CCCCCCCCCC(=O)OCC(COP(O)(=O)OCC(O)CO)OC(=O)CCCCCCCCC\C=C/CCCCCC	SOLXJHKVRWSNJX-VMNXYWKNNA-N	973.647	945.48	1000	902.147	152.99443 102;225.17999 51;227.03008 31;227.19594 61;253.21606 143;255.22279 61;280.3653 61;281.17389 80;281.24722 8707;282.24905 86;307.25735 61;309.27884 41;417.2326 92;435.24585 41;491.2475 20;491.26938 102;509.27945 92;771.05487 33;773.52911 3320;
	2	PG 36:3; PG(18:1/18:2); [M-H]-	950	8.27958	8.54	771.511	3549.33	41413.2	[M-H]-	CCCCCC\C=C/CCCCCCCCCC(=O)OCC(COP(O)(=O)OCC(O)CO)OC(=O)CCCCCCCC\C=C/C=C\CCCCC	OBXPDKRXJLJABG-OFBCTZSWNA-N	964.525	984.832	571.429	814.771	140.01459 10;253.21603 51;279.23242 794;281.24722 825;282.2514 21;305.26465 10;307.25735 61;415.21475 31;491.25388 20;693.27753 10;771.51758 659;
	2	PG 38:3; PG(18:1/20:2); [M-H]-	967	8.67628	9.36	799.539	6534.33	60111.8	[M-H]-	CCCCCC\C=C/CCCCCCCCCC(=O)OCC(COP(O)(=O)OCC(O)CO)OC(=O)CCCCCCCCC\C=C/C\C=C/CCCCC	YUKDIVQUPQEQBD-PNBIJBBKNA-N	873.756	987.39	857.143	816.253	111.37935 10;152.99409 51;251.20573 10;253.23593 10;255.23148 71;279.23209 82;281.24692 828;283.2547 51;305.24216 42;305.25449 21;307.26443 889;309.26611 51;335.28223 20;417.24387 51;443.24463 31;491.27231 41;509.28558 20;517.28687 51;797.06671 10;799.46259 42;799.55438 1201;
	2	PG 38:4; PG(18:1/20:3); [M-H]-	956	8.4202	8.95	797.53	2021	32781.4	[M-H]-	CCCCCCCC\C=C/C\C=C/C\C=C/CCCC(=O)OCC(COP(O)(=O)OCC(O)CO)OC(=O)CCCCCCCCC\C=C/CCCCCC	QQPOZLJBFJQRLR-VUESJYMKNA-N	933.055	946.375	571.429	855.076	138.99983 10;279.22321 61;281.24033 286;285.16772 10;305.23529 155;305.24762 320;307.24521 20;307.2551 71;489.289 10;515.28046 41;797.52142 316;
	2	PG 40:7; PG(18:1/22:6); [M-H]-	946	8.18538	8.31	819.511	11665	97464.1	[M-H]-	CCCCCC\C=C/CCCCCCCCCC(=O)OC(COC(=O)CC\C=C/C\C=C/C\C=C/C\C=C/C\C=C/C\C=C/CC)COP(O)(=O)OCC(O)CO	WOOJFJAPBRHLEE-WCEKHHDONA-N	782.839	966.23	1000	906.762	149.13597 10;152.99451 82;229.19109 51;241.00252 20;249.18196 51;279.22318 32;279.23965 22;281.24503 1917;282.24686 34;283.24097 235;305.25745 20;315.06516 21;326.14563 21;327.22696 597;410.22159 10;463.21664 71;463.23792 51;476.67789 10;486.94785 10;491.26035 31;509.27658 31;537.25757 51;555.26605 41;759.60675 41;819.51898 1710;
	2	PG 40:8; PG(18:2/22:6); [M-H]-	937	8.00905	7.79	817.494	1076.78	9523.87	[M-H]-	CCCCC\C=C/C=C\CCCCCCCCC(=O)OCC(COP(O)(=O)OCC(O)CO)OC(=O)CC\C=C/C\C=C/C\C=C/C\C=C/C\C=C/C\C=C/CC	BDSLQXYADXZYJN-HQJLKQHUNA-N	844.925	857.697	1000	841.187	96.96677 2;100.93159 2;116.92374 2;141.01306 3;146.96231 2;149.13406 1;152.9926 4;158.97685 3;177.15237 2;189.16771 1;191.12892 3;223.08456 7;229.19316 4;241.00684 3;249.06166 3;251.21065 1;253.21841 3;259.23288 2;279.22787 152;280.23792 2;281.24268 3;283.24335 28;301.21078 3;303.22708 4;305.23779 4;309.21457 2;327.22958 87;415.2066 2;433.23236 2;463.21094 5;473.14526 4;473.16058 5;481.22369 3;48…
	2	PI 32:0; PI(16:0/16:0); [M-H]-	963	8.58308	8.68	809.509	4778.22	49514.4	[M-H]-	CCCCCCCCCCCCCCCC(=O)OCC(COP(O)(=O)OC1C(O)C(O)C(O)C(O)C1O)OC(=O)CCCCCCCCCCCCCCC	IBUKXRINTKQBRQ-UHFFFAOYNA-N	894.975	955.687	1000	836.199	78.965 20;152.9926 41;202.90556 10;223.00021 51;227.20018 31;241.00676 173;255.23183 461;256.2359 21;283.25507 51;284.26047 41;297.03772 51;391.21964 133;419.23538 20;419.25272 51;420.25006 31;553.2796 92;571.29285 20;722.48285 51;779.94354 10;806.9892 31;809.50836 1197;809.61273 28;
	2	PI 32:1; PI(16:0/16:1); [M-H]-	948	8.23248	8.08	807.494	22281.7	158581	[M-H]-	CCCCCCCCCCCCCCCC(=O)OCC(COP(O)(=O)OC1C(O)C(O)C(O)C(O)C1O)OC(=O)CCCCC\C=C/CCCCCCCC	NAPSSEMPIYYNDM-ZZEZOPTANA-N	911.362	15.4129	888.889	801.541	149.25818 10;152.99261 82;203.08246 10;222.98755 31;222.99597 163;225.18208 133;227.20441 52;241.00891 539;253.21828 563;254.21841 64;255.22952 628;259.01694 82;269.24619 31;281.2283 20;281.24722 82;283.25739 214;295.99774 10;297.02792 92;315.04996 61;389.20157 71;391.19717 41;391.22229 255;409.23889 31;419.25259 92;551.26666 112;553.26941 289;558.51233 10;571.28247 51;581.30853 122;599.32306 41;…
	2	PI 32:2; PI(16:1/16:1); [M-H]-	935	7.96202	7.48	805.488	3355.22	28083.4	[M-H]-	CCCCCCCC\C=C/CCCCCC(=O)OCC(COP(O)(=O)OC1C(O)C(O)C(O)C(O)C1O)OC(=O)CCCCC\C=C/CCCCCCCC	IYPCAYDDURMGHK-CLFAGFIQNA-N	901.792	942.109	1000	945.871	78.95998 14;96.97516 10;152.98737 10;152.99435 39;171.00549 4;223.00023 43;225.18211 108;227.19594 4;240.26041 4;241.00896 188;244.80013 2;253.21385 194;254.21846 4;259.01929 20;265.14548 2;267.22421 4;279.22305 4;281.24255 179;282.23965 8;297.03287 35;309.17972 2;315.05005 20;361.1712 8;377.242 2;389.20172 49;407.21216 8;415.92255 2;417.23862 57;435.24026 8;435.25497 8;444.54724 2;462.48511 4;52…
	2	PI 33:1; PI(17:0/16:1); [M-H]-	956	8.4202	8.46	821.516	4663.11	74438.2	[M-H]-	CCCCCCCCCCCCCCCCC(=O)OC(COC(=O)CCCCC\C=C/CCCCCCCC)COP(O)(=O)OC1C(O)C(O)C(O)C(O)C1O	SAFSAOLJMBJCKO-ZZEZOPTANA-N	884.074	861.281	555.556	851.818	146.97939 10;227.19795 31;241.00665 41;253.21371 31;269.25305 31;281.24951 245;305.25226 41;307.26718 31;328.22543 20;329.24362 112;403.18445 10;417.23837 31;567.28967 20;761.64557 31;821.50317 467;821.53143 597;
	2	PI 34:1; PI(16:0/18:1); [M-H]-	967	8.67628	8.82	835.527	143960	972175	[M-H]-	CCCCCCCCCCCCCCCC(=O)OCC(COP(O)(=O)OC1C(O)C(O)C(O)C(O)C1O)OC(=O)CCCCCCCCC\C=C/CCCCCC	YVNORLDGMYIHEG-SQFISAMPNA-N	910.187	963.569	1000	907.214	75.5888 10;78.96107 196;96.97219 51;125.40707 10;152.99236 471;171.00891 41;204.99081 52;222.99989 889;240.26662 46;241.00861 3368;253.21573 1412;254.20461 44;255.23148 2700;256.23557 59;259.02347 362;280.36972 45;281.24692 3400;282.25348 71;283.25946 1866;284.25772 42;297.03491 587;315.04712 235;389.21237 173;391.22754 1282;392.23288 32;407.22302 10;409.2243 92;417.2381 482;418.25034 53;419.2522…
	2	PI 34:2; PI(16:1/18:1); [M-H]-	951	8.30315	8.22	833.513	36722.6	300857	[M-H]-	CCCCCCCC\C=C/CCCCCC(=O)OC(COC(=O)CCCCCCCCC\C=C/CCCCCC)COP(O)(=O)OC1C(O)C(O)C(O)C(O)C1O	QPXYYSKJTUQWOU-PAAGGKAGNA-N	913.654	938.742	1000	942.418	78.96375 71;96.97238 41;134.98668 20;152.99435 239;222.99603 291;240.26042 21;241.00897 1354;242.01106 20;253.19366 28;253.21387 1792;254.21399 25;255.2296 25;259.01477 143;280.37247 20;281.24496 2056;282.25153 46;295.2652 20;297.03778 255;315.04507 158;389.20456 178;407.21503 21;417.23291 735;435.24326 92;551.25708 257;569.25781 56;579.29333 720;580.29224 31;597.29065 143;830.89679 41;833.5141 1…
	2	PI 34:3; PI(16:1/18:2); [M-H]-	947	8.20895	7.7	831.498	2117	24373.4	[M-H]-	CCCCCCCC\C=C/CCCCCC(=O)OCC(COP(O)(=O)OC1C(O)C(O)C(O)C(O)C1O)OC(=O)CCCCCCCC\C=C/C=C\CCCCC	JVWHLBXAUPMXEI-ONAOWCCKNA-N	940.423	947.495	888.889	912.113	211.09856 5;223.0024 15;239.23146 5;241.01122 51;251.19273 10;253.2139 66;277.20853 5;279.23016 71;281.2355 20;297.03293 20;407.20361 5;551.25366 15;577.28107 20;579.28979 20;595.2887 10;831.50256 425;
	2	PI 36:1; PI(18:0/18:1); [M-H]-	991	9.23107	9.63	863.562	52213.9	431890	[M-H]-	CCCCCCCCCCCCCCCCCC(=O)OCC(COP(O)(=O)OC1C(O)C(O)C(O)C(O)C1O)OC(=O)CCCCCCCCC\C=C/CCCCCC	MUJMXDBEFHRNRO-PEZBUJJGNA-N	898.811	954.29	1000	905.524	78.96021 92;96.96844 41;118.96664 10;152.99284 186;222.99414 359;238.9938 10;241.00919 1571;255.22981 51;259.02176 204;274.96271 10;280.35614 41;281.24515 2015;282.375 64;283.26245 1957;284.26071 92;297.03793 245;309.27667 71;315.05777 102;417.24167 143;419.2298 152;419.25003 907;420.25314 63;437.26505 82;579.27972 173;581.30548 981;597.30096 61;599.32001 163;776.53485 71;790.50818 31;860.82324 7…
	2	PI 36:2; PI(18:1/18:1); [M-H]-	969	8.7225	8.97	861.543	83525	837442	[M-H]-	CCCCCC\C=C/CCCCCCCCCC(=O)OCC(COP(O)(=O)OC1C(O)C(O)C(O)C(O)C1O)OC(=O)CCCCCCCCC\C=C/CCCCCC	HJXLLSHIQZPQLZ-VMNXYWKNNA-N	906.894	962.092	1000	891.101	77.10769 10;78.96233 82;96.96803 61;150.97804 21;152.99236 284;218.56577 10;222.99989 623;238.99323 10;241.00861 2412;243.02145 41;251.6353 10;253.21797 51;255.22246 41;259.02118 255;271.24762 10;277.20575 31;280.36972 63;281.20905 46;281.24927 6109;282.24637 86;283.25708 51;284.2601 31;297.03491 448;305.2323 31;306.24875 31;309.27109 82;315.04712 224;380.89246 10;391.22195 31;408.22018 22;417.23…
	2	PI 36:4; PI(16:0/20:4); [M-H]-	953	8.35018	8.25	857.51	27736.7	198470	[M-H]-	CCCCCCCCCCCCCCCC(=O)OCC(COP(O)(=O)OC1C(O)C(O)C(O)C(O)C1O)OC(=O)CCC\C=C/C\C=C/C\C=C/C\C=C/CCCCC	KIQYUSYSJTUGFZ-BMPTZMRANA-N	916.66	924.04	888.889	861.981	78.96123 71;152.9978 153;205.1911 51;223.00226 275;238.9935 10;241.00668 966;255.22949 1300;256.23358 31;259.02145 153;259.24179 143;277.21542 41;281.24011 20;297.03278 224;303.22684 1354;315.04993 82;391.21951 650;409.2218 61;439.21716 112;553.27283 645;554.27557 31;571.27582 163;599.29553 10;601.28674 153;847.89783 10;857.31195 34;857.51849 9777;
	2	PI 36:5; PI(16:0/20:5); [M-H]-	943	8.11478	7.79	855.495	3695.89	32324.6	[M-H]-	CCCCCCCCCCCCCCCC(=O)OCC(COP(O)(=O)OC1C(O)C(O)C(O)C(O)C1O)OC(=O)CCC\C=C/C\C=C/C\C=C/C\C=C/C\C=C/CC	FQGSWQFJOVVRRB-LPHKCNJWNA-N	922.771	945.082	888.889	878.521	78.95632 15;147.09583 5;222.98967 10;223.0002 36;241.00453 199;255.23402 194;257.22836 46;259.01694 20;297.03275 31;301.21298 184;315.04993 20;391.21664 71;437.21442 31;553.27588 97;571.28564 36;599.26068 31;852.80176 15;855.44501 82;855.49457 1431;
	2	PI 37:4; PI(17:0/20:4); [M-H]-	962	8.55977	8.63	871.533	6339.11	80596.7	[M-H]-	CCCCCCCCCCCCCCCCC(=O)OC(COC(=O)CCC\C=C/C\C=C/C\C=C/C\C=C/CCCCC)COP(O)(=O)OC1C(O)C(O)C(O)C(O)C1O	AOHOMAAEEWEQBG-TYCRQQDKNA-N	916.855	947.514	777.778	917.279	121.16645 10;141.01643 102;205.20126 10;223.00232 41;231.21399 10;241.00894 112;248.90572 10;269.24622 92;303.23184 112;304.23267 61;330.23532 31;377.24197 31;378.24841 41;403.25549 31;404.25348 41;405.23849 51;541.3009 31;559.2998 10;566.31244 20;567.28998 71;585.29926 31;601.27655 31;871.53705 1044;
	2	PI 38:1; PI(18:0/20:1); [M-H]-	1023	9.97325	10.45	891.594	1327.22	23173.8	[M-H]-	CCCCCCCCCCCCCCCCCC(=O)OCC(COP(O)(=O)OC1C(O)C(O)C(O)C(O)C1O)OC(=O)CCCCCCCCC\C=C/CCCCCCCC	LTAQEXVIISNEHI-ZPHPHTNENA-N	933.11	958.125	555.556	864.224	223.00676 10;241.00258 31;241.02887 10;281.24744 31;283.24811 20;283.25525 31;306.25421 10;309.27408 51;348.21719 10;419.26132 20;581.3186 20;688.7522 10;728.50592 10;831.67676 21;891.59442 349;
	2	PI 38:2; PI(18:0/20:2); [M-H]-	999	9.41713	9.92	889.578	16227.2	184428	[M-H]-	CCCCCCCCCCCCCCCCCC(=O)OCC(COP(O)(=O)OC1C(O)C(O)C(O)C(O)C1O)OC(=O)CCCCCCCCC\C=C/C\C=C/CCCCC	RZFIPFIGUWXYNB-OHNCOSGTNA-N	894.223	559.68	888.889	888.909	78.96503 31;87.54686 10;127.04327 10;152.99612 92;204.98709 10;222.98759 31;222.99812 112;240.26041 21;241.00896 378;255.23634 51;259.017 61;270.25662 10;281.24728 61;283.26459 482;297.02798 112;307.25989 547;309.27396 41;315.04001 41;335.29556 41;417.23282 31;419.25848 226;425.20206 10;443.25403 71;553.26965 31;579.28638 51;581.30872 245;599.31635 61;601.1001 10;605.30707 51;889.57416 5350;
	2	PI 38:3; PI(18:0/20:3); [M-H]-	990	9.20793	9.53	887.563	75800.7	704223	[M-H]-	CCCCCCCCCCCCCCCCCC(=O)OC(COC(=O)CCC\C=C/C\C=C/C\C=C/CCCCCCCC)COP(O)(=O)OC1C(O)C(O)C(O)C(O)C1O	UOOAASZFDKTPTR-VGKRKAKMNA-N	918.114	955.695	888.889	942.793	78.9577 41;96.96983 51;152.99634 163;222.99835 352;241.00919 1761;259.0195 173;261.25656 71;281.24042 61;283.26245 1930;284.26071 61;297.03308 286;305.24524 2624;306.24939 55;315.05026 163;417.94809 42;419.2558 1030;437.26797 102;439.86826 10;441.23651 153;581.30548 1075;599.30273 196;599.31305 364;603.29547 256;725.51636 61;863.57428 122;884.758 82;884.78735 102;887.56799 16710;
	2	PI 38:4; PI(18:0/20:4); [M-H]-	973	8.81493	9.03	885.546	104344	1084276	[M-H]-	CCCCCCCCCCCCCCCCCC(=O)OC(COC(=O)CCC\C=C/C\C=C/C\C=C/C\C=C/CCCCC)COP(O)(=O)OC1C(O)C(O)C(O)C(O)C1O	CBYJKEBKBMWPMN-DJTJSCMANA-N	911.696	959.954	1000	951.934	77.25211 10;78.96171 153;96.97008 41;141.01521 31;152.9948 336;205.19357 61;223.0027 427;231.23796 10;241.01149 2409;259.02414 204;259.24219 204;281.24756 61;283.26486 2724;284.2655 51;297.03067 425;302.28195 31;303.22961 2725;304.23044 44;305.24771 61;315.04776 194;419.25851 1335;420.24426 43;437.25302 112;439.22021 235;579.29285 31;581.30841 1524;582.31238 32;599.31598 398;601.25189 124;601.279…
	2	PI 38:5; PI(18:0/20:5); [M-H]-	955	8.39698	8.56	883.528	50284.3	399538	[M-H]-	CCCCCCCCCCCCCCCCCC(=O)OC(COC(=O)CCC\C=C/C\C=C/C\C=C/C\C=C/C\C=C/CC)COP(O)(=O)OC1C(O)C(O)C(O)C(O)C1O	BVANPAAYQSMPMX-FWJKHGHKNA-N	921.002	950.285	666.667	854.409	152.99094 20;216.01823 10;223.00233 61;241.00894 204;257.21707 20;281.24484 61;283.25739 184;290.90262 10;297.15439 10;301.21057 204;303.2244 41;412.505 10;417.22394 31;419.2525 92;437.2056 31;571.31598 10;581.29474 122;597.29694 10;599.32977 61;875.16809 10;883.52783 2397;
	2	Plasmenyl-PC 32:0; PC(e16:1/16:0); [M+Hac-H]-	1029	10.1124	10.8055	776.579	9306.56	93215.5	[M+Hac-H]-	CCCCCCCCCCCCCCCC(=O)OC(CO\C=C/CCCCCCCCCCCCCC)COP([O-])(=O)OCC[N+](C)(C)C	PEWXKAOBUSBJLD-JCUPVDEDNA-N	930.327	978.338	1000	980.208	196.38477 10;224.06583 41;227.19833 41;232.13132 22;253.22089 20;255.22989 2181;329.23654 31;355.26453 31;443.1626 10;446.29883 102;464.31119 265;702.54175 1275;703.55939 61;776.58716 133;
	2	Plasmenyl-PC 32:1; PC(e16:1/16:1); [M+Hac-H]-	997	9.37047	10.1628	774.555	6834.11	87670.6	[M+Hac-H]-	CCCCCCCCCCCCCC\C=C/OCC(COP([O-])(=O)OCC[N+](C)(C)C)OC(=O)CCCCC\C=C/CCCCCCCC	GLFHNTZELBDHCU-VEDHYZTJNA-N	921.604	973.271	1000	805.008	152.99762 31;168.04201 31;224.06738 31;227.19565 71;239.22893 31;245.00298 10;253.21579 2367;254.22266 31;255.22928 71;269.24594 41;281.2446 82;283.2619 82;353.69635 10;405.24097 31;437.27924 20;446.27994 41;446.30081 122;464.3071 224;687.4939 71;700.52216 1534;701.5271 51;715.47937 41;774.54608 102;
	2	Plasmenyl-PC 34:1; PC(e18:1/16:1); [M+Hac-H]-	1004	9.53383	10.9816	802.591	12446.2	210140	[M+Hac-H]-	CCCCCCCCCCCCCCCC\C=C/OCC(COP([O-])(=O)OCC[N+](C)(C)C)OC(=O)CCCCC\C=C/CCCCCCCC	XLZRAZQQULDQKJ-HCZFXRCYNA-N	931.768	986.096	1000	925.197	224.07201 10;252.42201 42;253.2162 2501;254.21858 53;255.21843 20;265.24899 10;279.22083 20;281.23795 71;281.24979 112;283.25284 31;297.27136 20;327.22955 10;403.26132 41;421.28348 31;464.31067 20;474.31818 71;474.33353 133;490.32587 10;492.33691 204;701.51654 31;715.52533 31;726.25781 23;728.54871 1985;729.53925 82;740.9903 10;743.51978 31;802.49847 20;802.58643 184;
	2	Plasmenyl-PC 36:4; PC(e16:1/20:4); [M+Hac-H]-	1004	9.53383	10.279	824.572	3967.22	36205.2	[M+Hac-H]-	CCCCCCCCCCCCCC\C=C/OCC(COP([O-])(=O)OCC[N+](C)(C)C)OC(=O)CCC\C=C/C\C=C/C\C=C/C\C=C/CCCCC	IOYKZPNDXIIXLN-ZBYLXILXNA-N	971.351	976.725	833.333	829.319	241.21939 10;253.2117 31;259.24197 61;283.25757 20;301.22543 21;303.22949 724;375.22775 21;446.30719 51;459.69769 10;464.3136 143;735.1673 10;742.51562 31;750.54211 570;751.52039 21;824.55566 51;824.56378 82;
	2	Plasmenyl-PE 32:1; PE(e16:1/16:1); [M-H]-	1004	9.53383	10.2749	672.492	14202.7	140174	[M-H]-	CCCCCCCCCCCCCC\C=C/OCC(COP(O)(=O)OCCN)OC(=O)CCCCC\C=C/CCCCCCCC	MIIRCLHNQQJIMD-ARGYFSOWNA-N	924.538	465.824	1000	893.56	140.00966 82;196.03482 51;225.18222 51;227.19606 102;239.24025 71;251.20845 22;252.4265 47;253.2162 3868;281.24506 82;418.26541 163;436.2742 330;672.49768 785;
	2	Plasmenyl-PE 34:1; PE(e16:1/18:1); [M-H]-	1044	10.461	11.0253	700.524	48927	551910	[M-H]-	CCCCCCCCCCCCCC\C=C/OCC(COP(O)(=O)OCCN)OC(=O)CCCCCCCCC\C=C/CCCCCC	IMGJLLXZPUDFFN-FMHJDHGTNA-N	907.17	962.153	1000	941.984	78.96139 71;138.03494 10;140.00969 143;196.03876 153;239.23799 173;253.21613 916;255.23187 543;280.37247 62;281.21417 57;281.24731 12335;282.23489 30;282.24677 92;362.24182 10;375.22214 51;418.26804 543;436.27982 985;444.27936 31;446.29807 51;460.28458 10;462.29678 51;464.31339 122;700.52594 2311;
	2	Plasmenyl-PE 34:3; PE(e16:1/18:3); [M-H]-	1001	9.4638	10.0104	696.49	4159.67	37292.3	[M-H]-	CCCCCCCCCCCCCC\C=C/OCC(COP(O)(=O)OCCN)OC(=O)CCCCCCCCC\C=C/C=C\C=C/CC	ZPSFIFFWLZZASU-WMHCUYNCNA-N	868.597	988.209	1000	892.192	196.03867 31;221.14778 10;233.2244 51;239.24229 41;251.19937 21;259.20325 31;277.21552 840;305.2598 20;418.26523 61;436.27991 163;505.31046 10;696.45789 185;696.48022 280;
	2	Plasmenyl-PE 36:3; PE(e16:1/20:3); [M-H]-	1040	10.3684	10.8708	724.526	18598.5	169850	[M-H]-	CCCCCCCCCCCCCC\C=C/OCC(COP(O)(=O)OCCN)OC(=O)CCC\C=C/C\C=C/C\C=C/CCCCCCCC	PZHIMIDEOMNPDX-AGPVCIJKNA-N	964.3	5.35623	1000	898.57	78.9702 31;137.00574 10;140.01634 41;191.85135 10;196.04065 71;233.25449 10;239.23131 61;261.25391 92;277.21771 194;279.2276 20;287.22739 41;305.24234 4048;306.24399 61;418.2388 31;418.26477 235;436.27646 531;464.31601 41;724.52344 1193;
	2	Plasmenyl-PE 36:4; PE(e16:1/20:4); [M-H]-	1012	9.7197	10.3611	722.506	117102	941044	[M-H]-	CCCCCCCCCCCCCC\C=C/OCC(COP(O)(=O)OCCN)OC(=O)CCC\C=C/C\C=C/C\C=C/C\C=C/CCCCC	UUYSKERSKRMYME-SGGPKZIFNA-N	908.001	975.032	1000	881.809	78.96248 258;81.73091 10;122.00031 31;140.00948 274;159.07817 10;163.01381 51;177.08839 82;179.03331 133;183.13829 31;191.10535 41;196.03654 483;197.15431 31;205.12228 72;205.19302 307;217.19757 61;231.20952 133;237.22327 31;239.23337 531;257.23273 32;259.23935 1626;285.21973 163;301.22015 41;303.23157 24283;304.23239 214;305.23486 31;375.22729 214;387.26355 10;418.2706 1348;434.91602 47;436.2824…
	2	Plasmenyl-PE 36:5; PE(e16:1/20:5); [M-H]-	991	9.23107	9.8904	720.491	38411.9	301073	[M-H]-	CCCCCCCCCCCCCC\C=C/OCC(COP(O)(=O)OCCN)OC(=O)CCC\C=C/C\C=C/C\C=C/C\C=C/C\C=C/CC	RLLOITCRNQRGJD-UKANINHFNA-N	977.804	620.332	1000	916.612	78.96002 51;81.3271 10;140.01128 112;166.02727 31;177.0867 41;179.03162 31;196.03479 235;203.17908 184;223.16469 41;226.38432 10;229.18677 31;239.23584 235;253.21169 82;257.22171 990;281.24268 92;283.20297 61;300.27603 44;301.21567 5452;302.21317 61;362.25546 10;375.2251 71;418.26831 471;425.04224 11;434.97845 22;436.28012 1281;720.49725 2495;
	2	Plasmenyl-PE 38:2; PE(e16:1/22:2); [M-H]-	1119	12.0727	12.3237	754.568	4311.67	70305.2	[M-H]-	CCCCCCCCCCCCCC\C=C/OCC(COP(O)(=O)OCCN)OC(=O)CCCCCCCCCCCC\C=C/C=C\CCCCC	DDLKYEYPWSBUEB-NJXUKEQLNA-N	946.638	983.178	1000	885.609	133.99666 10;190.01268 10;224.93428 10;281.24466 31;307.25961 133;309.27368 235;317.27509 10;321.27618 31;335.25131 21;335.29007 1143;418.2677 41;436.28833 122;462.29037 41;754.46594 21;754.56287 542;
	2	Plasmenyl-PE 38:3; PE(e18:1/20:3); [M-H]-	1082	11.2778	12.0592	752.554	8482.44	104912	[M-H]-	CCCCCCCCCCCCCCCC\C=C/OCC(COP(O)(=O)OCCN)OC(=O)CCC\C=C/C\C=C/C\C=C/CCCCCCCC	CPDVNQFVCLXOCQ-CRTQCQJFNA-N	277.354	844.096	1000	842.407	140.00604 20;191.13062 10;196.02458 31;239.23763 41;303.22406 10;305.23969 258;307.25949 51;332.25076 33;333.27774 2145;334.27792 25;418.26758 102;436.28821 235;464.30685 41;752.5603 843;
	2	Plasmenyl-PE 38:4; PE(e16:1/22:4); [M-H]-	1043	10.4378	11.6227	750.535	16676.8	181758	[M-H]-	CCCCCCCCCCCCCC\C=C/OCC(COP(O)(=O)OCCN)OC(=O)CCCCCCCC\C=C/C\C=C/C\C=C/C\C=C/CC	IABMLWQTSKBCJV-OQYAQHHRNA-N	950.395	990.921	1000	881.649	129.93948 10;140.01599 41;191.10521 10;196.04034 61;233.22623 61;239.2267 41;281.24695 61;282.24875 41;287.2272 20;287.27264 102;303.25113 10;305.24466 557;331.26138 2450;332.25598 31;354.42377 10;418.25906 153;436.27951 282;444.29691 41;460.82327 10;462.29953 92;749.27423 22;750.54163 1250;
	2	Plasmenyl-PE 38:4; PE(e18:1/20:4); [M-H]-	1056	10.7408	11.692	750.539	21174.5	232743	[M-H]-	CCCCCCCCCCCCCCCC\C=C/OCC(COP(O)(=O)OCCN)OC(=O)CCC\C=C/C\C=C/C\C=C/C\C=C/CCCCC	URPXXNCTXCOATD-CDYNIQQANA-N	981.891	702.515	1000	933.835	122.00983 10;140.00798 41;196.03671 102;205.19521 92;211.16203 10;259.24179 235;267.26566 61;283.20749 10;285.2175 41;301.2301 23;303.22925 3736;304.2276 53;305.24734 61;331.25388 71;403.25235 41;446.30081 255;460.5235 21;464.31009 622;482.2789 22;750.54504 1443;
	2	Plasmenyl-PE 38:5; PE(e18:1/20:5); [M-H]-	1028	10.0891	10.68	748.524	12711.6	120573	[M-H]-	CCCCCCCCCCCCCCCC\C=C/OCC(COP(O)(=O)OCCN)OC(=O)CCC\C=C/C\C=C/C\C=C/C\C=C/C\C=C/CC	KCNBSSYOJRUKOM-YJVDTFMCNA-N	949.789	999.802	1000	949.473	140.0097 20;193.12791 10;196.03691 61;203.16718 20;203.17322 31;207.3699 10;215.18147 10;257.22873 214;267.26837 82;273.70551 10;281.24292 143;285.2561 51;285.28232 21;299.18927 22;301.21347 1332;303.21997 31;329.22375 20;329.24167 275;416.35196 10;436.28351 51;446.30478 163;447.32184 21;462.29153 10;464.31119 291;661.51172 10;746.19702 21;748.52301 989;
	2	Plasmenyl-PE 38:6; PE(e16:1/22:6); [M-H]-	1006	9.58045	10.2131	746.51	95125.4	760525	[M-H]-	CCCCCCCCCCCCCC\C=C/OCC(COP(O)(=O)OCCN)OC(=O)CC\C=C/C\C=C/C\C=C/C\C=C/C\C=C/C\C=C/CC	WVGALBKSWOUIEZ-XTJCVSPVNA-N	929.178	918.346	1000	962.248	78.96272 112;93.06808 20;95.09355 31;105.08751 10;107.08868 31;109.10725 31;119.08982 31;121.10305 51;122.00531 31;133.10179 41;135.11322 41;140.01318 194;146.03357 10;147.1149 31;149.13092 31;152.99638 41;163.14575 51;175.14331 31;177.15829 133;179.04131 51;189.16023 31;191.17799 102;195.15492 21;196.037 412;199.15289 21;203.17128 31;217.19807 41;229.19556 448;239.2361 245;241.19991 41;245.15602…
	2	Plasmenyl-PE 40:1; PE(e18:1/22:1); [M-H]-	1173	13.2062	13.0917	784.615	6516	41378.6	[M-H]-	CCCCCCCCCCCCCCCC\C=C/OCC(COP(O)(=O)OCCN)OC(=O)CCCCCCCCC\C=C/CCCCCCCCCC	ZNMCHEXQQUHNLF-MHTWGMRCNA-N	957.113	989.157	1000	895.542	140.00436 20;196.03642 31;236.25922 10;253.21124 41;255.23148 31;281.24689 194;309.27106 31;321.24823 10;331.06873 21;337.3082 1180;338.31183 31;339.32211 31;365.33624 51;436.30588 10;446.29758 41;462.32361 10;464.31293 143;517.18079 10;627.50458 71;627.52936 41;706.49835 10;782.15863 10;784.61108 687;
	2	Plasmenyl-PE 40:5; PE(e18:1/22:5); [M-H]-	1063	10.9053	12.2542	776.55	15237.4	239829	[M-H]-	CCCCCCCCCCCCCCCC\C=C/OCC(COP(O)(=O)OCCN)OC(=O)CCCCC\C=C/C\C=C/C\C=C/C\C=C/C\C=C/CC	QIJJGYHBXLEBJV-ALMDNXJQNA-N	970.613	992.039	1000	870.531	140.01299 25;196.03673 51;231.21185 25;237.0844 5;255.22954 189;256.23364 153;257.23065 20;267.26797 71;285.25568 153;303.2244 76;313.28928 20;327.22928 20;328.20758 21;329.24365 2395;330.24805 51;357.27463 138;432.91464 5;436.27377 20;444.90695 5;446.29791 158;464.31021 345;477.34012 87;478.33633 102;490.32535 20;716.55518 31;776.55371 1371;
	2	PS 32:1; PS(16:0/16:1); [M-H]-	951	8.30315	7.79	732.477	6101.89	84048.1	[M-H]-	CCCCCCCCCCCCCCCC(=O)OCC(COP(O)(=O)OCC(N)C(O)=O)OC(=O)CCCCC\C=C/CCCCCCCC	OZIDQRLWZQNUMH-ZZEZOPTANA-N	855.14	882.947	1000	927.35	78.96249 36;90.72248 5;152.99611 143;170.99628 10;225.17366 10;225.18001 31;225.20119 5;253.21611 280;255.2296 726;281.24731 25;283.26224 61;361.17929 31;389.21289 76;390.19058 10;391.21973 286;407.21503 20;409.22772 117;419.24994 25;437.26788 15;645.44958 512;646.45367 20;732.47668 333;
	2	PS 34:2; PS(16:1/18:1); [M-H]-	954	8.37373	7.9	758.496	3655.56	52712.1	[M-H]-	CCCCCCCC\C=C/CCCCCC(=O)OCC(COP(O)(=O)OCC(N)C(O)=O)OC(=O)CCCCCCCCC\C=C/CCCCCC	JHVSIRGGDFYIJP-RYKNKZFFNA-N	855.798	902.173	875	804.324	152.99779 61;227.20009 41;253.21371 245;267.26099 21;279.23941 10;281.24478 438;389.20148 61;415.22043 10;417.2326 296;435.24588 143;480.30109 31;514.35815 10;667.65033 10;671.45099 337;672.46051 20;758.49084 277;
	2	PS 36:2; PS(18:1/18:1); [M-H]-	972	8.79178	8.63	786.53	10063.7	201737	[M-H]-	CCCCCC\C=C/CCCCCCCCCC(=O)OCC(COP(O)(=O)OCC(N)C(O)=O)OC(=O)CCCCCCCCC\C=C/CCCCCC	CZIBEPMLQVZXGD-VMNXYWKNNA-N	945.222	999.882	1000	984.03	78.95872 61;78.97376 10;137.36917 10;152.99606 198;253.21152 31;255.23853 20;277.20837 10;279.23239 42;281.24719 1517;282.24902 32;283.25977 52;305.23999 20;309.27139 82;309.29871 10;407.21201 10;417.23846 693;418.24493 20;435.24597 267;443.24799 10;445.27625 41;446.27423 10;496.51248 10;697.48584 10;699.49957 817;700.48138 42;786.49042 136;786.52606 605;
	2	PS 38:3; PS(18:0/20:3); [M-H]-	985	9.09227	9.16	812.538	2701.89	80879.4	[M-H]-	CCCCCCCCCCCCCCCCCC(=O)OC(COC(=O)CCC\C=C/C\C=C/C\C=C/CCCCCCCC)COP(O)(=O)OCC(N)C(O)=O	CTYLTOVZVTVNPW-VGKRKAKMNA-N	742.738	750.573	875	848.414	137.12971 10;253.20287 10;281.24283 20;283.2601 214;303.21985 20;305.23792 61;419.23862 41;419.25308 112;437.25339 20;437.25635 51;441.23962 31;547.27924 20;725.52057 163;738.52295 20;809.99469 10;812.49036 41;812.54266 163;
	2	PS 40:6; PS(18:0/22:6); [M-H]-	972	8.79178	8.54	834.528	10095.2	136775	[M-H]-	CCCCCCCCCCCCCCCCCC(=O)OCC(COP(O)(=O)OCC(N)C(O)=O)OC(=O)CC\C=C/C\C=C/C\C=C/C\C=C/C\C=C/C\C=C/CC	LYYHRRPTEXPVOR-HSBBONCLNA-N	726.671	807.591	1000	894.707	78.95881 31;152.99788 153;241.01329 20;283.26212 1179;284.27228 32;305.25232 10;327.23184 194;376.20114 10;417.93326 21;419.2554 607;422.96448 10;437.26462 275;463.22546 112;481.2261 51;745.47089 21;747.48706 819;748.47882 31;774.53809 31;834.52368 763;
	2	SM 34:1; SM(d18:1/16:0); [M+Hac-H]-	976	8.88427	9.48	761.576	103664	798243	[M+Hac-H]-	CCCCCCCCCCCCCCCC(=O)N[C@@H](COP([O-])(=O)OCC[N+](C)(C)C)[C@H](O)CCCC\C=C\CCCCCCCCC	USZSYDZHTCHSDP-WFJMQPORNA-N	967.796	967.443	1000	939.978	78.9612 901;122.97784 31;122.98253 173;152.99423 41;167.52306 43;168.04393 3331;253.21584 61;254.21146 31;255.23383 133;256.2334 51;281.24228 61;282.24646 61;283.25955 71;284.26019 71;391.21921 41;392.21338 41;419.25229 51;420.25827 51;449.31039 153;598.45251 61;616.46948 184;642.48395 51;674.48132 153;685.38269 163;687.30493 45;687.35669 46;687.54535 29849;688.53723 620;702.49127 184;702.5025 25…
	2	SM 40:1; SM(d18:1/22:0); [M+Hac-H]-	1114	11.9558	12.5	845.668	4547.67	63972.9	[M+Hac-H]-	CCCCCCCCCCCCCCCCCCCCCC(=O)N[C@@H](COP([O-])(=O)OCC[N+](C)(C)C)[C@H](O)CCCC\C=C\CCCCCCCCC	GKGYIBKHKZODEI-IFDFRYKDNA-N	912.741	670.172	1000	882.14	78.95509 4;78.96513 22;122.98111 8;122.98737 8;153.00307 4;168.04039 102;253.21809 4;281.23517 6;282.25119 6;297.26602 2;303.23151 2;307.25955 4;309.27362 6;332.01678 2;335.29773 16;336.29059 6;339.31177 4;339.32214 10;367.36172 6;415.95926 2;449.30719 8;466.32465 4;476.30133 6;477.79599 4;504.36169 4;619.56976 4;637.98499 4;682.53711 6;700.55109 8;758.55963 14;758.62183 4;769.198 10;771.6261 153…
	3	Cer[NP] 42:0; Cer[NP](t18:0/24:0); [M+Hac-H]-	1467	13.1431	13.27	726.659	1498.78	6388.64	[M+Hac-H]-	CCCCCCCCCCCCCCCCCCCCCCCC(=O)NC(CO)C(O)C(O)CCCCCCCCCCCCCC	ZESJDNWGTANZCC-UHFFFAOYNA-N	832.838	861.68	923.077	921.45	89.02744 6;141.02098 4;225.21939 8;232.96503 4;234.97002 6;239.23486 4;246.9852 4;250.25784 4;253.21065 6;255.23312 12;266.24152 4;267.23242 49;272.95764 4;279.22433 10;280.26035 8;283.26825 4;297.24332 4;305.02695 4;314.96368 10;316.27216 4;316.96259 4;325.03168 2;329.98282 4;349.33041 10;351.3587 4;362.96051 4;366.34735 6;366.36627 33;367.35809 41;379.35089 4;380.38214 8;382.36331 4;383.37378 4…
	3	Cer[NS] 32:1; Cer[NS](d18:1/14:0); [M+Hac-H]-	1150	8.88805	9.73	568.488	12217.2	65555.8	[M+Hac-H]-	CCCCCCCCCCCCC\C=C\C(O)C(CO)NC(=O)CCCCCCCCCCCCC	ZKRPGPZHULJLKJ-IMVLJIQENA-N	922.778	943.045	909.091	902.896	207.17554 20;209.18896 245;223.21611 10;225.22113 41;226.21747 102;227.19897 51;235.19681 20;235.20546 41;237.22005 224;238.2186 10;250.25972 21;252.23232 540;254.24416 52;255.22377 31;263.23602 122;266.24118 31;268.22482 102;268.25717 41;280.26477 122;460.44327 122;472.44955 10;476.44492 102;478.46436 122;490.47058 10;508.4693 728;
	3	Cer[NS] 32:2; Cer[NS](d18:2/14:0); [M+Hac-H]-	1118	8.43007	9.12	566.475	2696.89	14254.1	[M+Hac-H]-	CCCCCCCCCCCCCC(=O)NC(CO)C(O)\C=C\CC\C=C\CCCCCCCCC	HCVPOJMMIOHQJA-ZSVMZQBZNA-N	925.08	927.091	909.091	879.974	182.43172 10;209.18506 51;226.21552 31;235.20131 51;248.2617 10;252.23474 153;261.21185 20;261.22098 31;268.22964 41;458.43231 41;474.43307 31;476.43591 31;490.43332 10;506.4639 153;
	3	Cer[NS] 34:1; Cer[NS](d18:1/16:0); [M+Hac-H]-	1204	9.63007	10.54	596.515	106045	732869	[M+Hac-H]-	CCCCCCCCCCCCCCCC(=O)NC(CO)C(O)\C=C\CCCCCCCCCCCCC	YDNKGFDKKRUKPY-ORIPQNMZNA-N	865.548	964.347	900	838.204	225.21931 31;235.20576 82;237.22035 3053;239.24135 82;250.25557 82;253.24652 204;254.24896 1059;255.23083 764;263.23633 826;265.26163 41;266.24838 204;267.24161 10;268.2644 214;278.2373 43;279.39175 85;280.2627 5412;281.24619 51;291.65771 10;294.24176 71;296.2565 833;297.2579 21;298.27322 102;308.29095 82;461.47955 31;472.88538 10;487.57523 21;488.47604 787;494.9903 10;503.48975 21;504.47168 621;…
	3	Cer[NS] 34:2; Cer[NS](d18:2/16:0); [M+Hac-H]-	1160	9.00573	9.91	594.502	12610.2	82655.2	[M+Hac-H]-	CCCCCCCCCCCCCCCC(=O)NC(CO)C(O)\C=C\CC\C=C\CCCCCCCCC	GMWIWVUTMCBDSP-ZNPGVSGMNA-N	897.751	952.442	909.091	877.939	233.18625 10;235.20517 224;237.21759 217;248.23232 51;253.2459 51;254.24384 184;255.22795 82;256.24783 10;261.22501 122;264.23245 41;266.24316 31;277.09869 10;279.23782 31;280.26202 814;296.25824 143;486.46271 102;502.46356 122;504.47711 133;534.48816 1060;535.49011 42;
	3	Cer[NS] 35:1; Cer[NS](d18:1/17:0); [M+Hac-H]-	1238	10.1151	10.95	610.536	1878.22	16740.8	[M+Hac-H]-	CCCCCCCCCCCCCCCCC(=O)NC(CO)C(O)\C=C\CCCCCCCCCCCCC	ICWGMOFDULMCFL-SJCQXOIGNA-N	905.868	926.829	636.364	850.739	223.19713 10;249.20724 10;251.24055 41;254.24637 20;268.26407 20;283.24652 20;287.73087 10;294.27286 61;308.29303 20;502.48923 20;518.47626 20;520.50873 41;550.51593 163;
	3	Cer[NS] 36:1; Cer[NS](d18:1/18:0); [M+Hac-H]-	1275	10.6487	11.37	624.554	11464.7	99989.2	[M+Hac-H]-	CCCCCCCCCCCCCCCCCC(=O)NC(CO)C(O)\C=C\CCCCCCCCCCCCC	VODZWWMEJITOND-OWWNRXNENA-N	901.388	941.872	909.091	883.46	201.20358 10;237.21774 163;263.23584 122;265.24734 184;268.26624 41;281.27881 31;282.27356 173;283.25821 71;308.29037 649;324.27606 92;328.58173 10;336.32794 31;516.50513 112;532.46765 20;532.50671 112;534.49469 41;534.52405 133;546.54669 22;564.42731 22;564.52454 1203;565.53406 51;
	3	Cer[NS] 36:2; Cer[NS](d18:2/18:0); [M+Hac-H]-	1216	9.80452	10.73	622.539	4788.33	34201.5	[M+Hac-H]-	CCCCCCCCCCCCCCCCCC(=O)NC(CO)C(O)\C=C\CC\C=C\CCCCCCCCC	WNPWDGNHTKGEDS-LLRUVXLENA-N	920.505	928.672	909.091	883.544	217.205 10;235.20343 61;261.21863 41;264.23062 31;265.24765 82;266.23901 31;282.28815 61;283.26096 41;308.28583 204;324.28156 41;514.49408 41;530.47449 31;532.4978 92;562.52246 444;
	3	Cer[NS] 40:1; Cer[NS](d18:1/22:0); [M+Hac-H]-	1459	13.0336	13.18	680.614	50651.1	232041	[M+Hac-H]-	CCCCCCCCCCCCCCCCCCCCCC(=O)NC(CO)C(O)\C=C\CCCCCCCCCCCCC	KEPQASGDXIEOIL-LAPDZXRHNA-N	879.736	933.743	909.091	908.431	209.17865 20;221.53059 10;233.87204 10;235.20529 73;237.21988 685;238.20972 41;239.22778 51;249.22269 10;250.24614 61;257.06625 10;263.23584 550;266.2525 122;268.25696 133;281.2504 51;298.27264 82;321.31009 842;337.34824 102;338.33893 688;339.2999 43;339.32068 449;349.34302 82;362.34192 31;364.35373 3308;365.33203 31;365.36438 71;366.35757 51;379.16895 42;380.35129 515;382.371 31;391.36264 41;392…
	3	Cer[NS] 42:2; Cer[NS](d18:1/24:1); [M+Hac-H]-	1460	13.0485	13.21	706.625	146768	844258	[M+Hac-H]-	CCCCCCCCCCCCC\C=C\C(O)C(CO)NC(=O)CCCCCCCCC\C=C/CCCCCCCCCCCC	FUWLDBVRSLAFFJ-DBOQMASJNA-N	892.968	939.548	1000	863.343	207.20384 10;225.22099 31;235.20314 133;237.21988 2371;239.23651 92;248.23689 41;250.25061 143;251.23369 41;255.23259 51;263.21521 33;263.23355 1838;264.23489 32;266.25018 326;268.26392 255;281.24329 82;298.26779 194;347.32846 1973;348.33109 41;349.3483 51;363.20459 31;363.36057 112;364.35641 1854;365.3428 1360;366.37378 41;378.3616 31;388.35382 61;389.14948 58;390.37234 9343;391.31519 48;391.376…
	3	Cer[NS] 42:3; Cer[NS](d18:2/24:1); [M+Hac-H]-	1399	12.3495	12.98	704.612	5254.67	82897.5	[M+Hac-H]-	CCCCCCCCCCCC\C=C/CCCCCCCCCC(=O)NC(CO)C(O)\C=C\CC\C=C\CCCCCCCCC	KADBCXSPXAVXJL-QWGNBJIWNA-N	888.081	893.885	909.091	879.417	233.00558 5;235.20547 107;256.93524 5;261.21848 56;264.22589 15;266.24115 10;266.24805 15;296.2561 15;347.33389 82;364.35385 76;365.34027 51;390.36969 306;406.35913 41;590.94568 5;596.5636 36;612.5636 61;614.57672 71;614.6012 46;644.58612 751;645.59674 25;
	3	Cer[NS] 43:1; Cer[NS](d18:1/25:0); [M+Hac-H]-	1483	13.3808	13.57	722.664	4814.67	42147.3	[M+Hac-H]-	CCCCCCCCCCCCCCCCCCCCCCCCC(=O)NC(CO)C(O)\C=C\CCCCCCCCCCCCC	QHPYSHVSWAOLHS-BSKJHSHCNA-N	857.489	877.402	909.091	853.655	235.2056 10;237.22888 51;251.24071 41;253.21266 51;263.22699 41;363.35297 82;367.35257 31;380.39029 51;381.37335 41;392.37982 61;406.39651 204;420.41901 10;422.39151 51;589.77045 10;614.61945 71;630.60663 31;632.62079 71;660.79712 10;662.63733 637;663.62201 20;685.80212 10;
	3	Cer[NS] 43:2; Cer[NS](d18:1/25:1); [M+Hac-H]-	1469	13.1725	13.34	720.646	5045.11	39571.2	[M+Hac-H]-	CCCCCCCCCCCCC\C=C/CCCCCCCCCC(=O)NC(CO)C(O)\C=C\CCCCCCCCCCCCC	YWTUDCXNLITZPX-HVZKQDKLNA-N	787.219	844.869	818.182	806.888	109.93211 10;236.19786 10;237.2225 41;261.2233 20;277.24954 31;340.91095 10;359.32166 10;361.33844 51;363.36899 20;376.35284 10;378.37839 41;379.35336 61;390.37543 82;404.3764 173;406.39059 51;418.40466 20;420.37244 61;598.5882 10;612.59845 41;628.50995 61;628.61255 61;629.51141 10;630.62 82;642.52789 31;660.52783 51;660.54596 112;660.61853 729;661.62341 51;
	3	Cer[NS] 44:1; Cer[NS](d18:1/26:0); [M+Hac-H]-	1491	13.5002	13.7	736.673	3456.89	17080.8	[M+Hac-H]-	CCCCCCCCCCCCCCCCCCCCCCCCCC(=O)NC(CO)C(O)\C=C\CCCCCCCCCCCCC	CJROVRTUSFQVMR-NHFVQZBWNA-N	845.568	865.403	909.091	848.593	225.21265 10;237.21785 51;253.21696 31;263.23593 71;281.24576 41;345.03931 10;366.37653 31;377.37973 61;389.19125 10;392.37378 41;392.38776 41;394.39713 71;395.38129 41;420.41269 245;421.42007 10;436.40729 41;628.63013 41;644.61456 41;646.63666 71;674.57745 10;676.66064 742;677.66296 41;
	3	FA 16:0; [M-H]-	942	6.29863	6.71	255.232	142287	608828	[M-H]-	CCCCCCCCCCCCCCCC(O)=O	IPCSVZSSVZVIGE-UHFFFAOYSA-N	994.052	1000	1000	995.964	235.20139 20;237.22032 82;254.43799 43;255.23083 1674;
	3	FA 16:1; [M-H]-	900	5.7415	6.23	253.216	17359.3	107104	[M-H]-	CCCCCCCC\C=C/CCCCCC(O)=O	PJHOFUXBXJNUAC-KTKRTIGZSA-N	1000	1000	1000	994.336	253.21484 199;
	3	FA 17:0; [M-H]-	969	6.64692	6.94	269.246	2738.89	17979.3	[M-H]-	CCCCCCCCCCCCCCCCC(O)=O	KEMQGTRYUADPNZ-UHFFFAOYSA-N	1000	1000	1000	987.232	269.24722 71;
	3	FA 17:1; [M-H]-	929	6.10623	6.43	267.231	2396.22	15929.4	[M-H]-	CCCCCCCCC\C=C/CCCCCC(O)=O	FJMPAYNWWWCODA-KHPPLWFESA-N	971.08	1000	1000	986.885	127.00256 10;267.22516 71;
	3	FA 18:0; [M-H]-	991	6.9637	7.2	283.262	85368	421814	[M-H]-	CCCCCCCCCCCCCCCCCC(O)=O	QIQXTHQIDYTFRH-UHFFFAOYSA-N	996.017	1000	1000	993.269	265.24518 82;282.37811 52;283.2608 2201;283.32968 24;
	3	FA 18:1; [M-H]-	954	6.45517	6.64	281.248	87841.4	534985	[M-H]-	CCCCCC\C=C/CCCCCCCCCC(O)=O	UWHZIFQPPBDJPM-FPLPWBNLSA-N	999.889	1000	1000	992.936	210.03076 10;281.24619 1410;
	3	FA 18:2; [M-H]-	920	6.00953	6.22	279.23	8750	41869.5	[M-H]-	CCCCC\C=C\C=C\CCCCCCCCC(O)=O	GKJZMAHZJGSBKD-BLHCBFLLSA-N	994.326	1000	1000	988.593	116.93658 4;171.87267 2;193.04218 2;219.1806 6;261.21387 4;279.22867 157;
	3	FA 20:0; [M-H]-	1044	7.52883	7.79	311.294	2469	11053.1	[M-H]-	CCCCCCCCCCCCCCCCCCCC(O)=O	VKOBVWXKNCXXDE-UHFFFAOYSA-N	989.056	1000	1000	988.827	166.93106 2;186.96274 2;188.94162 10;293.27911 4;311.28833 139;
	3	FA 20:1; [M-H]-	1000	7.04873	7.18	309.279	5279.89	27555.8	[M-H]-	CCCCCCCC\C=C\CCCCCCCCCC(O)=O	BITHHVVYSMSWAG-MDZDMXLPSA-N	1000	1000	1000	990.697	309.27527 252;
	3	FA 20:2; [M-H]-	969	6.64692	6.74	307.264	2038.33	13093.1	[M-H]-	CCCCC\C=C/C\C=C/CCCCCCCCCC(O)=O	XSXIVVZCUAHUJO-HZJYTTRNSA-N	993.052	1000	1000	990.721	233.21887 10;307.24362 20;307.2634 143;
	3	FA 20:3; [M-H]-	940	6.26902	6.39	305.245	1631.33	7952.73	[M-H]-	CCCCCCCC\C=C/C\C=C/C\C=C/CCCC(O)=O	UNSRRHDPHVZAHH-YOILPLPUSA-N	765.501	1000	1000	943.082	123.0114 5;138.90216 10;156.94354 10;182.92352 15;220.90955 5;305.24121 31;
	3	FA 20:4; [M-H]-	917	5.965	5.98	303.231	6181.22	24626.4	[M-H]-	CCCCC\C=C\C\C=C\C\C=C\C\C=C\CCCC(O)=O	YZXBAPSDXZZRGB-CGRWFSSPSA-N	848.421	1000	1000	974.356	82.03407 5;189.08502 10;205.18388 10;231.20413 5;246.02554 5;294.90497 5;303.22791 36;
	3	FA 20:5; [M-H]-	922	6.03917	5.6	301.215	3431.44	18133.8	[M-H]-	CC\C=C/C\C=C/C\C=C/C\C=C/C\C=C/CCCC(O)=O	JAZBEHYOTPTENJ-JLNKQSITSA-N	998.44	1000	1000	985.497	288.8978 10;301.21664 363;
	3	FA 20:5; [M-H]-	935	6.19507	5.6	301.213	3110.11	13195.9	[M-H]-	CC\C=C/C\C=C/C\C=C/C\C=C/C\C=C/CCCC(O)=O	JAZBEHYOTPTENJ-JLNKQSITSA-N	997.732	1000	1000	974.62	241.20955 10;283.22086 10;301.21454 422;
	3	FA 20:6; [M-H]-	865	5.38888	5.13	299.201	2133.67	9330.8	[M-H]-	CC\C=C/C=C/C=C/C=C\C=C\C=C\CCCCCC(O)=O	PWIBDJLBEKARAO-LJFGOLAKSA-N	966.681	1000	1000	990.036	217.02187 5;223.02216 20;299.1972 133;
	3	FA 22:0; [M-H]-	1091	8.0472	8.45	339.327	2686.11	17334.6	[M-H]-	CCCCCCCCCCCCCCCCCCCCCC(O)=O	UKMSUNONTOPOIO-UHFFFAOYSA-N	966.033	1000	1000	988.535	163.1136 20;279.23083 41;321.32025 10;339.33118 297;
	3	FA 22:1; [M-H]-	1051	7.58697	7.81	337.31	1704.33	10142.8	[M-H]-	CCCCCCCCCC\C=C\CCCCCCCCCC(O)=O	KJDZDTDNIULJBE-VAWYXSNFSA-N	987.847	1000	1000	985.546	171.10414 2;182.87779 2;247.07803 2;255.22382 8;277.21185 8;337.30722 139;
	3	FA 22:5; [M-H]-	931	6.13588	6.03	329.248	5608.67	22396.6	[M-H]-	CC\C=C\C\C=C\C\C=C\C\C=C\C\C=C\CCCCCC(O)=O	YUFFSWGQGVEMMI-RCHUDCCISA-N	889.797	1000	1000	980.183	136.96324 2;138.90704 6;141.01698 4;165.02574 4;169.97253 4;177.13043 2;186.89879 2;188.93745 6;195.9919 4;213.9996 4;221.14845 4;229.05281 2;239.03352 2;246.87596 4;257.21555 4;262.90167 2;269.24466 4;283.2677 2;285.24695 8;288.88547 6;311.23566 4;329.20874 4;329.242 45;
	3	HexCer[NS] 34:1; HexCer[NS](d18:1/16:0); [M+Hac-H]-	1165	9.07783	9.85	758.571	55781	344031	[M+Hac-H]-	CCCCCCCCCCCCCCCC(=O)NC(COC1O[C@H](CO)[C@@H](O)C(O)C1O)C(O)\C=C\CCCCCCCCCCCCC	VJLLLMIZEJJZTE-ATMLAZQGSA-N	895.533	949.699	714.286	833.8	71.01917 61;85.03004 31;89.02735 316;101.02483 194;108.72664 10;113.02464 102;119.03674 386;131.03198 31;131.03845 51;143.03539 41;149.04047 41;153.00075 10;161.04305 102;179.05542 214;237.2204 214;254.2355 71;255.23312 204;263.21579 20;263.23639 112;266.24384 51;268.26907 52;280.258 439;296.25168 153;298.27814 41;460.33453 41;488.46671 61;488.47916 92;500.47702 31;504.47485 92;506.49243 122;518.…
	3	HexCer[NS] 41:1; HexCer[NS](d18:1/23:0); [M+Hac-H]-	1453	12.9432	13.13	856.68	6931.67	41896	[M+Hac-H]-	CCCCCCCCCCCCCCCCCCCCCCC(=O)NC(COC1O[C@H](CO)[C@@H](O)C(O)C1O)C(O)\C=C\CCCCCCCCCCCCC	SJGWLQDELUWRDA-AZJVPOITSA-N	881.18	938.524	857.143	853.433	89.02596 61;95.0282 10;101.02475 82;101.77209 10;113.02155 51;116.60762 10;119.03818 133;121.03389 10;149.04721 31;153.37605 10;179.05522 102;237.22231 31;263.23605 41;327.23035 61;335.33524 41;337.30701 71;352.35614 51;353.33148 51;353.34741 41;378.37277 112;394.35522 31;586.57715 31;604.5788 31;616.60724 51;634.61609 752;796.66113 1744;797.66907 71;856.47357 51;856.60571 61;
	3	HexCer[NS] 42:2; HexCer[NS](d18:1/24:1); [M+Hac-H]-	1407	12.442	13.03	868.682	9786.78	132312	[M+Hac-H]-	CCCCCCCCCCCCC\C=C\C(O)C(COC1O[C@H](CO)[C@@H](O)C(O)C1O)NC(=O)CCCCCCCCC\C=C/CCCCCCCCCCCC	PBAGXITYDFFJEO-NSXPLPNPSA-N	883.174	953.726	857.143	874.442	89.02575 112;101.02737 56;111.00832 5;113.02582 71;119.03642 148;129.0253 5;143.03163 25;149.04697 20;159.02565 5;161.04442 31;179.05685 87;237.21985 41;260.20444 5;263.2312 41;281.23849 15;347.32574 41;364.35629 41;365.34271 76;389.23007 5;390.36108 107;406.36456 71;598.56726 25;598.58795 41;614.57294 20;616.58234 25;616.60339 56;628.60876 36;646.61139 850;647.59845 31;808.60101 67;808.66119 229…
	3	LysoPC 14:0; [M+Hac-H]-	873	5.47077	5.55	526.308	3591	12456.4	[M+Hac-H]-	CCCCCCCCCCCCCC(=O)OCC(O)COP([O-])(=O)OCC[N+](C)(C)C	VXUOFDJKYGDUJI-UHFFFAOYNA-N	992.378	995.765	750	866.253	78.96304 20;146.96304 3;166.86897 3;168.03935 10;224.07484 58;226.49338 7;227.20105 503;242.08217 20;452.27484 163;
	3	LysoPC 16:0; [M+Hac-H]-	922	6.03917	6.05	554.341	2773.11	10862	[M+Hac-H]-	CCCCCCCCCCCCCCCC(=O)OCC(O)COP([O-])(=O)OCC[N+](C)(C)C	ASWBNKHCZGQVJV-UHFFFAOYNA-N	919.881	925.468	750	878.792	162.32359 3;168.03566 10;222.93568 3;224.07266 14;242.07768 41;244.88481 3;247.8858 3;255.23264 990;256.23672 10;480.31461 129;
	3	LysoPC 16:0; [M+Hac-H]-	934	6.1803	6.05	554.341	23399.3	91370.8	[M+Hac-H]-	CCCCCCCCCCCCCCCC(=O)OCC(O)COP([O-])(=O)OCC[N+](C)(C)C	ASWBNKHCZGQVJV-UHFFFAOYNA-N	973.465	890.377	750	897.331	78.96047 82;152.99518 71;168.04131 112;200.04066 10;224.07089 471;242.07809 133;254.43123 49;255.23083 6232;256.22589 31;480.30353 1328;
	3	LysoPC 16:1; [M+Hac-H]-	875	5.49122	5.54	552.323	1867.56	5835.03	[M+Hac-H]-	CCCCCCCC\C=C/CCCCCC(=O)OCC(O)COP([O-])(=O)OCC[N+](C)(C)C	JBFBGNHYRPBNML-SEYXRHQNNA-N	913.037	922.122	500	804.163	152.99692 6;156.93306 2;168.04312 6;218.87173 4;221.15506 2;242.06915 10;253.21489 433;254.22401 6;286.87726 2;288.90262 2;344.83539 4;382.79941 4;386.81833 2;388.84399 6;394.84341 4;406.77225 4;478.2579 4;478.28568 51;
	3	LysoPC 16:1; [M+Hac-H]-	891	5.63537	5.54	552.326	5996.89	33000.9	[M+Hac-H]-	CCCCCCCC\C=C/CCCCCC(=O)OCC(O)COP([O-])(=O)OCC[N+](C)(C)C	JBFBGNHYRPBNML-SEYXRHQNNA-N	990.019	992.479	750	912.203	77.62339 3;78.96551 14;122.98167 3;168.0466 17;224.06633 61;242.07771 17;244.86937 7;252.42047 7;253.21466 752;280.8815 3;478.29147 214;
	3	LysoPC 18:0; [M+Hac-H]-	980	6.81007	6.61	582.373	10957.4	44500.3	[M+Hac-H]-	CCCCCCCCCCCCCCCCCC(=O)OCC(O)COP([O-])(=O)OCC[N+](C)(C)C	IHNKQIMGVNPMTC-UHFFFAOYNA-N	994.273	44.4445	1000	890.7	78.96576 31;96.97319 4;119.94653 2;122.98975 4;152.98656 4;152.99179 20;167.24667 4;168.0432 41;188.93585 4;192.95419 2;194.05333 6;224.06868 239;238.79614 2;242.08012 53;265.23843 4;282.37109 16;283.23477 12;283.26089 3211;284.26868 22;286.0032 4;288.8786 4;294.90268 6;376.90607 4;394.82358 4;400.85461 6;419.25385 6;437.25711 6;500.79562 6;506.7399 6;508.3356 1015;509.32864 22;523.30377 8;582.34…
	3	LysoPC 18:1; [M+Hac-H]-	943	6.3131	6.05	580.358	16477.9	72488.2	[M+Hac-H]-	CCCCCC\C=C/CCCCCCCCCC(=O)OCC(O)COP([O-])(=O)OCC[N+](C)(C)C	PZRFVAHZNWPPAC-KHPPLWFENA-N	986.295	635.729	750	894.255	78.9618 71;152.9865 20;152.99348 41;165.46864 10;168.04318 71;224.0667 370;242.07591 71;255.22858 51;272.91107 10;281.24628 4741;282.24811 41;506.31857 1237;
	3	LysoPE 18:0; [M-H]-	984	6.86925	7.1	480.304	5941	23419	[M-H]-	CCCCCCCCCCCCCCCCCC(=O)OCC(O)COP(O)(=O)OCCN	BBYWOYAFBUOUFP-UHFFFAOYNA-N	930.847	987.73	800	912.982	78.9619 54;140.00876 34;152.99527 14;196.0397 109;214.04131 27;282.37366 14;283.26111 1575;480.30923 102;
	3	LysoPE 18:1; [M-H]-	939	6.25423	6.57	478.287	2495.89	11580	[M-H]-	CCCCCC\C=C/CCCCCCCCCC(=O)OCC(O)COP(O)(=O)OCCN	WAYKKNOEMJFLDI-FPLPWBNLNA-N	894.559	894.559	600	821.407	214.05176 15;281.22748 31;281.24878 675;478.27417 20;
	3	LysoPE 18:1; [M-H]-	948	6.36697	6.57	478.287	4899.11	21958.4	[M-H]-	CCCCCC\C=C/CCCCCCCCCC(=O)OCC(O)COP(O)(=O)OCCN	WAYKKNOEMJFLDI-FPLPWBNLNA-N	951.663	961.069	800	878.669	78.96201 16;96.87459 4;119.95428 2;140.00548 10;140.01216 31;150.93764 2;152.99008 4;188.93396 4;196.03375 63;214.04539 12;223.87445 2;238.87468 2;279.23358 4;280.36646 8;281.24838 697;282.25259 6;288.88821 4;294.90271 4;352.9711 2;392.83835 2;394.85165 6;417.23975 4;478.29153 75;
	3	PC 28:0; PC(14:0/14:0); [M+Hac-H]-	1113	8.36627	8.54	736.505	48676.8	205969	[M+Hac-H]-	CCCCCCCCCCCCCC(=O)OCC(COP([O-])(=O)OCC[N+](C)(C)C)OC(=O)CCCCCCCCCCCCC	CITHEXJVPOWHKC-UHFFFAOYNA-N	741.847	956.544	1000	876.327	78.96177 51;168.04483 184;197.24046 21;199.16533 287;220.06514 10;224.05583 41;224.06218 163;226.49338 74;227.20105 10549;228.20387 92;255.23499 287;378.24127 31;419.75095 10;434.25876 153;452.2749 558;660.37671 82;662.47052 3493;663.49146 92;677.44763 51;736.50079 154;
	3	PC 30:1; PC(14:0/16:1); [M+Hac-H]-	1120	8.4591	8.68	762.525	79187.8	553103	[M+Hac-H]-	CCCCCCCCCCCCCC(=O)OCC(COP([O-])(=O)OCC[N+](C)(C)C)OC(=O)CCCCC\C=C/CCCCCCCC	HCYNAERVJIPFFR-VZCXRCSSNA-N	846.582	969.627	1000	951.14	78.96549 51;152.9863 31;165.99519 10;168.04114 215;199.1653 82;224.06848 275;225.18294 849;226.49971 55;227.20102 6727;228.20171 51;242.07776 31;252.425 127;253.21472 11574;254.21484 71;255.23271 544;281.25058 133;363.18884 41;386.42972 10;432.24991 31;434.26172 163;448.65735 10;452.28391 510;460.27686 143;478.29163 255;480.28714 51;480.31497 41;617.43188 41;641.47443 31;686.30145 41;687.52917 31…
	3	PC 31:0; PC(15:0/16:0); [M+Hac-H]-	1166	9.09223	9.7	778.555	9600.22	86049.2	[M+Hac-H]-	CCCCCCCCCCCCCCCC(=O)OC(COC(=O)CCCCCCCCCCCCCC)COP([O-])(=O)OCC[N+](C)(C)C	LLHISNQVRRYJGL-UHFFFAOYNA-N	952.2	993.32	777.778	836.067	168.04086 51;213.19516 10;224.06601 61;227.20065 194;228.21199 21;237.21741 21;241.21098 986;242.21349 32;248.41891 10;253.20981 112;254.21893 92;255.22778 745;256.23639 73;269.25134 255;280.25952 41;449.27249 10;466.29236 41;480.3111 102;536.49957 51;628.51361 31;702.31677 21;704.51715 1284;705.52869 51;717.51978 133;718.50653 61;719.49023 20;778.52997 82;778.54572 122;
	3	PC 31:1; PC(15:0/16:1); [M+Hac-H]-	1139	8.72823	9.07	776.537	10469.4	112610	[M+Hac-H]-	CCCCCCCCCCCCCCC(=O)OCC(COP([O-])(=O)OCC[N+](C)(C)C)OC(=O)CCCCC\C=C/CCCCCCCC	KFLKNRBVOMZZID-XDOYNYLZNA-N	947.756	984.079	777.778	861.336	160.35382 10;224.05989 20;225.19127 20;227.19875 163;239.19501 224;241.20685 189;241.21342 519;242.0798 32;245.93909 21;253.21233 870;255.22356 173;258.33694 10;267.22958 204;310.26813 31;464.77078 10;466.29294 82;478.28839 31;478.31308 10;700.32233 31;702.50092 1120;703.52972 31;711.22278 10;716.56104 71;717.45648 31;776.53235 92;
	3	PC 32:0; PC(16:0/16:0); [M+Hac-H]-	1203	9.6155	10.1	792.571	58830.1	453555	[M+Hac-H]-	CCCCCCCCCCCCCCCC(=O)OCC(COP([O-])(=O)OCC[N+](C)(C)C)OC(=O)CCCCCCCCCCCCCCC	KILNVBDSWZSGLL-UHFFFAOYNA-N	787.248	975.771	1000	863.256	78.95836 31;163.11234 10;168.04155 163;224.05197 20;224.06888 184;227.19928 492;241.21394 51;254.43797 82;255.23308 15019;256.23267 121;283.25638 308;391.2182 61;460.84628 21;462.29224 247;477.26782 21;480.30582 675;481.28964 32;499.81754 10;647.45972 41;718.29187 37;718.53394 5924;719.52521 184;733.50537 82;792.5697 562;
	3	PC 32:1; PC(16:0/16:1); [M+Hac-H]-	1160	9.00573	9.46	790.551	269593	2387277	[M+Hac-H]-	CCCCCCCCCCCCCCCC(=O)OCC(COP([O-])(=O)OCC[N+](C)(C)C)OC(=O)CCCCC\C=C/CCCCCCCC	KYYBJTVETBSVLE-LNVKXUELNA-N	773.678	989.653	1000	844.117	78.96172 92;152.99156 41;168.04117 654;206.05798 41;224.06645 726;225.18724 75;227.2011 4220;228.20605 41;235.20979 31;241.21585 82;242.08003 112;252.42285 122;253.08235 48;253.21481 29424;254.22168 398;254.43996 71;255.23056 16022;256.22787 112;267.23676 122;280.36877 76;281.24597 9497;282.24542 112;363.19171 41;389.20578 51;391.22372 102;404.25766 51;409.22897 31;417.22842 31;434.259 133;452.27…
	3	PC 32:2; PC(16:1/16:1); [M+Hac-H]-	1126	8.54668	8.83	788.535	46677.8	415227	[M+Hac-H]-	CCCCCCCC\C=C/CCCCCC(=O)OCC(COP([O-])(=O)OCC[N+](C)(C)C)OC(=O)CCCCC\C=C/CCCCCCCC	NFMFCBNCWASFGS-YEUCEMRANA-N	798.773	966.222	1000	874.078	78.96062 31;168.03207 102;168.04488 163;224.07063 143;225.18509 341;227.19679 82;251.19803 51;252.42052 71;252.95883 29;253.21472 11138;254.21935 112;279.23572 82;281.2482 319;377.21277 10;404.25726 31;460.27658 194;478.28519 479;506.32056 41;714.49982 4675;715.49207 167;729.47894 82;788.53467 453;
	3	PC 33:0; PC(16:0/17:0); [M+Hac-H]-	1221	9.87668	10.5	806.587	5367	87328.3	[M+Hac-H]-	CCCCCCCCCCCCCCCCC(=O)OC(COC(=O)CCCCCCCCCCCCCCC)COP([O-])(=O)OCC[N+](C)(C)C	CNHYMCCAIZQMPA-UHFFFAOYNA-N	972.266	981.093	666.667	813.38	227.20084 10;241.21336 41;253.21225 31;255.23024 417;256.23206 42;267.22256 10;269.24921 547;280.22427 10;281.24796 71;283.2605 41;462.28848 31;480.30197 82;687.50226 10;732.53809 779;733.52368 41;745.54126 31;806.57684 71;
	3	PC 33:1; PC(16:0/17:1); [M+Hac-H]-	1184	9.35468	9.86	804.568	41557.1	345492	[M+Hac-H]-	CCCCCCCCCCCCCCCC(=O)OCC(COP([O-])(=O)OCC[N+](C)(C)C)OC(=O)CCCCC\C=C/CCCCCCCCC	ZNKJLFAWRWYXGQ-GYHWCHFENA-N	848.998	958.846	1000	903.209	166.27379 10;168.03783 133;224.06676 173;227.19502 71;241.21396 1450;242.22305 42;252.42091 21;253.21736 676;254.22424 63;255.23085 1863;266.3981 43;267.22781 3782;268.23441 61;269.2406 390;281.24863 3257;282.24335 41;295.26169 51;448.26337 41;462.28952 41;466.29053 143;474.2951 51;480.30304 184;488.29553 51;492.30087 102;494.30026 31;494.33163 41;506.30231 41;728.22302 31;730.53607 4716;731.4860…
	3	PC 34:0; PC(16:0/18:0); [M+Hac-H]-	1272	10.6041	10.91	820.598	9262.89	95966.1	[M+Hac-H]-	CCCCCCCCCCCCCCCCCC(=O)OC(COC(=O)CCCCCCCCCCCCCCC)COP([O-])(=O)OCC[N+](C)(C)C	PZNPLUBHRSSFHT-UHFFFAOYNA-N	917.713	998.914	1000	887.712	159.01851 10;168.04298 41;215.14468 10;224.06204 93;227.19878 31;251.69902 22;255.23027 1690;256.23886 43;263.45328 10;281.24557 31;282.24741 31;283.26288 694;305.24319 20;319.25955 41;436.28336 20;462.29736 31;480.30792 41;490.3042 20;490.32919 41;507.30148 10;508.33484 122;628.53448 20;738.53003 51;746.56964 1440;747.56464 51;760.61432 41;820.54919 41;820.59766 163;
	3	PC 34:2; PC(16:1/18:1); [M+Hac-H]-	1167	9.1067	9.59	816.571	110770	1191797	[M+Hac-H]-	CCCCCCCC\C=C/CCCCCC(=O)OCC(COP([O-])(=O)OCC[N+](C)(C)C)OC(=O)CCCCCCCCC\C=C/CCCCCC	QEVWUFKMZJRAQW-MYSACRKYNA-N	886.835	975.036	1000	942.952	76.83586 10;78.95909 61;152.99478 51;168.03903 269;224.06812 411;242.07516 61;252.43132 106;253.21431 12615;254.22118 163;255.21652 31;256.23187 31;267.21777 31;267.2316 102;279.23059 41;280.36346 61;281.12946 32;281.24301 12546;282.24957 133;417.22467 41;432.26682 31;459.05701 10;460.27914 245;478.28778 566;488.30991 194;506.32007 611;671.45184 41;697.45294 31;740.20715 51;742.48151 87;742.53149…
	3	PC 35:1; PC(17:0/18:1); [M+Hac-H]-	1229	9.99303	10.65	832.602	6452	86488.5	[M+Hac-H]-	CCCCCCCCCCCCCCCCC(=O)OCC(COP([O-])(=O)OCC[N+](C)(C)C)OC(=O)CCCCCCCCC\C=C/CCCCCC	NCGVDDGZSNIVGP-VLGSPTGONA-N	959.187	983.309	777.778	879.522	224.06424 20;241.2179 31;253.20566 41;256.23447 10;269.24704 461;281.24573 722;282.25229 92;329.23175 31;494.32114 51;496.19574 10;506.30753 31;750.53857 51;757.41553 10;758.56537 792;759.5722 31;771.56921 82;772.565 51;832.58545 112;832.64246 41;
	3	PC 36:2; PC(18:1/18:1); [M+Hac-H]-	1220	9.86223	10.38	844.599	112178	1092139	[M+Hac-H]-	CCCCCC\C=C/CCCCCCCCCC(=O)OCC(COP([O-])(=O)OCC[N+](C)(C)C)OC(=O)CCCCCCCCC\C=C/CCCCCC	XUCDYRWWRZBNCQ-YGGBKCGDNA-N	840.201	981.773	1000	879.316	78.96098 41;168.04527 326;224.06679 306;242.06935 20;253.21284 255;255.23082 61;280.36896 153;281.24615 23861;281.68884 53;282.2551 317;307.25867 71;309.26529 82;309.27768 153;329.2399 20;417.23688 71;488.31366 408;506.32388 1323;507.33084 55;534.34857 31;699.48566 61;725.51709 41;768.13232 71;770.4256 34;770.56659 11944;771.56964 494;785.52606 214;844.54114 43;844.59851 1475;
	3	PC 36:5; PC(16:0/20:5); [M+Hac-H]-	1144	8.80095	9.1	838.55	13401.6	88385.1	[M+Hac-H]-	CCCCCCCCCCCCCCCC(=O)OC(COC(=O)CCC\C=C/C\C=C/C\C=C/C\C=C/C\C=C/CC)COP([O-])(=O)OCC[N+](C)(C)C	SUZYROYNFNQALJ-ZJRKGYRGNA-N	953.204	996.75	888.889	813.915	163.93521 10;168.03984 71;201.15807 10;203.17632 61;215.84126 10;224.06693 51;253.21751 51;255.231 815;257.2276 235;284.26672 21;298.17352 21;301.21216 1555;302.22928 31;303.22598 41;462.28955 31;480.30307 195;508.26944 41;763.13226 23;764.52051 2226;765.51178 71;765.55475 51;779.46478 41;838.56238 258;
	3	PC 38:6; PC(18:1/20:5); [M+Hac-H]-	1148	8.85888	9.23	864.571	10105.3	66884.1	[M+Hac-H]-	CCCCCC\C=C/CCCCCCCCCC(=O)OC(COC(=O)CCC\C=C/C\C=C/C\C=C/C\C=C/C\C=C/CC)COP([O-])(=O)OCC[N+](C)(C)C	KAAXHFGQTWYDKM-JGNQDRRKNA-N	976.178	997.043	1000	939.535	168.04512 31;203.18007 41;224.05818 51;227.1949 20;243.01849 31;251.20943 10;253.21944 51;257.22501 112;275.1976 10;277.21191 31;279.23123 92;281.22711 52;281.24603 694;282.25497 42;285.2926 21;299.03381 21;301.21664 889;303.22806 102;327.22543 10;329.24234 51;329.25769 31;488.30737 31;501.91083 10;506.32065 214;508.27512 31;526.28711 31;782.4762 41;790.2868 22;790.52875 1451;791.54468 41;805.495…
	3	PE 30:0; PE(14:0/16:0); [M-H]-	1160	9.00573	9.45	662.477	3659	20766.9	[M-H]-	CCCCCCCCCCCCCCCC(=O)OC(COC(=O)CCCCCCCCCCCCC)COP(O)(=O)OCCN	FXNACVVCWBVCGD-UHFFFAOYNA-N	952.109	956.794	500	845.629	144.2067 10;199.16516 41;214.04498 21;227.19656 523;254.45537 21;255.23021 389;452.25922 20;660.37561 10;662.46936 163;
	3	PE 32:1; PE(16:0/16:1); [M-H]-	1169	9.13562	9.58	688.483	43578.6	325538	[M-H]-	CCCCCCCCCCCCCCCC(=O)OC(COC(=O)CCCCC\C=C/CCCCCCCC)COP(O)(=O)OCCN	GVOIUJKKLNYTBW-ZPHPHTNENA-N	837.616	921.614	1000	868.576	78.96207 51;98.16072 10;140.00728 133;196.0379 235;214.05592 10;225.18338 133;227.20146 532;252.43219 51;253.21516 8526;254.2108 51;254.4223 31;255.23091 2661;256.2305 31;268.24139 21;281.24631 1236;283.26361 62;424.24701 41;432.25037 61;434.26215 122;450.25217 51;452.23035 21;452.26935 266;464.2757 10;688.4881 1787;
	3	PE 32:2; PE(16:1/16:1); [M-H]-	1135	8.67927	8.97	686.466	6653.89	56680.9	[M-H]-	CCCCCCCC\C=C/CCCCCC(=O)OCC(COP(O)(=O)OCCN)OC(=O)CCCCC\C=C/CCCCCCCC	GTTRPCQSYFYUIZ-CLFAGFIQNA-N	838.742	940.864	800	804.699	122.57844 10;196.02769 20;196.03758 61;225.18517 113;239.0927 10;253.08459 22;253.21481 1655;281.24591 42;450.26663 71;686.46014 238;
	3	PE 34:2; PE(16:1/18:1); [M-H]-	1175	9.22278	9.69	714.498	39246.9	438819	[M-H]-	CCCCCCCC\C=C/CCCCCC(=O)OCC(COP(O)(=O)OCCN)OC(=O)CCCCCCCCC\C=C/CCCCCC	XVZURRDFQIMFKB-RYKNKZFFNA-N	954.996	6.91767	1000	816.85	78.96088 41;134.98445 10;140.0123 102;196.03784 255;252.42982 51;253.2173 6196;254.21292 41;267.22311 24;281.24615 4996;282.25272 61;427.40866 10;432.22653 41;432.24414 71;450.24878 133;460.27386 102;460.289 51;478.25769 41;478.28238 422;483.06177 10;714.50378 1948;
	3	PE 36:1; PE(18:0/18:1); [M-H]-	1303	11.0157	11.12	744.545	87576.1	956711	[M-H]-	CCCCCCCCCCCCCCCCCC(=O)OCC(COP(O)(=O)OCCN)OC(=O)CCCCCCCCC\C=C/CCCCCC	ZBKSDVGXOOCETO-PEZBUJJGNA-N	860.886	994.64	1000	874.809	78.96083 61;116.05212 10;140.00887 273;178.0296 31;196.03772 328;214.04124 31;246.58153 10;253.20815 61;280.35458 41;280.36874 92;280.98337 75;281.24832 17781;282.24777 112;283.26086 5578;284.26389 41;309.26508 20;311.29068 31;419.25079 31;460.28262 82;462.29178 153;478.28821 92;480.30844 714;742.18561 41;742.21252 41;744.55536 3964;
	3	PE 36:2; PE(18:1/18:1); [M-H]-	1233	10.0514	10.45	742.534	94413.3	1032489	[M-H]-	CCCCCC\C=C/CCCCCCCCCC(=O)OCC(COP(O)(=O)OCCN)OC(=O)CCCCCCCCC\C=C/CCCCCC	FXSMMNUNFDTUMS-VMNXYWKNNA-N	836.275	990.889	1000	879.858	78.96186 61;122.00269 52;140.0137 303;149.7766 10;196.02182 31;196.03368 352;214.04738 41;253.21938 204;279.2312 41;281.246 30243;281.89474 51;282.24545 194;307.26105 41;309.27759 112;417.24277 31;460.27701 299;478.2887 962;742.53278 4132;
	3	PE 36:3; PE(18:1/18:2); [M-H]-	1191	9.45787	9.91	740.516	11486.2	159916	[M-H]-	CCCCCC\C=C/CCCCCCCCCC(=O)OCC(COP(O)(=O)OCCN)OC(=O)CCCCCCCC\C=C/C=C\CCCCC	CMAQULVTSPYPNL-OFBCTZSWNA-N	965.163	997.768	1000	926.49	135.98778 10;140.0088 61;196.03378 41;253.215 143;267.23923 43;279.23132 1844;280.21774 64;280.24606 42;281.24612 1121;283.25867 42;307.26361 61;454.26678 10;458.26926 41;460.27402 41;476.26352 51;477.24939 10;478.28256 112;688.4693 10;740.51556 849;
	3	PE 36:4; PE(16:0/20:4); [M-H]-	1181	9.31065	9.67	738.498	18853.5	127683	[M-H]-	CCCCCCCCCCCCCCCC(=O)OC(COC(=O)CCC\C=C/C\C=C/C\C=C/C\C=C/CCCCC)COP(O)(=O)OCCN	DUQDVNACTOXOJA-MLBMBLOZNA-N	930.396	998.796	1000	879.389	78.96048 31;93.42669 10;122.0025 31;140.0135 102;193.51682 10;196.0354 194;199.27075 10;205.19589 82;211.52376 10;227.18814 31;228.20374 41;241.21564 10;255.23257 1577;256.23441 64;259.23126 112;259.24033 255;275.1879 10;281.2457 41;285.22076 31;303.19333 66;303.23016 3484;304.23099 51;305.24582 31;433.00974 10;434.27023 71;452.22958 20;452.2746 246;482.25235 41;500.27771 31;677.50226 20;738.5042…
	3	PE 38:3; PE(18:0/20:3); [M-H]-	1273	10.6189	10.97	768.551	6400.67	86071.4	[M-H]-	CCCCCCCCCCCCCCCCCC(=O)OC(COC(=O)CCC\C=C/C\C=C/C\C=C/CCCCCCCC)COP(O)(=O)OCCN	VFSMZSWKKPWQQW-VGKRKAKMNA-N	883.89	940.283	750	891.896	140.01363 20;196.02754 20;196.03149 61;253.23024 10;255.23027 41;275.42426 10;279.2355 41;281.24796 82;283.2605 425;293.7887 10;304.28253 21;305.24319 1339;331.6297 10;333.26849 82;462.28522 41;480.29556 61;480.30792 51;700.54126 21;766.11493 20;768.54993 548;
	3	PE 38:4; PE(18:0/20:4); [M-H]-	1243	10.1789	10.46	766.535	86444.6	708536	[M-H]-	CCCCCCCCCCCCCCCCCC(=O)OC(COC(=O)CCC\C=C/C\C=C/C\C=C/C\C=C/CCCCC)COP(O)(=O)OCCN	FKCXXHSNNJJOHT-DJTJSCMANA-N	934.432	987.544	1000	961.432	78.96209 61;122.00601 51;137.13052 21;140.01056 175;191.11047 31;196.03383 298;205.19832 163;214.04546 41;229.1942 10;231.21083 51;254.04414 10;255.23071 92;256.23706 61;259.24298 718;282.36877 36;283.26337 5822;284.26401 75;285.21399 71;302.29022 51;303.20352 73;303.23053 11531;304.22397 92;305.2511 71;462.30112 194;467.32037 31;480.30865 1024;482.26187 112;500.27478 82;705.56671 92;706.56403 31…
	3	PE 38:5; PE(18:1/20:4); [M-H]-	1187	9.39895	9.79	764.513	41104.4	292326	[M-H]-	CCCCCC\C=C/CCCCCCCCCC(=O)OC(COC(=O)CCC\C=C/C\C=C/C\C=C/C\C=C/CCCCC)COP(O)(=O)OCCN	TXFWFMDGCDNTTP-BJXKLYSHNA-N	930.64	983.443	1000	871.666	71.1557 10;140.01202 112;196.03558 204;205.19406 92;214.0473 31;227.20322 31;253.21252 41;255.22826 406;259.24051 352;279.2287 43;281.25061 2445;285.22333 51;285.2543 41;299.40955 10;302.27042 31;303.23035 5108;304.23364 73;305.23364 41;328.22913 31;329.23965 762;434.26154 31;452.26874 71;460.27362 82;471.22348 21;478.28525 452;482.26178 61;500.26205 51;690.53241 41;703.51813 41;762.10657 43;764.…
	3	PE 38:5; PE(18:0/20:5); [M-H]-	1203	9.6155	9.98	764.517	27892.9	265408	[M-H]-	CCCCCCCCCCCCCCCCCC(=O)OC(COC(=O)CCC\C=C/C\C=C/C\C=C/C\C=C/C\C=C/CC)COP(O)(=O)OCCN	ZAVFAQIEEDHGRI-FWJKHGHKNA-N	945.525	998.771	750	864.702	96.97574 31;140.00853 92;174.74243 20;193.37944 10;196.0354 122;203.1797 102;219.99803 10;227.20302 31;241.2178 133;242.22252 31;255.23706 52;257.22687 394;279.23318 10;281.25983 21;283.21069 42;283.26294 1374;300.28156 44;301.21381 2520;302.21622 55;303.23013 82;329.23941 31;452.32846 10;462.29767 92;466.32004 31;480.31134 321;690.54315 163;703.55145 41;762.12177 22;764.51141 1493;
	3	PE 38:6; PE(18:1/20:5); [M-H]-	1158	8.9766	9.32	762.498	21050.5	160394	[M-H]-	CCCCCC\C=C/CCCCCCCCCC(=O)OC(COC(=O)CCC\C=C/C\C=C/C\C=C/C\C=C/C\C=C/CC)COP(O)(=O)OCCN	SSOGDYNSOWUGNO-IAEKWOAZNA-N	938.139	999.526	1000	854.871	78.95795 31;140.01523 51;152.99855 31;168.043 92;196.03751 122;203.17583 41;227.20322 41;251.20929 10;253.21033 31;255.23506 51;257.2226 308;269.23798 31;277.2236 20;279.22644 71;280.26953 64;281.24597 1238;282.25015 63;289.88669 10;295.26382 41;301.07462 22;301.21417 1722;302.21906 31;303.22803 92;411.15793 10;460.2771 61;476.78412 10;478.29807 194;480.25647 31;498.25433 31;675.47015 41;687.5 20…
	3	PE 38:6; PE(16:0/22:6); [M-H]-	1173	9.19363	9.52	762.501	13102	103857	[M-H]-	CCCCCCCCCCCCCCCC(=O)OC(COC(=O)CC\C=C/C\C=C/C\C=C/C\C=C/C\C=C/C\C=C/CC)COP(O)(=O)OCCN	CNFOLWFURRWWGX-ZQIADTJPNA-N	914.5	989.672	875	882.111	140.00737 51;149.12491 10;193.12503 10;196.03993 61;229.19655 71;239.2 133;253.21519 226;255.21967 192;255.23318 726;256.22598 32;281.24869 51;283.2446 265;301.21451 31;309.22327 21;315.55255 21;327.2283 717;419.25421 31;434.24146 20;434.27084 41;438.71622 10;452.27222 255;464.28769 10;466.33301 31;524.26648 31;675.47339 51;688.52844 310;689.5766 31;702.59454 21;761.50342 21;762.50446 686;
	3	PE 40:1; PE(22:0/18:1); [M-H]-	1464	13.1082	12.92	800.613	11634.8	60523.1	[M-H]-	CCCCCCCCCCCCCCCCCCCCCC(=O)OC(COC(=O)CCCCCCCCC\C=C/CCCCCC)COP(O)(=O)OCCN	JGMWJJBIUSDLBE-PEZBUJJGNA-N	832.019	987.979	750	875.221	133.83801 10;140.00755 41;189.91891 10;196.0302 31;196.03612 61;253.21751 951;279.34711 11;281.24872 2129;282.25293 65;283.26126 122;330.03937 10;337.31009 255;338.30591 21;339.32141 723;351.25836 10;367.35553 351;452.27502 10;518.33533 20;518.35461 41;536.32056 20;536.35651 82;564.39795 82;800.54956 34;800.6134 1526;
	3	PE 40:6; PE(18:1/22:5); [M-H]-	1193	9.48738	10.03	790.534	12495.6	95976.4	[M-H]-	CCCCCC\C=C/CCCCCCCCCC(=O)OC(COC(=O)CCCCC\C=C/C\C=C/C\C=C/C\C=C/C\C=C/CC)COP(O)(=O)OCCN	BTGPDGNORXGZJQ-JBACIGHDNA-N	944.909	988.532	750	881.432	136.14908 10;231.20868 20;253.215 92;255.23073 41;267.23462 31;279.21716 20;281.25085 753;282.24792 71;283.26105 112;284.26169 71;285.25693 102;328.20386 21;329.24762 1319;330.24429 31;419.24832 31;420.25723 82;453.24487 10;460.27402 41;478.29492 133;508.28189 31;702.50494 31;703.51129 143;716.5235 102;717.54364 10;730.54333 51;790.49792 166;790.53363 870;
	3	PE 40:6; PE(18:0/22:6); [M-H]-	1232	10.0368	10.31	790.534	45927	439294	[M-H]-	CCCCCCCCCCCCCCCCCC(=O)OC(COC(=O)CC\C=C/C\C=C/C\C=C/C\C=C/C\C=C/C\C=C/CC)COP(O)(=O)OCCN	BCQUMXPGAAJTET-KAFSZNKPNA-N	978.979	998.83	1000	941.907	78.96181 51;119.09023 20;122.0026 71;140.01361 102;177.16252 51;187.14786 20;191.18626 41;196.03551 255;214.04723 31;229.19604 204;249.18268 61;253.21245 82;255.21014 41;267.23199 235;281.24579 277;282.39459 31;283.26071 3194;284.26373 61;309.2178 22;326.21271 44;327.23288 3445;328.23419 82;406.27115 31;460.858 10;462.2858 143;466.30811 20;480.30853 645;506.26346 51;511.37173 10;524.2724 61;703.5…
	3	PG 34:1; PG(16:0/18:1); [M-H]-	1119	8.44457	8.94	747.518	9089.33	77669.7	[M-H]-	CCCCCCCCCCCCCCCC(=O)OCC(COP(O)(=O)OCC(O)CO)OC(=O)CCCCCCCCC\C=C/CCCCCC	ADYWCMPUNIVOEA-SQFISAMPNA-N	957.967	984.537	857.143	913.499	152.9901 51;253.21272 82;254.20834 42;255.22845 835;256.23932 51;263.24078 10;268.23193 31;270.24619 31;281.24844 920;282.25027 31;283.26575 51;391.19855 20;391.22366 51;406.24869 31;417.23407 31;465.25174 31;483.26028 31;509.28107 20;660.45276 51;660.47449 71;673.51636 61;686.53406 41;729.49078 10;747.51593 684;
	3	PG 34:1; PG(16:0/18:1); [M-H]-	1137	8.69913	8.94	747.51	56810	319950	[M-H]-	CCCCCCCCCCCCCCCC(=O)OCC(COP(O)(=O)OCC(O)CO)OC(=O)CCCCCCCCC\C=C/CCCCCC	ADYWCMPUNIVOEA-SQFISAMPNA-N	871.897	943.441	1000	888.111	78.96431 31;152.99857 196;171.00255 102;209.02158 51;227.02666 102;253.21021 71;255.23044 3134;256.23904 82;280.36859 71;281.24817 8862;282.25238 82;283.25836 31;391.22342 308;409.22293 41;417.23093 71;465.26062 214;483.27554 362;491.27701 133;509.27765 41;673.49786 51;673.52716 51;747.5119 5005;
	3	PG 34:2; PG(16:1/18:1); [M-H]-	1098	8.15197	8.31	745.493	6436.11	47909.3	[M-H]-	CCCCCCCC\C=C/CCCCCC(=O)OCC(COP(O)(=O)OCC(O)CO)OC(=O)CCCCCCCCC\C=C/CCCCCC	HLMHJESWHPJTMW-RYKNKZFFNA-N	953.933	990.906	714.286	825.484	152.99684 51;253.21254 1031;254.21266 20;255.22827 61;267.23209 41;279.22403 71;281.24356 1319;282.25012 21;389.20563 41;414.91714 10;417.23404 41;451.95395 10;463.24521 41;491.27725 41;501.8605 10;683.31433 10;745.49615 1000;
	3	PG 36:2; PG(18:1/18:1); [M-H]-	1123	8.5028	9.08	773.528	27054.9	265312	[M-H]-	CCCCCC\C=C/CCCCCCCCCC(=O)OCC(COP(O)(=O)OCC(O)CO)OC(=O)CCCCCCCCC\C=C/CCCCCC	SOLXJHKVRWSNJX-VMNXYWKNNA-N	968.03	941.085	1000	928.522	129.27878 10;152.9848 41;152.99179 122;251.19595 10;253.21263 82;255.23288 112;267.23911 31;280.37115 77;281.24835 8405;282.24542 163;283.26089 31;307.24615 31;307.26099 71;417.24258 194;418.23752 31;433.10394 10;491.27084 173;505.2038 10;509.28091 82;686.47107 31;714.50378 31;771.09192 31;773.53088 3185;
	3	PG 36:3; PG(18:1/18:2); [M-H]-	1106	8.27167	8.54	771.513	3967.56	45044.6	[M-H]-	CCCCCC\C=C/CCCCCCCCCC(=O)OCC(COP(O)(=O)OCC(O)CO)OC(=O)CCCCCCCC\C=C/C=C\CCCCC	OBXPDKRXJLJABG-OFBCTZSWNA-N	954.893	960.381	571.429	847.915	153.00212 31;209.02574 10;253.21481 51;255.22606 41;278.35239 21;279.23587 454;281.24121 511;305.24115 31;307.25107 41;444.80734 10;489.27155 31;550.93042 10;771.51178 425;
	3	PG 40:7; PG(18:1/22:6); [M-H]-	1100	8.1819	8.31	819.509	12360.9	89490.8	[M-H]-	CCCCCC\C=C/CCCCCCCCCC(=O)OC(COC(=O)CC\C=C/C\C=C/C\C=C/C\C=C/C\C=C/C\C=C/CC)COP(O)(=O)OCC(O)CO	WOOJFJAPBRHLEE-WCEKHHDONA-N	804.948	982.341	857.143	823.85	152.99655 102;229.19781 61;231.1501 10;241.00722 41;250.06062 10;267.22467 41;280.37054 55;281.24536 2215;282.24957 92;283.23654 276;303.23965 10;307.26035 10;315.04797 21;327.23239 761;365.26706 10;417.23898 20;463.22308 92;509.28012 31;537.24811 71;555.25311 20;627.50922 20;726.0639 10;758.53418 10;819.51123 1930;
	3	PG 40:8; PG(18:2/22:6); [M-H]-	1088	8.0023	7.79	817.502	1108.56	8713.34	[M-H]-	CCCCC\C=C/C=C\CCCCCCCCC(=O)OCC(COP(O)(=O)OCC(O)CO)OC(=O)CC\C=C/C\C=C/C\C=C/C\C=C/C\C=C/C\C=C/CC	BDSLQXYADXZYJN-HQJLKQHUNA-N	879.496	891.198	1000	888.976	116.93049 4;135.12506 2;146.96983 4;151.1385 2;152.99329 10;158.97755 4;177.17188 4;219.01353 2;223.08745 8;229.18752 4;229.1982 8;239.89615 2;249.06689 6;277.21878 4;279.2287 190;280.23636 6;281.24347 4;283.24414 33;301.22141 4;303.23526 12;305.23859 4;327.22021 43;327.22275 78;406.93143 2;450.22775 2;461.77045 2;463.22696 8;470.95419 2;473.16144 8;476.78696 2;489.24652 4;507.27063 4;537.26215 6…
	3	PI 30:1; PI(16:0/14:1); [M-H]-	1081	7.89757	7.31	779.466	1450.11	9237.85	[M-H]-	CCCCCCCCCCCCCCCC(=O)OC(COC(=O)CCCCCCC\C=C/CCCC)COP(O)(=O)OC1C(O)C(O)C(O)C(O)C1O	HVOKWNMEMDFKLP-BENRWUELNA-N	922.536	931.43	777.778	888.386	147.02972 3;152.98981 10;223.00108 14;225.18509 58;227.20105 20;241.00766 71;247.90591 3;253.21701 20;255.226 37;255.2305 95;256.22556 3;259.03156 10;297.03632 24;361.18036 7;384.0177 3;389.21402 17;391.22363 37;523.23309 10;525.2652 10;553.27118 37;629.49152 7;777.68915 3;779.46082 376;
	3	PI 32:1; PI(16:0/16:1); [M-H]-	1104	8.24173	8.08	807.496	26461.1	154957	[M-H]-	CCCCCCCCCCCCCCCC(=O)OCC(COP(O)(=O)OC1C(O)C(O)C(O)C(O)C1O)OC(=O)CCCCC\C=C/CCCCCCCC	NAPSSEMPIYYNDM-ZZEZOPTANA-N	911.138	824.97	1000	913.56	78.96313 51;146.51874 10;152.98645 61;152.99518 153;215.07661 10;222.99907 214;223.19928 10;225.17883 122;227.19264 82;241.00993 779;252.43634 42;253.21709 974;254.22395 42;255.23509 1125;259.01801 102;281.24597 143;283.26324 204;294.85904 10;297.04123 163;311.06671 10;315.04611 82;361.20984 10;389.20007 143;391.22638 451;407.96249 10;409.23169 61;419.25684 102;549.21283 10;551.25494 153;553.2776…
	3	PI 32:2; PI(16:1/16:1); [M-H]-	1084	7.94245	7.48	805.481	4328.89	28690	[M-H]-	CCCCCCCC\C=C/CCCCCC(=O)OCC(COP(O)(=O)OC1C(O)C(O)C(O)C(O)C1O)OC(=O)CCCCC\C=C/CCCCCCCC	IYPCAYDDURMGHK-CLFAGFIQNA-N	902.887	946.938	1000	905.588	78.95673 12;82.55371 4;96.96876 6;103.96407 2;151.024 2;152.9915 27;171.00615 4;223.00095 45;225.18495 122;227.19879 10;241.01189 173;253.21684 198;254.21246 4;255.23935 4;259.02231 20;267.22958 4;279.22382 4;281.24332 177;282.25699 4;283.263 4;297.01663 4;297.03122 37;299.26288 4;311.5195 2;315.04834 14;327.24045 4;360.08682 2;361.17468 14;379.18835 4;387.99817 2;389.20532 41;407.21866 10;417.20…
	3	PI 34:2; PI(16:1/18:1); [M-H]-	1108	8.30165	8.22	833.512	40760.2	302555	[M-H]-	CCCCCCCC\C=C/CCCCCC(=O)OC(COC(=O)CCCCCCCCC\C=C/CCCCCC)COP(O)(=O)OC1C(O)C(O)C(O)C(O)C1O	QPXYYSKJTUQWOU-PAAGGKAGNA-N	919.837	941.418	1000	923.953	78.95931 82;89.09889 10;152.99339 188;222.99904 352;241.00772 1507;253.21481 1999;259.01801 173;279.22879 42;281.24594 1919;282.24304 51;297.03635 347;315.0386 71;389.20847 235;417.23404 880;435.25323 82;551.25507 245;569.24225 20;569.27252 71;579.28784 746;594.53644 10;597.29199 173;830.86572 61;833.5155 11935;
	3	PI 36:1; PI(18:0/18:1); [M-H]-	1176	9.23743	9.63	863.563	56629.2	430005	[M-H]-	CCCCCCCCCCCCCCCCCC(=O)OCC(COP(O)(=O)OC1C(O)C(O)C(O)C(O)C1O)OC(=O)CCCCCCCCC\C=C/CCCCCC	MUJMXDBEFHRNRO-PEZBUJJGNA-N	906.976	951.5	1000	921.538	78.95589 20;78.96091 143;96.97337 41;152.99724 263;222.99939 400;241.01025 1530;248.37306 10;253.21515 61;255.23314 82;259.01376 122;279.2338 150;281.24863 2073;282.25046 41;283.26117 1993;284.26419 64;297.03421 235;309.27286 71;315.03888 112;417.23712 163;419.25705 903;437.26627 71;579.29803 206;581.30682 965;582.31421 41;597.30225 61;599.30054 153;599.32477 163;701.49902 31;776.52832 41;860.816…
	3	PI 36:2; PI(18:1/18:1); [M-H]-	1137	8.69913	8.97	861.541	111953	864028	[M-H]-	CCCCCC\C=C/CCCCCCCCCC(=O)OCC(COP(O)(=O)OC1C(O)C(O)C(O)C(O)C1O)OC(=O)CCCCCCCCC\C=C/CCCCCC	HJXLLSHIQZPQLZ-VMNXYWKNNA-N	912.335	957.65	1000	883.541	78.96306 112;96.96882 31;129.36684 10;152.99333 242;200.36386 10;223.00104 479;241.0098 2343;253.21469 71;259.01785 184;280.36389 55;281.24582 5133;282.24527 82;293.922 10;297.03375 411;306.25006 31;309.28232 71;312.25223 10;315.04846 153;395.23288 10;417.23669 1541;418.22586 41;435.23535 143;445.27142 51;577.47882 22;579.28748 1541;580.28296 51;597.24677 31;597.30542 322;699.47845 31;858.81366 1…
	3	PI 36:3; PI(18:1/18:2); [M-H]-	1123	8.5028	8.45	859.524	11263.1	132008	[M-H]-	CCCCCC\C=C/CCCCCCCCCC(=O)OCC(COP(O)(=O)OC1C(O)C(O)C(O)C(O)C1O)OC(=O)CCCCCCCC\C=C/C=C\CCCCC	WFXDZIXILSCOLY-OFBCTZSWNA-N	922.262	955.822	888.889	851.947	141.02573 10;152.99355 41;219.20595 20;222.99919 71;240.99692 41;241.00787 316;253.21272 31;259.01361 31;279.23599 317;280.33582 21;281.24844 334;282.26926 21;297.04135 82;303.23059 31;307.25864 71;377.24875 10;415.21335 61;417.23703 163;577.24524 31;577.26898 61;579.28442 143;597.30573 41;859.47577 57;859.53369 2759;
	3	PI 36:5; PI(16:0/20:5); [M-H]-	1096	8.12207	7.79	855.494	4731.78	29745.3	[M-H]-	CCCCCCCCCCCCCCCC(=O)OCC(COP(O)(=O)OC1C(O)C(O)C(O)C(O)C1O)OC(=O)CCC\C=C/C\C=C/C\C=C/C\C=C/C\C=C/CC	FQGSWQFJOVVRRB-LPHKCNJWNA-N	929.451	960.568	888.889	860.05	152.98981 15;223.0011 51;241.00989 245;253.2148 20;255.23055 265;257.22485 41;259.02478 20;295.23715 5;297.02908 56;301.21417 214;315.04865 20;389.21136 5;391.22095 158;409.22614 25;437.19547 20;553.26471 153;571.27429 46;599.24915 41;855.49359 1755;
	3	PI 37:4; PI(17:0/20:4); [M-H]-	1127	8.56132	8.63	871.53	7230.11	84670.8	[M-H]-	CCCCCCCCCCCCCCCCC(=O)OC(COC(=O)CCC\C=C/C\C=C/C\C=C/C\C=C/CCCCC)COP(O)(=O)OC1C(O)C(O)C(O)C(O)C1O	AOHOMAAEEWEQBG-TYCRQQDKNA-N	919.734	950.32	888.889	916.858	141.01715 92;152.9951 31;223.00319 61;238.08138 10;241.00984 133;259.24051 20;269.24252 204;281.24115 31;285.22095 20;291.23828 31;297.0387 41;303.23038 153;305.23862 51;389.21112 10;405.23959 92;567.28448 61;585.2937 41;601.26398 31;869.33636 10;871.53015 1242;
	3	PI 38:4; PI(18:1/20:3); [M-H]-	1136	8.68465	8.87	885.544	75434.7	331016	[M-H]-	CCCCCCCC\C=C/C\C=C/C\C=C/CCCC(=O)OCC(COP(O)(=O)OC1C(O)C(O)C(O)C(O)C1O)OC(=O)CCCCCCCCC\C=C/CCCCCC	SZENBGMCILNJHW-VUESJYMKNA-N	905.439	953.434	1000	939.343	77.89616 10;78.96078 112;91.42757 10;96.97047 82;152.98318 21;152.99539 261;223.00143 340;241.01019 1806;255.22633 112;257.77988 10;259.01373 184;261.25989 71;280.36432 62;281.24625 2216;282.25281 61;283.25641 61;285.21893 10;287.23126 41;297.03906 265;303.23074 82;305.24637 2852;306.25052 63;315.04892 153;331.25546 143;387.92377 10;391.22113 51;415.99307 21;417.24011 1154;419.25137 42;435.25058 …
	3	PI 38:6; PI(16:0/22:6); [M-H]-	1108	8.30165	8.14	881.51	4372.78	26422.2	[M-H]-	CCCCCCCCCCCCCCCC(=O)OCC(COP(O)(=O)OC1C(O)C(O)C(O)C(O)C1O)OC(=O)CC\C=C/C\C=C/C\C=C/C\C=C/C\C=C/C\C=C/CC	FPHAZHKZJQOPBU-LGFBOSHVNA-N	906.905	945.087	666.667	803.558	215.1821 10;223.00322 51;241.00331 163;255.23277 214;259.02704 31;283.23709 71;283.28458 10;297.03143 41;303.22549 20;315.04358 20;327.22791 102;328.22156 31;356.05811 10;391.20963 41;391.22635 122;449.11176 10;553.2677 102;569.5014 10;881.51416 1476;
	3	PI 38:6; PI(18:1/20:5); [M-H]-	1099	8.16693	7.93	881.512	6050.78	31906.1	[M-H]-	CCCCCC\C=C/CCCCCCCCCC(=O)OCC(COP(O)(=O)OC1C(O)C(O)C(O)C(O)C1O)OC(=O)CCC\C=C/C\C=C/C\C=C/C\C=C/C\C=C/CC	MMMDTTUYVPWGIH-VNXXNASLNA-N	907.633	952.428	888.889	908.876	152.99306 61;223.00069 61;241.00722 296;248.70587 10;257.22659 61;259.022 31;279.23294 72;281.24301 334;283.82812 10;297.03329 51;301.21353 194;417.23322 184;435.2406 31;437.20624 31;572.21417 10;577.26788 31;579.27991 163;597.30115 61;599.2442 41;878.73315 46;881.521 2475;
	3	PI 40:6; PI(18:1/22:5); [M-H]-	1120	8.4591	8.62	909.549	3813.33	27894.4	[M-H]-	CCCCCC\C=C/CCCCCCCCCC(=O)OC(COC(=O)CCCCC\C=C/C\C=C/C\C=C/C\C=C/C\C=C/CC)COP(O)(=O)OC1C(O)C(O)C(O)C(O)C1O	SWMRTTBJOVBZFA-JBACIGHDNA-N	933.367	948.689	666.667	800.689	241.0141 82;279.23563 10;281.24335 82;297.0361 31;302.10593 10;307.26071 31;329.23947 61;417.23367 71;579.28729 41;790.56451 10;909.55786 608;
	3	PI 40:6; PI(18:0/22:6); [M-H]-	1140	8.74273	8.92	909.545	8771.11	55566.1	[M-H]-	CCCCCCCCCCCCCCCCCC(=O)OC(COC(=O)CC\C=C/C\C=C/C\C=C/C\C=C/C\C=C/C\C=C/CC)COP(O)(=O)OC1C(O)C(O)C(O)C(O)C1O	QSUYYEJLNWCMIO-KAFSZNKPNA-N	913.766	948.422	888.889	807.377	152.99536 41;222.99927 92;241.00795 286;251.19611 10;283.25873 353;297.04141 61;315.04132 31;327.23071 265;410.23438 10;419.25125 214;581.3103 184;599.31451 61;625.26105 61;909.54169 2792;
	3	PI 40:7; PI(18:1/22:6); [M-H]-	1112	8.36087	8.29	907.528	3668	20693.8	[M-H]-	CCCCCC\C=C/CCCCCCCCCC(=O)OCC(COP(O)(=O)OC1C(O)C(O)C(O)C(O)C1O)OC(=O)CC\C=C/C\C=C/C\C=C/C\C=C/C\C=C/C\C=C/CC	FDLIWGILLAJYMT-YHSXCUEJNA-N	905.834	938.951	666.667	806.573	152.99332 20;217.00523 10;222.99686 31;241.00984 133;255.23048 31;281.24823 122;283.22992 31;297.03625 41;303.23038 82;305.24847 31;327.22531 92;417.23108 61;553.2876 31;572.03632 10;579.26733 51;597.28497 31;603.30365 31;857.51624 41;881.06183 10;907.45349 41;907.5343 1101;
	3	Plasmenyl-PC 34:1; PC(e16:1/18:1); [M+Hac-H]-	1246	10.2226	10.9469	802.588	16647.8	163616	[M+Hac-H]-	CCCCCCCCCCCCCC\C=C/OCC(COP([O-])(=O)OCC[N+](C)(C)C)OC(=O)CCCCCCCCC\C=C/CCCCCC	MVDFTRYOOPZXII-RTVLTNFHNA-N	940.3	983.329	833.333	850.692	239.23224 20;251.20024 10;253.21693 204;255.23268 163;267.21814 22;281.215 42;281.24576 1733;282.25232 71;327.22769 20;357.25961 20;375.22577 41;446.29004 61;446.30197 102;446.33176 31;463.29941 20;464.30823 184;490.31708 20;492.34372 31;728.5528 1375;729.56238 41;743.51233 20;802.58258 143;
	3	Plasmenyl-PC 36:1; PC(e18:1/18:1); [M+Hac-H]-	1262	10.4571	12.2765	830.625	17584.2	247643	[M+Hac-H]-	CCCCCCCCCCCCCCCC\C=C/OCC(COP([O-])(=O)OCC[N+](C)(C)C)OC(=O)CCCCCCCCC\C=C/CCCCCC	JDTHSYITWRQVSV-JTLDGTJHNA-N	928.165	986.65	833.333	923.37	245.22923 10;253.21672 92;280.37073 31;281.24557 3619;282.24976 84;297.95587 10;331.25986 41;403.25613 61;474.33087 133;492.34042 428;754.2038 41;756.58875 3381;757.5943 112;771.55365 41;830.61627 280;
	3	Plasmenyl-PE 32:1; PE(e16:1/16:1); [M-H]-	1196	9.53183	10.2749	672.487	14438.9	128760	[M-H]-	CCCCCCCCCCCCCC\C=C/OCC(COP(O)(=O)OCCN)OC(=O)CCCCC\C=C/CCCCCCCC	MIIRCLHNQQJIMD-ARGYFSOWNA-N	938.905	917.436	1000	847.464	122.98199 10;140.0072 61;175.83379 10;191.81335 10;196.03384 61;225.19809 10;227.19923 61;235.21437 10;239.23914 82;252.42982 55;253.2173 3355;254.21292 46;281.25092 51;418.26956 143;436.28137 309;672.49902 783;
	3	Plasmenyl-PE 34:1; PE(e16:1/18:1); [M-H]-	1262	10.4571	11.0253	700.525	52508.8	527878	[M-H]-	CCCCCCCCCCCCCC\C=C/OCC(COP(O)(=O)OCCN)OC(=O)CCCCCCCCC\C=C/CCCCCC	IMGJLLXZPUDFFN-FMHJDHGTNA-N	910.582	962.542	1000	951.537	78.96426 82;140.01183 133;192.94992 10;196.03929 214;239.24077 143;253.21672 815;255.22797 614;280.366 71;281.24557 12467;282.24503 92;375.22556 92;418.26874 451;419.27936 31;436.27466 912;444.29199 52;446.29285 51;462.2854 71;464.30197 61;700.53052 2464;
	3	Plasmenyl-PE 34:3; PE(e16:1/18:3); [M-H]-	1191	9.45787	10.0104	696.494	4538.11	30412.8	[M-H]-	CCCCCCCCCCCCCC\C=C/OCC(COP(O)(=O)OCCN)OC(=O)CCCCCCCCC\C=C/C=C\C=C/CC	ZPSFIFFWLZZASU-WMHCUYNCNA-N	953.017	972.139	1000	901.143	180.04214 10;235.63431 10;248.11058 10;259.2135 31;277.21436 682;418.2551 41;418.26663 51;436.27545 102;588.54816 10;696.48932 184;
	3	Plasmenyl-PE 36:1; PE(e18:1/18:1); [M-H]-	1354	11.7161	11.8333	728.551	9445.33	175366	[M-H]-	CCCCCCCCCCCCCCCC\C=C/OCC(COP(O)(=O)OCCN)OC(=O)CCCCCCCCC\C=C/CCCCCC	HUHQLMQCUTXEIJ-OPTWSLPDNA-N	887.31	993.528	1000	884.089	78.96084 20;130.94786 5;140.01219 46;196.0298 36;239.23459 15;253.21709 41;255.22607 20;267.26904 46;280.36398 25;281.24591 2483;282.24536 41;309.27496 1028;310.28073 16;403.25073 15;418.27481 56;436.27786 87;446.30203 97;462.88956 5;464.31134 189;728.55652 996;
	3	Plasmenyl-PE 36:3; PE(e16:1/20:3); [M-H]-	1236	10.0952	10.8708	724.528	4112.89	46905.8	[M-H]-	CCCCCCCCCCCCCC\C=C/OCC(COP(O)(=O)OCCN)OC(=O)CCC\C=C/C\C=C/C\C=C/CCCCCCCC	PZHIMIDEOMNPDX-AGPVCIJKNA-N	968.995	980.283	1000	965.215	113.01237 10;279.23102 82;281.24109 61;291.2406 31;305.24591 997;307.26575 21;412.50607 10;418.25745 41;436.27487 112;464.30222 10;616.53387 10;642.41022 21;724.5177 420;
	3	Plasmenyl-PE 36:3; PE(e16:1/20:3); [M-H]-	1256	10.369	10.8708	724.519	17387.7	200085	[M-H]-	CCCCCCCCCCCCCC\C=C/OCC(COP(O)(=O)OCCN)OC(=O)CCC\C=C/C\C=C/C\C=C/CCCCCCCC	PZHIMIDEOMNPDX-AGPVCIJKNA-N	968.756	631.904	1000	853.934	122.87698 10;140.01364 41;196.03348 71;239.22337 20;239.22774 41;261.25244 92;277.21384 153;287.24017 63;291.22833 51;305.24567 3786;306.25229 51;375.23096 41;418.26862 163;436.2804 491;724.52838 1175;
	3	Plasmenyl-PE 36:5; PE(e16:1/20:5); [M-H]-	1176	9.23743	9.8904	720.492	44423	303382	[M-H]-	CCCCCCCCCCCCCC\C=C/OCC(COP(O)(=O)OCCN)OC(=O)CCC\C=C/C\C=C/C\C=C/C\C=C/C\C=C/CC	RLLOITCRNQRGJD-UKANINHFNA-N	973.802	30.8495	1000	890.756	78.96342 82;137.1389 10;140.01569 102;149.50247 10;179.03276 31;194.12434 10;196.03397 173;203.17824 173;215.18248 31;223.16588 51;229.19437 41;237.22041 20;239.23705 153;253.21515 82;256.16046 21;257.22519 878;275.49283 10;281.25336 112;283.20892 41;301.21445 4682;302.21439 63;362.24863 10;375.21814 61;418.26666 417;434.91202 32;436.28137 1072;720.49829 1988;
[truncated: 13 more rows]

## Sheet: Table S3
	MS-DIAL result: HeLa cell
[truncated: 561 more rows]

## Sheet: Table S4
	MS-DIAL result: Mouse liver
[truncated: 536 more rows]

## Sheet: Table S5
	MS-DIAL result: Mouse ear
[truncated: 420 more rows]

## Sheet: Table S6
	Name	HEK	HeLa	Mouse liver	Mouse ear
	Cer [ADS] (d16:0/16:0)	FALSE	FALSE	FALSE	TRUE
[truncated: 414 more rows]
